# Supplementary material for: Long-term dispersion of river gravel in a canyon in the Atacama Desert, Central Andes, deduced from their 10Be concentrations
Source: Sci Rep. 2019 Nov 28;9:17763. doi: 10.1038/s41598-019-53806-x (PMC6882893; doi:10.1038/s41598-019-53806-x)
Supplement: Supplementary file 2 — Table S1 [file 41598_2019_53806_MOESM2_ESM.xls]

## Sheet: Feuil1
Year	Standard	Sample	Be10/Be9	Uncertainty	Be10/Be9	Uncertainty	Mass dissolved quartz	Spike 9Be	Spike 9Be error	[Be-10]	Incertitude [Be-10]	Latitude	Longitude	Elevation	Distance from source	Taillex	Tailley	Taillez	Volume	Diameter of equivalent sphere
	ASTER			Be10/Be9 (%)	corrected	Be10/Be9 corrected	g	at	at	at/g	at/g	deg	deg	m	km	cm	cm	cm	cm3	m
2012	NIST	AROMA 1 (AromaA)	5.89264e-14	6.26762	5.69786e-14	3.79471e-15	24.3046	2.03572e+19	6.0567e+16	47724.6	3181.57	-19.5654	-69.3304	2069	6.66					[0.11,0.73] m
2012	NIST	AROMA 1A	2.57284e-15	50.0197	2.78342e-15		0.0165	2.04543e+19	6.08557e+16	3.45048e+06		-19.5654	-69.3304	2069	6.66	15	7	7	735	0.111969
2012	NIST	AROMA 1B	1.20322e-14	18.0218	1.00844e-14	2.33699e-15	23.8707	2.04583e+19	6.08677e+16	8642.82	2003.07	-19.5654	-69.3304	2069	6.66	20	15	15	4500	0.204835
2012	NIST	AROMA 1C	1.76824e-13	3.50262	1.74876e-13	6.25449e-15	22.2719	2.04846e+19	6.09459e+16	160843	5772.44	-19.5654	-69.3304	2069	6.66	40	30	30	36000	0.409671
2012	NIST	AROMA 1D	1.57586e-13	5.80652	1.55638e-13	9.19168e-15	24.3061	2.04664e+19	6.08918e+16	131052	7749.46	-19.5654	-69.3304	2069	6.66	40	30	30	36000	0.409671
2012	NIST	AROMA 1E	2.39073e-14	8.8163	2.19595e-14	2.2808e-15	26.6597	2.04502e+19	6.08437e+16	16844.8	1750.28	-19.5654	-69.3304	2069	6.66	32	20	16	10240	0.269423
2012	NIST	AROMA 1F	1.4446e-14	15.0567	1.24982e-14	2.34317e-15	24.9434	2.04765e+19	6.09218e+16	10260	1923.8	-19.5654	-69.3304	2069	6.66	50	50	30	75000	0.523224
2012	NIST	AROMA 1G	1.34708e-14	13.2054	1.1523e-14	1.98087e-15	25.4918	2.04381e+19	6.08076e+16	9238.55	1588.4	-19.5654	-69.3304	2069	6.66	50	50	30	75000	0.523224
2012	NIST	AROMA 1H	5.91538e-15	29.3716	6.57647e-15		5.144	2.04704e+19	6.09038e+16	26170.9		-19.5654	-69.3304	2069	6.66	120	120	50	720000	1.11202
2012	NIST	AROMA 1J	1.47635e-13	4.26346	1.45687e-13	6.3544e-15	22.5772	2.04381e+19	6.08076e+16	131884	5765.72	-19.5654	-69.3304	2069	6.66	15	15	15	3375	0.186105
2012	NIST	AROMA 1K	1.17295e-14	15.1408	9.78164e-15	1.97822e-15	22.7552	2.04704e+19	6.09038e+16	8799.51	1779.79	-19.5654	-69.3304	2069	6.66	20	20	20	8000	0.24814
2012	NIST	AROMA 1L	9.41854e-14	4.92355	9.22376e-14	4.71844e-15	21.6074	2.04401e+19	6.08136e+16	87254.7	4471.08	-19.5654	-69.3304	2069	6.66	80	50	50	200000	0.725567
2012	NIST	AROMA 1M	4.03497e-14	8.56728	3.84019e-14	3.56502e-15	24.2089	2.04664e+19	6.08918e+16	32465.3	3015.45	-19.5654	-69.3304	2069	6.66	37	25	20	18500	0.328139
2012	NIST	AROMA 1N	1.31035e-13	4.36081	1.29087e-13	5.78025e-15	21.6734	2.04482e+19	6.08376e+16	121790	5465.52	-19.5654	-69.3304	2069	6.66	40	35	20	28000	0.37675
2012	NIST	AROMA 1O	5.67787e-15	21.8669	5.8431e-15		24.3442	2.04624e+19	6.08797e+16	4911.38		-19.5654	-69.3304	2069	6.66	25	30	20	15000	0.305983
2012	NIST	AROMA 1P	3.68554e-14	7.22498	3.49076e-14	2.80177e-15	21.5001	2.04684e+19	6.08978e+16	33232.5	2669.16	-19.5654	-69.3304	2069	6.66	50	25	20	25000	0.362783
2012	NIST	AROMA 1Q	1.48877e-14	13.8356	1.29399e-14	2.23657e-15	23.274	2.0424e+19	6.07655e+16	11355.3	1962.98	-19.5654	-69.3304	2069	6.66	20	60	15	18000	0.325156
2012	NIST	AROMA 1S	1.23485e-14	11.0008	1.04007e-14	1.61394e-15	24.2912	2.04341e+19	6.07955e+16	8749.22	1357.91	-19.5654	-69.3304	2069	6.66	15	15	15	3375	0.186105
2012	NIST	AROMA 1T	1.72514e-14	10.6634	1.53036e-14	2.03556e-15	22.66	2.04644e+19	6.08858e+16	13820.8	1838.79	-19.5654	-69.3304	2069	6.66	20	20	15	6000	0.22545
2012	NIST	AROMA Blc (chem. blank)	4.00273e-15	30.1838				2.03855e+19
2012	NIST	BlcAroma2 (chem. Blank)	1.94781e-15	44.7408				2.03855e+19
2015	STD-11	AROMA 3 (AromaB)	7.80127e-14	4.11887	7.56395e-14	3.24452e-15	8.9488	2.03209e+19	6.45826e+16	171762	7387.83	-19.6095	-69.4601	1737	14.8663					[0.14,0.2] m
2015	STD-11	Blc Aroma (chem. Blank)	2.37321e-15	18.9375				2.0432e+19
2012	NIST	AROMA 5 (AromaC)	3.35224e-13	3.25902	3.33276e-13	1.09597e-14	23.4544	2.02865e+19	6.03565e+16	288261	9518.13	-19.6618	-69.5903	1494	29.854					[0.11,0.21] m
2012	NIST	AROMA 5A	2.49007e-13	3.59962	2.47059e-13	9.00557e-15	22.2641	2.0337e+19	6.05069e+16	225675	8253.45	-19.6618	-69.5903	1494	29.854	17	20	14	4760	0.208707
2012	NIST	AROMA 5B	3.93816e-13	3.2882	3.91869e-13	1.29788e-14	22.1414	2.03653e+19	6.05911e+16	360435	11985.7	-19.6618	-69.5903	1494	29.854	18	14	9	2268	0.16301
2012	NIST	AROMA 5C	1.66991e-13	4.15324	1.65043e-13	6.99007e-15	22.4267	2.03754e+19	6.06211e+16	149947	6366.37	-19.6618	-69.5903	1494	29.854	18	11	9	1782	0.150419
2012	NIST	AROMA 5D	1.36961e-13	3.78101	1.35013e-13	5.25132e-15	23.1031	2.03532e+19	6.0555e+16	118943	4639.79	-19.6618	-69.5903	1494	29.854	22	12	11	2904	0.177011
2012	NIST	AROMA 5E	6.24969e-14	5.47548	6.05491e-14	3.53123e-15	21.9073	2.03633e+19	6.05851e+16	56281.7	3286.62	-19.6618	-69.5903	1494	29.854	17	14	11	2618	0.170998
2012	NIST	AROMA 5F	1.28507e-12	3.15849	1.28312e-12	4.0598e-14	22.4014	2.03431e+19	6.05249e+16	1.16522e+06	37030.4	-19.6618	-69.5903	1494	29.854	22	9	8	1584	0.144628
2012	NIST	AROMA 5G	5.9395e-14	7.71779	5.74472e-14	4.66609e-15	23.2406	2.03532e+19	6.0555e+16	50310	4089.12	-19.6618	-69.5903	1494	29.854	18	18	11	3564	0.189516
2012	NIST	AROMA 5H	1.14472e-13	4.42733	1.12524e-13	5.14242e-15	24.0073	2.0333e+19	6.04948e+16	95302.1	4364.59	-19.6618	-69.5903	1494	29.854	19	14	10	2660	0.171907
2012	NIST	AROMA 5I	1.57489e-13	3.84153	1.55542e-13	6.11245e-15	23.4942	2.03694e+19	6.06031e+16	134854	5314.64	-19.6618	-69.5903	1494	29.854	20	11	10	2200	0.161365
2012	NIST	AROMA 5J	4.50558e-14	7.84178	4.3108e-14	3.63907e-15	23.0781	2.03633e+19	6.05851e+16	38037	3212.98	-19.6618	-69.5903	1494	29.854	15	11	9	1485	0.14155
2012	NIST	AROMA 5K	7.09444e-13	3.29768	7.07496e-13	2.34114e-14	22.0143	2.03512e+19	6.0549e+16	654047	21730.1	-19.6618	-69.5903	1494	29.854	17	12	10	2040	0.157354
2012	NIST	AROMA 5L	1.92286e-13	3.9847	1.90338e-13	7.71142e-15	22.4583	2.04765e+19	6.09218e+16	173542	7049.88	-19.6618	-69.5903	1494	29.854	18	11	8	1584	0.144628
2012	NIST	AROMA 5M	1.34317e-14	15.494	1.14839e-14	2.25621e-15	23.4513	2.04017e+19	6.06993e+16	9990.53	1963.04	-19.6618	-69.5903	1494	29.854	16	10	10	1600	0.145113
2012	NIST	AROMA 5N	3.4757e-13	3.46901	3.45622e-13	1.20887e-14	21.9367	2.04341e+19	6.07955e+16	321947	11301.3	-19.6618	-69.5903	1494	29.854	16	9	8	1152	0.130062
2012	NIST	AROMA 5O	3.59872e-13	3.30366	3.57925e-13	1.19209e-14	23.7557	2.04684e+19	6.08978e+16	308396	10312.2	-19.6618	-69.5903	1494	29.854	15	11	10	1650	0.146609
2012	NIST	AROMA 5P	2.42264e-14	11.0658	2.22786e-14	2.81893e-15	24.3276	2.03957e+19	6.06813e+16	18677.8	2363.97	-19.6618	-69.5903	1494	29.854	15	11	9	1485	0.14155
2012	NIST	AROMA 5Q	7.04691e-14	5.78925	6.85213e-14	4.17167e-15	23.8632	2.04341e+19	6.07955e+16	58674.8	3576.47	-19.6618	-69.5903	1494	29.854	15	10	8	1200	0.131844
2012	NIST	BlcAroma2 (chem. Blank)	1.94781e-15	44.7408				2.03855e+19
2013	NIST	AROMA5 R	3.54751e-13	3.26766	3.5352e-13	1.16059e-14	23.6713	2.03593e+19	6.0573e+16	304056	10022.9	-19.6618	-69.5903	1494	29.854	12	9	9	972	0.122901
2013	NIST	AROMA5 S	1.04764e-12	4.91837	1.04641e-12	5.153e-14	27.8567	2.03411e+19	6.05189e+16	764092	37696	-19.6618	-69.5903	1494	29.854	16	10	9	1440	0.140105
2013	NIST	AROMA5 T	1.15916e-13	5.13859	1.14685e-13	5.98331e-15	27.2605	2.03593e+19	6.0573e+16	85651.1	4475.84	-19.6618	-69.5903	1494	29.854	11	10	7	770	0.113718
2013	NIST	AROMA5 blc (chem. Blank)	1.2312e-15	46.0074				2.03714e+19	6.06091e+16
2015	STD-11	Aroma 4 (AromaD)	1.50473e-13	3.86343	1.481e-13	5.83078e-15	9.8311	2.04624e+19	6.43394e+16	308254	12174.8	-19.8031	-69.6767	1260	43.3734					[0.10,0.24] m
2015	STD-11	Aroma 4A	2.37182e-13	3.31727	2.34809e-13	7.88081e-15	15.1554	2.04785e+19	6.24082e+16	317282	10692.6	-19.8031	-69.6767	1260	43.3734	26	15	18	7020	0.237563
2015	STD-11	Aroma 4B	3.35596e-14	6.99569	3.11864e-14	2.39036e-15	15.3537	2.04664e+19	6.23337e+16	41571.3	3188.85	-19.8031	-69.6767	1260	43.3734	15	15	15	3375	0.186105
2015	STD-11	Aroma 4C	2.64004e-13	3.39027	2.61631e-13	8.96172e-15	15.6834	2.04219e+19	6.21391e+16	340679	11715.3	-19.8031	-69.6767	1260	43.3734	13	16	12	2496	0.168299
2015	STD-11	Aroma 4D	2.04883e-13	3.35895	2.0251e-13	6.89658e-15	17.0506	2.03977e+19	6.18552e+16	242263	8283.04	-19.8031	-69.6767	1260	43.3734	20	8	14	2240	0.162337
2015	STD-11	Aroma 4I	1.92912e-14	10.5535	1.6918e-14	2.08491e-15	17.9033	2.04401e+19	6.1876e+16	19315.2	2381.05	-19.8031	-69.6767	1260	43.3734	9	9	6	486	0.0975467
		Blc Aroma (chem. Blank)	2.37321e-15	18.9375				2.0432e+19
2012	NIST	AROMA 9A (AromaE)	2.71278e-13	3.66968	2.6933e-13	9.9931e-15	22.8137	2.04684e+19	6.08978e+16	241643	8994.58	-19.9159	-69.7225	1195	51.503					[0.02,0.06] m
2012	NIST	AROMA 8A (AromaF)	2.61577e-13	3.19059	2.59629e-13	8.39121e-15	21.4863	2.04482e+19	6.08376e+16	247085	8019.56	-19.9792	-69.7161	1139	54.5829					[0.02,0.06] m
2012	NIST	AROMA 10A (AromaG)	3.7208e-13	3.18637	3.70132e-13	1.18878e-14	22.5224	2.04341e+19	6.07955e+16	335812	10831.7	-19.9741	-69.6964	1110	56.7796					[0.02,0.06] m
2012	NIST	AROMA Blc	4.00273e-15	30.1838				2.03855e+19
2012	NIST	BlcAroma2 (chem. Blank)	1.94781e-15	44.7408				2.03855e+19
