# Supplementary material for: Long-term dispersion of river gravel in a canyon in the Atacama Desert, Central Andes, deduced from their 10Be concentrations
Source: Sci Rep. 2019 Nov 28;9:17763. doi: 10.1038/s41598-019-53806-x (PMC6882893; doi:10.1038/s41598-019-53806-x)
Supplement: Supplementary file 3 — model codes [file 41598_2019_53806_MOESM3_ESM.zip]

Archive with 83 entries (72 files):
- FORTHEPAPER/
- FORTHEPAPER/.DS_Store
- __MACOSX/
- __MACOSX/FORTHEPAPER/
- __MACOSX/FORTHEPAPER/._.DS_Store
- FORTHEPAPER/BIN/
- FORTHEPAPER/BIN/.DS_Store
- __MACOSX/FORTHEPAPER/BIN/
- __MACOSX/FORTHEPAPER/BIN/._.DS_Store
- FORTHEPAPER/BIN/boxperdistanceTopDownAroma.R
- __MACOSX/FORTHEPAPER/BIN/._boxperdistanceTopDownAroma.R
- FORTHEPAPER/BIN/COSMOBOULDER
- FORTHEPAPER/BIN/EvalModelFit.R
- __MACOSX/FORTHEPAPER/BIN/._EvalModelFit.R
- FORTHEPAPER/BIN/InverseAroma.py
- __MACOSX/FORTHEPAPER/BIN/._InverseAroma.py
- FORTHEPAPER/BIN/pdfmodelpassedtest.R
- __MACOSX/FORTHEPAPER/BIN/._pdfmodelpassedtest.R
- FORTHEPAPER/BIN/Plot3DChi2.py
- __MACOSX/FORTHEPAPER/BIN/._Plot3DChi2.py
- FORTHEPAPER/BIN/PlotModelsPassedTests.R
- __MACOSX/FORTHEPAPER/BIN/._PlotModelsPassedTests.R
- FORTHEPAPER/BIN/PlotMonteCarloResults.bash
- __MACOSX/FORTHEPAPER/BIN/._PlotMonteCarloResults.bash
- __MACOSX/FORTHEPAPER/._BIN
- FORTHEPAPER/COSMOBOULDERSOURCES/
- FORTHEPAPER/COSMOBOULDERSOURCES/.DS_Store
- __MACOSX/FORTHEPAPER/COSMOBOULDERSOURCES/
- __MACOSX/FORTHEPAPER/COSMOBOULDERSOURCES/._.DS_Store
- FORTHEPAPER/COSMOBOULDERSOURCES/CBoulder.cpp
- __MACOSX/FORTHEPAPER/COSMOBOULDERSOURCES/._CBoulder.cpp
- FORTHEPAPER/COSMOBOULDERSOURCES/CBoulder.h
- __MACOSX/FORTHEPAPER/COSMOBOULDERSOURCES/._CBoulder.h
- FORTHEPAPER/COSMOBOULDERSOURCES/CBoulder.o
- FORTHEPAPER/COSMOBOULDERSOURCES/CEnvelop.cpp
- __MACOSX/FORTHEPAPER/COSMOBOULDERSOURCES/._CEnvelop.cpp
- FORTHEPAPER/COSMOBOULDERSOURCES/CEnvelop.h
- __MACOSX/FORTHEPAPER/COSMOBOULDERSOURCES/._CEnvelop.h
- FORTHEPAPER/COSMOBOULDERSOURCES/CEnvelop.o
- FORTHEPAPER/COSMOBOULDERSOURCES/CSorties.cpp
- __MACOSX/FORTHEPAPER/COSMOBOULDERSOURCES/._CSorties.cpp
- FORTHEPAPER/COSMOBOULDERSOURCES/CSorties.h
- __MACOSX/FORTHEPAPER/COSMOBOULDERSOURCES/._CSorties.h
- FORTHEPAPER/COSMOBOULDERSOURCES/CSorties.o
- FORTHEPAPER/COSMOBOULDERSOURCES/Lecture.h
- __MACOSX/FORTHEPAPER/COSMOBOULDERSOURCES/._Lecture.h
- FORTHEPAPER/COSMOBOULDERSOURCES/main.cpp
- __MACOSX/FORTHEPAPER/COSMOBOULDERSOURCES/._main.cpp
- FORTHEPAPER/COSMOBOULDERSOURCES/main.o
- FORTHEPAPER/COSMOBOULDERSOURCES/Makefile
- __MACOSX/FORTHEPAPER/COSMOBOULDERSOURCES/._Makefile
- FORTHEPAPER/COSMOBOULDERSOURCES/Options.h
- __MACOSX/FORTHEPAPER/COSMOBOULDERSOURCES/._Options.h
- FORTHEPAPER/COSMOBOULDERSOURCES/Utilitaires.h
- __MACOSX/FORTHEPAPER/COSMOBOULDERSOURCES/._Utilitaires.h
- __MACOSX/FORTHEPAPER/._COSMOBOULDERSOURCES
- FORTHEPAPER/DATA/
- FORTHEPAPER/DATA/Aroma1_5_10Be.csv
- __MACOSX/FORTHEPAPER/DATA/
- __MACOSX/FORTHEPAPER/DATA/._Aroma1_5_10Be.csv
- FORTHEPAPER/DATA/Aroma4_10Be.csv
- __MACOSX/FORTHEPAPER/DATA/._Aroma4_10Be.csv
- FORTHEPAPER/DATA/Aroma_mean10Be.csv
- __MACOSX/FORTHEPAPER/DATA/._Aroma_mean10Be.csv
- __MACOSX/FORTHEPAPER/._DATA
- FORTHEPAPER/README.txt
- __MACOSX/FORTHEPAPER/._README.txt
- FORTHEPAPER/run0/
- FORTHEPAPER/run0/.DS_Store
- __MACOSX/FORTHEPAPER/run0/
- __MACOSX/FORTHEPAPER/run0/._.DS_Store
- FORTHEPAPER/run0/.Rapp.history
- FORTHEPAPER/run0/.RData
- FORTHEPAPER/run0/.Rhistory
- FORTHEPAPER/run0/inputcosmoboulder.txt
- __MACOSX/FORTHEPAPER/run0/._inputcosmoboulder.txt
- FORTHEPAPER/run0/InverseAroma.py
- __MACOSX/FORTHEPAPER/run0/._InverseAroma.py
- FORTHEPAPER/run0/inversionoutput17-22.csv
- __MACOSX/FORTHEPAPER/run0/._inversionoutput17-22.csv
- FORTHEPAPER/run0/OutCosmoBoulder.txt
- FORTHEPAPER/run0/parcours.txt
- __MACOSX/FORTHEPAPER/._run0
