# Supplementary material for: Long-term dispersion of river gravel in a canyon in the Atacama Desert, Central Andes, deduced from their 10Be concentrations
Source: Sci Rep. 2019 Nov 28;9:17763. doi: 10.1038/s41598-019-53806-x (PMC6882893; doi:10.1038/s41598-019-53806-x)
Supplement: Supplementary file 3 — model codes [file 41598_2019_53806_MOESM3_ESM.zip › FORTHEPAPER/BIN/boxperdistanceTopDownAroma.R]

# Script function plotting the downstream evolution of 10Be concentrations modelled using COSMOBOULDER (top and bottom concentrations)
# and comparying it with data from the canyon of Aroma, north Chile.
# S. Carretier and V. Regards, GET, Toulouse, France, 2015-2017

# To call this function, for example: dget("~/Documents/FONDAMENTAUX/COSMOCLAST/2015/NEWAROMA/INVERSION/BIN/boxperdistanceTopDownAroma.R")("ParcoursPopAroma.pdf",1,17,22,50,13.3)

function(figure,plot,testedparameterONE,testedparameterTWO,CHI2MIN,DELTACHI2)
{
    
# Rmq 7.78: DELTACHI2 corresponding to 4 degrees of freedom and 90% of confidence. 13.3 for 99%. 23.5 for 99.99%

# read the output of COSMOBOULDER
data1<-read.table("./parcours.txt",header=T,as.is=TRUE,dec=".",sep="|",
	skip=2, col.names=c("Number","Distance","Radius","Time","Conc._Centre","Conc._Surface",       
        "Conc._Moy.","Conc._TOP.","Conc._DOWN.","Aver._Attrition_rate","Erosion_rate","Aver._Transport_rate","Production_Rate"))

library(lattice)
	
bornemin=0.
bornemax=60000.
bornesfit=c(0,15000,30000,43500,51500,54500) # breaks for comparison with Aroma data


nbclast=max(data1$Number) # max(ordereddata$Number) maximum number of clasts
zzz<-seq(1,nbclast,by=1)
zzfit<-seq(1,6,by=1)


dataselect1fit<-seq(1,nbclast*6,by=1)
dataselect2fit<-seq(1,nbclast*6,by=1)
dataselectRandfit<-seq(1,nbclast*6,by=1)

distancefit=c(0,15000,30000,43500,51500,54500)


for (j in zzfit) # through breaks of distances corresponding to Aroma data
{
    for (k in zzz)
    {
        distancefit[(j-1)*nbclast+k]=bornesfit[j]/1000
        val <- NA
        val2 <- NA
        if (j==1) {dataparcailloux<-data1[which(data1$Number == k & data1$Radius > 0.08),]} # select clasts k to compare with Aroma 1 cobble sizes
        else if (j<5) {dataparcailloux<-data1[which(data1$Number == k & data1$Radius <= 0.08 & data1$Radius > 0.06),]} # with Aroma 3,5,4 pebble sizes
        else  {dataparcailloux<-data1[which(data1$Number == k & data1$Radius < 0.02 & data1$Radius >= 0.01 ),]} # with the other more distal Aroma grain sizes Aroma 9,8 (and 10)
        i=1
        while (i < nrow(dataparcailloux) )
        {
            if (dataparcailloux$Distance[i]==bornesfit[j]) #& dataparcailloux$Distance[i]<bornesfit[j]+1000)
            {
                val=dataparcailloux$Conc._TOP.[i]
                val2=dataparcailloux$Conc._DOWN.[i]
            }
            i=i+1
        }
        dataselect1fit[(j-1)*nbclast+k]=val #sample(dataparcailloux$Conc._TOP,1)
        dataselect2fit[(j-1)*nbclast+k]=val2 #sample(dataparcailloux$Conc._TOP,1)
        dataselectRandfit[(j-1)*nbclast+k]=runif(1,val2,val) # select randomly a 10Be concentration between the pebbles top and bottom (extreme) values
    }
}


# Aroma Data
aroma1_5<-read.table("/Users/sebastiencarretier/Documents/FONDAMENTAUX/COSMOCLAST/2015/NEWAROMA/INVERSION/DATA/Aroma1_5_10Be.csv",header=FALSE,as.is=TRUE,dec=".",sep="|",skip=2, col.names=c("point","echantillon","Be10","Be10.err","lat","lon","z","dist","cumul","Taillex","Tailley","Taillez","volume","rayon.eq"))

aroma4<-read.table("/Users/sebastiencarretier/Documents/FONDAMENTAUX/COSMOCLAST/2015/NEWAROMA/INVERSION/DATA/Aroma4_10Be.csv",header=FALSE,as.is=TRUE,dec=".",sep="|",skip=2, col.names=c("point","echantillon","Be10","Be10.err","lat","lon","z","dist","cumul","Taillex","Tailley","Taillez","volume","rayon.eq"))

aromamean<-read.table("/Users/sebastiencarretier/Documents/FONDAMENTAUX/COSMOCLAST/2015/NEWAROMA/INVERSION/DATA/Aroma_mean10Be.csv",header=FALSE,as.is=TRUE,dec=".",sep=",",skip=1,col.names=c("dist","Be10","Be10.err","echantillon"))

# CHI2
CHI2<-0
meanvector=seq(1,6,by=1)
for (j in zzfit) # through 6 breaks of distances corresponding to Aroma data
{
    min=(j-1)*nbclast+1
    max=j*nbclast
    m1<-mean(dataselectRandfit[min:max],na.rm=T)
    CHI2<-CHI2+(aromamean$Be10[j]-m1)*(aromamean$Be10[j]-m1) / (aromamean$Be10.err[j] * aromamean$Be10.err[j])
    meanvector[j]=m1
}

# Kolmogorov-Smirnov test on Aroma1 and 5
aroma1Be10 <- subset(aroma1_5$Be10,aroma1_5$cumul==0)
aroma1modelBe10 <- subset(dataselectRandfit,distancefit==0,na.rm=TRUE)
aroma5Be10 <- subset(aroma1_5$Be10,aroma1_5$cumul==29.8540331955)
aroma5modelBe10 <- subset(dataselectRandfit,distancefit==30,na.rm=TRUE)
pvalue1<-ks.test(aroma1Be10,aroma1modelBe10)$p.value
pvalue5<-ks.test(aroma5Be10,aroma5modelBe10)$p.value

#print(paste(aroma5Be10," ",aroma5modelBe10))
#print(aroma5modelBe10)
print(paste("CHI2=",CHI2))
print(paste("pvalue1=",pvalue1))
print(paste("pvalue5=",pvalue5))

# write in an ascii table
a<-cbind(as.numeric(testedparameterONE),as.numeric(testedparameterTWO),as.numeric(CHI2),as.numeric(pvalue1),as.numeric(pvalue5))
write.table(a, file="inversionoutput.txt", append=TRUE,sep=";", col.names=FALSE, row.names=FALSE)

# write in an ascii table the results that passed the tests
thresholdchi2=as.numeric(CHI2MIN)+as.numeric(DELTACHI2)
if(pvalue1>0.05 & pvalue5>0.05 & CHI2<thresholdchi2) # 7.78: deltaCHI2 corresponding to 4 degrees of freedom and 90% of confidence. 13.3 for 99%. 23.5 for 99.99%
{
    write.table(t(c(as.numeric(testedparameterONE),as.numeric(testedparameterTWO),as.numeric(CHI2),as.numeric(pvalue1),as.numeric(pvalue5),meanvector)), file="AromaMeanPassedTest.csv", append=TRUE,sep=";", col.names=FALSE, row.names=FALSE)
    write.table(t(c(as.numeric(testedparameterONE),as.numeric(testedparameterTWO),as.numeric(CHI2),as.numeric(pvalue1),as.numeric(pvalue5),aroma1modelBe10[!is.na(aroma1modelBe10)])), file="Aroma1PassedTest.csv", append=TRUE,sep=";", col.names=FALSE, row.names=FALSE)
    write.table(t(c(as.numeric(testedparameterONE),as.numeric(testedparameterTWO),as.numeric(CHI2),as.numeric(pvalue1),as.numeric(pvalue5),aroma5modelBe10[!is.na(aroma5modelBe10)])), file="Aroma5PassedTest.csv", append=TRUE,sep=";", col.names=FALSE, row.names=FALSE)
}

if (plot==1)
{
    #------------------------
    # PLOT CONCENTRATIONS
    #------------------------

    # Final pdf graphics :
    pdf(figure, paper="a4")
    layout(matrix(c(1,1,2,3,4,5,6,7), 4, 2, byrow = TRUE),height=c(3,1.2,1.2,1.8))
    par(oma=c(0,5,0,5),mar=c(3,3,2,3))

    maxConc = 800000
    plot(NA,NA,ylim = c(0,maxConc), xlim=c(0,bornemax/1000),xlab="Distance (km)",ylab="[10Be]",main=paste("clast's [10Be] data red/model grey") ,cex.xlab=1.5,cex.axis=1.5,lwd=0.7)


    # model Aroma :
    boxplot.par <- boxplot(dataselectRandfit ~ distancefit, plot=F)
    boxplot(dataselectRandfit ~ distancefit, at=(as.numeric(boxplot.par$names))+2.5, boxwex=2, names=NA,range=0, col="grey95",border="grey25", tick=F, axes=F, add=T,height=10)
    for (j in zzfit)
    {
        min=(j-1)*nbclast+1
        max=j*nbclast
        m1<-mean(dataselectRandfit[min:max],na.rm=T)
        points(as.numeric(boxplot.par$names)[j]+2.5,m1,pch=23, col="black",bg="grey65",cex=1.7,lwd=1.5)
    }

    # data :
    boxplot.par <-  boxplot(aroma1_5$Be10~aroma1_5$cumul,  plot=F)
    c1 <- rgb(1,0.9,0.9, alpha=1)
    c2 <- rgb(0.6,0.,0., alpha=1)
    c3 <- rgb(1,0.5,0.5, alpha=1)
    c4 <- rgb(0.4,0.,0., alpha=1)
    #boxplot(aroma1_5$Be10~aroma1_5$cumul,at=as.numeric(boxplot.par$names)+2.5, names=NA, boxwex=3, bty="n", col=c1, medcol="black", whiskcol="black", staplecol="black", boxcol="black", outcol="black",add=T, axes=F)
    boxplot(aroma1_5$Be10~aroma1_5$cumul,at=as.numeric(boxplot.par$names), names=NA, boxwex=2, bty="n", col=c1,whiskcol=c2,border=c2,add=T, axes=F)
    points(aroma1_5$cumul,aroma1_5$Be10,type="p", pch=19, bty="n", col=c2,bg=c2,cex=0.7)
    points(aroma4$cumul,aroma4$Be10,type="p", pch=19, bty="n", col=c2,bg=c2,cex=0.7)
    points(aromamean$dist,aromamean$Be10,type="p", pch=23, bty="n", col=c4,bg=c3,cex=1.7,lwd=1.5)
    #segments(aromamean$dist,as.numeric(aromamean$Be10-aromamean$Be10.err),x1=aromamean$dist, y1=as.numeric(aromamean$Be10+aromamean$Be10.err),col=c2)

    # Histograms for Aroma 1 and Aroma 5
    hist(aroma1Be10,plot=TRUE,col = c2,probability=F,breaks=8,xlim=c(8000,200000),lwd = 1)
    hist(aroma5Be10,plot=TRUE,col = c2,probability=F,breaks=8,xlim=c(8000,1170000),lwd = 1)

    hist(aroma1modelBe10,plot=TRUE,col = "grey95",probability=F,breaks=8,main=NULL,xlim=c(8000,200000),lwd = 1)
    hist(aroma5modelBe10,plot=TRUE,col = "grey95",probability=F,breaks=8,main=NULL,xlim=c(8000,1170000),lwd = 1)

    #plot(density(aroma1modelBe10,na.rm=TRUE),col = "black", lwd = 2, main = "")
    #lines(density(aroma1Be10),col = c2, lwd = 2)

    #plot(density(aroma5modelBe10,na.rm=TRUE),col = "black", lwd = 2, main = "")
    #lines(density(aroma5Be10),col = c2, lwd = 2)

    plot(ecdf(aroma1Be10),col = c2, lwd = 2, main = "CDF Aroma1",xlim=c(8000,200000),ylab="[10Be] at/g")
    lines(ecdf(aroma1modelBe10),col = "grey25", lwd = 1)

    plot(ecdf(aroma5Be10),col = c2, lwd = 2, main = "CDF Aroma5",xlim=c(8000,1170000),ylab="[10Be] at/g")
    lines(ecdf(aroma5modelBe10),col = "grey25", lwd = 1)

    dev.off()
} # end of plot condition

rm(zzz)
rm(zzfit)
rm(dataselect1fit)
rm(dataselect2fit)
rm(dataparcailloux)
rm(dataselectRandfit)
rm(aroma1modelBe10)
rm(aroma5modelBe10)
rm(a)
}
