# Supplementary material for: Long-term dispersion of river gravel in a canyon in the Atacama Desert, Central Andes, deduced from their 10Be concentrations
Source: Sci Rep. 2019 Nov 28;9:17763. doi: 10.1038/s41598-019-53806-x (PMC6882893; doi:10.1038/s41598-019-53806-x)
Supplement: Supplementary file 3 — model codes [file 41598_2019_53806_MOESM3_ESM.zip › FORTHEPAPER/BIN/EvalModelFit.R]

# Script calling the function plotting the downstream evolution of 10Be concentrations modelled using COSMOBOULDER (top and bottom concentrations)
# and comparying it with data from the canyon of Aroma, north Chile.
# S. Carretier and V. Regards, GET, Toulouse, France, 2015-2017


Args <- commandArgs(trailingOnly = TRUE)

dget("/Users/sebastiencarretier/Documents/FONDAMENTAUX/COSMOCLAST/2015/NEWAROMA/INVERSION/BIN/boxperdistanceTopDownAroma.R")("ParcoursPopAroma.pdf",Args[1],Args[2],Args[3],Args[4],Args[5])
