# Supplementary material for: Long-term dispersion of river gravel in a canyon in the Atacama Desert, Central Andes, deduced from their 10Be concentrations
Source: Sci Rep. 2019 Nov 28;9:17763. doi: 10.1038/s41598-019-53806-x (PMC6882893; doi:10.1038/s41598-019-53806-x)
Supplement: Supplementary file 3 — model codes [file 41598_2019_53806_MOESM3_ESM.zip › FORTHEPAPER/BIN/InverseAroma.py]

#!/usr/bin/python
import shutil
import os


#------------------- Input parameters for the inversion -----------------

indiceoftestedparameterininputfileONE = 17
mintestedvalueONE = 0.7
maxtestedvalueONE = 0.8

indiceoftestedparameterininputfileTWO = 22
mintestedvalueTWO = -1.3
maxtestedvalueTWO = -1.2

CHI2MIN=50  # relatively arbitrary. Can be refined by relauching PlotModelsPassedTests.R in a second step
DELTACHI2=13.3
# Rmq 7.78: DELTACHI2 corresponding to 4 degrees of freedom and 90% of confidence. 13.3 for 99%. 23.5 for 99.99%
ALPHAPVALUE1=0.05 # confidence level for KS test on Aroma1
ALPHAPVALUE5=0.05 # confidence level for KS test on Aroma5

#------------------- Input parameters for the inversion -----------------
                        
                        
                        
#------------------- Function Modify_Inputfile --------------------------
def Modify_CosmoboulderInputfile(testedvalue,indiceoftestedparameterininputfile):
    inputfile = open("inputcosmoboulder.txt",'r')
    lines = inputfile.readlines()
    tmp = open("tempo",'w')

    previousline=""
    for line in lines:
        if previousline.startswith(str(indiceoftestedparameterininputfile)+":"):
            line = str(testedvalue)
            tmp.write(line+'\n')
        else:
            tmp.write(line)
        previousline=line

    tmp.close()
    inputfile.close()
    shutil.copy2("tempo","inputcosmoboulder.txt")
    os.remove("tempo")
#------------------- Function Modify_Inputfile --------------------------


#------------------- Loop on values of the tested parameter -------------

incrementtestedvalueONE = abs(maxtestedvalueONE - mintestedvalueONE) / 3.
testedvalueONE = mintestedvalueONE

incrementtestedvalueTWO = abs(maxtestedvalueTWO - mintestedvalueTWO) / 3.
testedvalueTWO = mintestedvalueTWO

for i in range(3):
    Modify_CosmoboulderInputfile(testedvalueONE,indiceoftestedparameterininputfileONE)
    testedvalueTWO = mintestedvalueTWO
    for j in range(3):
        print(testedvalueONE)
        print(testedvalueTWO)
        Modify_CosmoboulderInputfile(testedvalueTWO,indiceoftestedparameterininputfileTWO)
        print("COSMOBOULDER is calulating clasts travels")
        os.system("/Users/sebastiencarretier/Documents/FONDAMENTAUX/COSMOCLAST/2015/NEWAROMA/bin/COSMOBOULDER")
        print("R is doing the job to manage the COSMOBOULDER output")
        cmd="Rscript --vanilla /Users/sebastiencarretier/Documents/FONDAMENTAUX/COSMOCLAST/2015/NEWAROMA/INVERSION/BIN/EvalModelFit.R 0 "+str(testedvalueONE)+str(" ")+str(testedvalueTWO)+str(" ")+str(CHI2MIN)+str(" ")+str(DELTACHI2)
        os.system(cmd)
        testedvalueTWO += incrementtestedvalueTWO
    testedvalueONE += incrementtestedvalueONE


shutil.copy2("inversionoutput.txt","inversionoutput"+str(indiceoftestedparameterininputfileONE)+"-"+str(indiceoftestedparameterininputfileTWO)+".csv")
os.remove("inversionoutput.txt")
shutil.copy2("AromaMeanPassedTest.csv","AromaMeanPassedTest"+str(indiceoftestedparameterininputfileONE)+"-"+str(indiceoftestedparameterininputfileTWO)+".csv")
os.remove("AromaMeanPassedTest.csv")
shutil.copy2("Aroma1PassedTest.csv","Aroma1PassedTest"+str(indiceoftestedparameterininputfileONE)+"-"+str(indiceoftestedparameterininputfileTWO)+".csv")
os.remove("Aroma1PassedTest.csv")
shutil.copy2("Aroma5PassedTest.csv","Aroma5PassedTest"+str(indiceoftestedparameterininputfileONE)+"-"+str(indiceoftestedparameterininputfileTWO)+".csv")
os.remove("Aroma5PassedTest.csv")

print("R is plotting the models that passed the statistical tests")
cmd="Rscript --vanilla /Users/sebastiencarretier/Documents/FONDAMENTAUX/COSMOCLAST/2015/NEWAROMA/INVERSION/BIN/PlotModelsPassedTests.R"+str(" ")+str(indiceoftestedparameterininputfileONE)+str(" ")+str(indiceoftestedparameterininputfileTWO)+str(" ")+str(ALPHAPVALUE1)+str(" ")+str(ALPHAPVALUE5)+str(" ")+str(CHI2MIN)+str(" ")+str(DELTACHI2)
os.system(cmd)

print("columns in inversionoutput.csv : testedparameterONE_value testedparameterTWO_value  misfit_for_mean_concentrations p-valueAroma1 p-valueAroma5")
