# Supplementary material for: Long-term dispersion of river gravel in a canyon in the Atacama Desert, Central Andes, deduced from their 10Be concentrations
Source: Sci Rep. 2019 Nov 28;9:17763. doi: 10.1038/s41598-019-53806-x (PMC6882893; doi:10.1038/s41598-019-53806-x)
Supplement: Supplementary file 3 — model codes [file 41598_2019_53806_MOESM3_ESM.zip › FORTHEPAPER/BIN/pdfmodelpassedtest.R]

# Script function plotting the pdfs of models outputs generated by COSMOBOULDER that passed statistical tests
# and comparying them with data from the canyon of Aroma, northern Chile.
# S. Carretier  IRD,GET, Toulouse, France, 2017

# To call this function, for example: dget("~/Documents/FONDAMENTAUX/COSMOCLAST/2015/NEWAROMA/INVERSION/BIN/pdfmodelpassedtest.R")(17,22,0.05,0.05,14,13.3)

function(testedparameterONE,testedparameterTWO,ALPHAPVALUE1,ALPHAPVALUE5,CHI2MIN,DELTACHI2)
{
    
# Rmq 7.78: DELTACHI2 corresponding to 4 degrees of freedom and 90% of confidence. 13.3 for 99%. 23.5 for 99.99%

# read the output of COSMOBOULDER

file=paste0("Aroma1PassedTest",testedparameterONE,"-",testedparameterTWO,".csv")
aroma1modelBe10<-t(read.table(file,sep=";",col.names=seq_len(max(count.fields(file,sep=";"))),fill=TRUE))
# aroma1modelBe10 is a matrix where a column corresponds to a particular simulation at Aroma 1
# The first raws are valueoftestedparamter1,valueoftestedparamter2,chi2fothemeanatstation[10Be],pvalue1,pvalue5,[10Be] ...

file=paste0("Aroma5PassedTest",testedparameterONE,"-",testedparameterTWO,".csv")
aroma5modelBe10<-t(read.table(file,sep=";",col.names=seq_len(max(count.fields(file,sep=";"))),fill=TRUE))

file=paste0("AromaMeanPassedTest",testedparameterONE,"-",testedparameterTWO,".csv")
aromameanmodelBe10<-t(read.table(file,sep=";",col.names=seq_len(max(count.fields(file,sep=";"))),fill=TRUE))
# The first raws are numberoftestedparamter1,numberoftestedparamter2,chi2fothemeanatstation[10Be],pvalue1,pvalue5,[10Be] ...
print("2")


# Aroma Data
aroma1_5<-read.table("/Users/sebastiencarretier/Documents/FONDAMENTAUX/COSMOCLAST/2015/NEWAROMA/INVERSION/DATA/Aroma1_5_10Be.csv",header=FALSE,as.is=TRUE,dec=".",sep="|",skip=2, col.names=c("point","echantillon","Be10","Be10.err","lat","lon","z","dist","cumul","Taillex","Tailley","Taillez","volume","rayon.eq"))

aromamean<-read.table("/Users/sebastiencarretier/Documents/FONDAMENTAUX/COSMOCLAST/2015/NEWAROMA/INVERSION/DATA/Aroma_mean10Be.csv",header=FALSE,as.is=TRUE,dec=".",sep=",",skip=1,col.names=c("dist","Be10","Be10.err","echantillon"))

aroma1Be10 <- subset(aroma1_5$Be10,aroma1_5$cumul==0)
aroma5Be10 <- subset(aroma1_5$Be10,aroma1_5$cumul==29.8540331955)
print("3")

library(lattice)

figure=paste0("AromaPassedTest",testedparameterONE,"-",testedparameterTWO,".pdf")
pdf(figure, paper="a4")
layout(matrix(c(1,2,3)),3,1 )
par(oma=c(0,5,0,5),mar=c(2,8,2,8))
c3 <- rgb(1,0.5,0.5, alpha=1)
c4 <- rgb(0.4,0.,0., alpha=1)
colfunc <- colorRampPalette(c("grey95", "grey25"))

# plot pdf Aroma 1
thresholdchi2=as.numeric(CHI2MIN)+as.numeric(DELTACHI2)

selectaroma1modelBe10<-as.matrix( aroma1modelBe10[ , which(aroma1modelBe10[3,]<thresholdchi2 & aroma1modelBe10[4,]>as.numeric(ALPHAPVALUE1) & aroma1modelBe10[5,]>as.numeric(ALPHAPVALUE5)) ])
nbofrow=nrow(as.matrix(selectaroma1modelBe10))
nbofcol=ncol(as.matrix(selectaroma1modelBe10))
orderedselectaroma1modelBe10<-selectaroma1modelBe10[,order(selectaroma1modelBe10[4,])] ; # to have badfits behind good ones
color <- colfunc(nbofcol)[as.numeric(cut(orderedselectaroma1modelBe10[4,],breaks = nbofcol))] # greyscale
plot(density(orderedselectaroma1modelBe10[6:nbofrow,1],na.rm=TRUE), main = "pdf Aroma1",xlim=c(0,200000),ylim=c(0,20.e-6),col=color[1], xlab="[10Be] at/g")
if(nbofcol>1) { for (i in 2:nbofcol){lines(density(orderedselectaroma1modelBe10[6:nbofrow,i],na.rm=TRUE), lwd = 0.5, col=color[i]) } }
lines(density(aroma1Be10,na.rm=TRUE),col = c4, lwd = 3)

#plot(ecdf(orderedselectaroma1modelBe10[6:nbofrow,1]), main = "pdf Aroma1",xlim=c(0,200000),col=color[1], xlab="[10Be] at/g")
#if(nbofcol>1) { for (i in 2:nbofcol){lines(ecdf(orderedselectaroma1modelBe10[6:nbofrow,i]), lwd = 0.5, col=color[i]) } }
#lines(ecdf(aroma1Be10),col = c4, lwd = 3)


print("4")
#dev.off()

# plot pdf Aroma 5
# select results using statistical criteria  set initially to built
# the aroma1modelBe10 array in boxperdistanceTopDownAroma.R called by InverseAroma.py
selectaroma5modelBe10<-as.matrix( aroma5modelBe10[ , which(aroma5modelBe10[3,]<thresholdchi2 & aroma5modelBe10[4,]>as.numeric(ALPHAPVALUE1) & aroma5modelBe10[5,]>as.numeric(ALPHAPVALUE5)) ] )
nbofrow=nrow(as.matrix(selectaroma5modelBe10))
nbofcol=ncol(as.matrix(selectaroma5modelBe10))
orderedselectaroma5modelBe10<-selectaroma5modelBe10[,order(selectaroma5modelBe10[5,])] ; # to have badfits behind good ones
color <- colfunc(nbofcol)[as.numeric(cut(orderedselectaroma5modelBe10[5,],breaks = nbofcol))] # greyscale
plot(density(orderedselectaroma5modelBe10[6:nbofrow,1],na.rm=TRUE), main = "pdf Aroma5",xlim=c(0,1500000),ylim=c(0,3.e-6),col=color[1], xlab="[10Be] at/g")
if(nbofcol>1) { for (i in 2:nbofcol){    lines(density(orderedselectaroma5modelBe10[6:nbofrow,i],na.rm=TRUE), lwd = 0.5, col=color[i]) } }
lines(density(aroma5Be10,na.rm=TRUE),col = c4, lwd = 3)

print("5")

# add the range of tested parameters sastifying statistical tests
selectaromameanmodelBe10<-as.matrix( aromameanmodelBe10[ , which(aroma5modelBe10[3,]<thresholdchi2 & aroma5modelBe10[4,]>as.numeric(ALPHAPVALUE1) & aroma5modelBe10[5,]>as.numeric(ALPHAPVALUE5)) ] )
nbofrow=nrow(as.matrix(selectaromameanmodelBe10))
nbofcol=ncol(as.matrix(selectaromameanmodelBe10))
minONE<-min(selectaromameanmodelBe10[1,2:nbofcol])
maxONE<-max(selectaromameanmodelBe10[1,2:nbofcol])
minTWO<-min(selectaromameanmodelBe10[2,2:nbofcol])
maxTWO<-max(selectaromameanmodelBe10[2,2:nbofcol])
print(selectaromameanmodelBe10[1,2:nbofcol])
text(1000000,2.e-6,paste0("param",testedparameterONE, "= [", as.integer(minONE*100)/100,",",as.integer(maxONE*100)/100,"]"),adj=c(0,0))
text(1000000,1.5e-6,paste0("param",testedparameterTWO, "= [", as.integer(minTWO*100)/100,",",as.integer(maxTWO*100)/100,"]"),adj=c(0,0))

bornemin=0.
bornemax=60000.
maxConc=450000
distance=c(0,15,30,43.5,51.5,54.5)
colfunc <- colorRampPalette(c("grey25", "grey95"))
orderedselectaromameanmodelBe10<-selectaromameanmodelBe10[,order(-selectaromameanmodelBe10[3,])] ; # to have bad fits behind good ones
color <- colfunc(nbofcol)[as.numeric(cut(orderedselectaromameanmodelBe10[3,],breaks = nbofcol))] # greyscale
plot(NA,NA,ylim = c(0,maxConc), xlim=c(0,bornemax/1000),xlab="Distance (km)",ylab="[10Be] mean (at/g)" )
# plot model mean
points(distance,selectaromameanmodelBe10[6:nbofrow,1],type="p", pch=19, bty="n", col="darkgrey",lwd=1,cex=1.)
lines(distance,selectaromameanmodelBe10[6:nbofrow,1], col=color[1],lwd=0.5)
if(nbofcol>1) {for (i in 2:ncol(selectaromameanmodelBe10)){
    points(distance,orderedselectaromameanmodelBe10[6:nbofrow,i],pch=19, col=color[i], lwd=1,cex=1.) } }
if(nbofcol>1) {for (i in 2:ncol(selectaromameanmodelBe10)){
    lines(distance,orderedselectaromameanmodelBe10[6:nbofrow,i], col=color[i],lwd=0.5) } }
# plot data mean
points(distance,aromamean$Be10[1:6],type="p", pch=23, bty="n", col=c4,bg=c3,cex=1.7,lwd=2)

#print(pmin(orderedselectaromameanmodelBe10[3,]))
print("6")

dev.off()

}
