# Supplementary material for: Long-term dispersion of river gravel in a canyon in the Atacama Desert, Central Andes, deduced from their 10Be concentrations
Source: Sci Rep. 2019 Nov 28;9:17763. doi: 10.1038/s41598-019-53806-x (PMC6882893; doi:10.1038/s41598-019-53806-x)
Supplement: Supplementary file 3 — model codes [file 41598_2019_53806_MOESM3_ESM.zip › FORTHEPAPER/BIN/Plot3DChi2.py]

#!/usr/bin/python
# Script for plotting Chi2(AROMA) according to tested parameters
# S. Carretier  GET, Toulouse, France, 2017


from mpl_toolkits.mplot3d import Axes3D
import matplotlib.pyplot as plt
from matplotlib import cm
from matplotlib.ticker import LinearLocator, FormatStrFormatter
import numpy as np


fig = plt.figure()
ax = fig.gca(projection='3d')

# Read data.
inputfile=np.genfromtxt('inversionoutput17-22SV.csv', missing_values='NA', delimiter=';', skip_header=2)
X = inputfile[:,0]
Y = inputfile[:,1]
X, Y = np.meshgrid(X, Y)
Z = inputfile[:,4]

# Plot the surface.
surf = ax.plot_surface(X, Y, Z, color='gray', shade=True,antialiased=False)

# Customize the z axis.
ax.set_zlim(0, np.nanmax(Z))
#ax.zaxis.set_major_locator(LinearLocator(1000))
ax.zaxis.set_major_formatter(FormatStrFormatter('%.02f'))

# Add a color bar which maps values to colors.
#fig.colorbar(surf, shrink=0.5, aspect=5)

plt.show()
