# Supplementary material for: Long-term dispersion of river gravel in a canyon in the Atacama Desert, Central Andes, deduced from their 10Be concentrations
Source: Sci Rep. 2019 Nov 28;9:17763. doi: 10.1038/s41598-019-53806-x (PMC6882893; doi:10.1038/s41598-019-53806-x)
Supplement: Supplementary file 3 — model codes [file 41598_2019_53806_MOESM3_ESM.zip › FORTHEPAPER/BIN/PlotModelsPassedTests.R]

# Script calling the function plotting the at-station  10Be concentrations from Aroma modelled using COSMOBOULDER that passed the statistical tests
# S. Carretier  GET, Toulouse, France, 2017


Args <- commandArgs(trailingOnly = TRUE)

dget("/Users/sebastiencarretier/Documents/FONDAMENTAUX/COSMOCLAST/2015/NEWAROMA/INVERSION/BIN/pdfmodelpassedtest.R")(Args[1],Args[2],Args[3],Args[4],Args[5],Args[6])
