# Supplementary material for: Long-term dispersion of river gravel in a canyon in the Atacama Desert, Central Andes, deduced from their 10Be concentrations
Source: Sci Rep. 2019 Nov 28;9:17763. doi: 10.1038/s41598-019-53806-x (PMC6882893; doi:10.1038/s41598-019-53806-x)
Supplement: Supplementary file 3 — model codes [file 41598_2019_53806_MOESM3_ESM.zip › FORTHEPAPER/BIN/PlotMonteCarloResults.bash]

#!/bin/bash

#  Plot3DChi2.bash
#  
#
#  Created by Sebastien Carretier on 05/10/2017.
#
#----------------------------------------------------------
#		Préliminaires
#----------------------------------------------------------
gmt gmtset FONT = Palatino-Roman
gmt gmtset FORMAT_FLOAT_MAP %lg
gmt gmtset FONT_ANNOT_PRIMARY = 16"p"
gmt gmtset FONT_LABEL = 24"p"
gmt gmtset MAP_FRAME_TYPE = fancy
gmt gmtset MAP_FRAME_PEN = 0.2p
gmt gmtset MAP_FRAME_WIDTH = 1p
gmt gmtset PS_MEDIA = A4
gmt gmtset PS_PAGE_ORIENTATION = portrait
gmt gmtset MAP_FRAME_WIDTH = 0.01i
gmt gmtset PROJ_LENGTH_UNIT = c
gmt gmtset MAP_ANNOT_OFFSET_PRIMARY = 5p
gmt gmtset MAP_LABEL_OFFSET = 10p
export LC_NUMERIC=C

#---------------
#--- Definition des sources
#---------------

echo =================================================
echo "***" Plot Aroma Chi2 or p-values in 3D  "***"
echo
#
# Check if we have received any input files.
if [ $# -lt 4 ]
then
cat <<-EOF
Usage: 'PlotMonteCarloResuts.bash [variable] [file] [param1] [param2]'

- "variable" is the variable to plot  ("chi2", "pvalue1", "pvalue5" )
- "file" is the file containing the data (inversionoutput.csv)
- "param1" is the name of the firt tested parameter
- "param2" is the name of the second tested parameter
=================================================
EOF
exit 0
fi

args=("$@")
variable=${args[0]}		# variable to plot
file=${args[1]}		# datafile
param1=${args[2]}
param2=${args[3]}

cat > gris.cpt << EOF
0.0   128 128 128 10000   128 128 128
N 128 128 128
B 128 128 128
F 128 128 128
EOF

cat > red.cpt << EOF
0.0   228 100 100 10000   128 0 0
N 255 255 255
B 255 255 255
F 255 255 255
EOF

cat > coldtohot.cpt << EOF
0.000000e+00   7  30  70 1.000000e+00   7  30  70
1.000000e+00   7  47 107 2.000000e+00   7  47 107
2.000000e+00   8  82 156 3.000000e+00   8  82 156
3.000000e+00  33 113 181 4.000000e+00  33 113 181
4.000000e+00  66 146 199 5.000000e+00  66 146 199
5.000000e+00  90 160 205 6.000000e+00  90 160 205
6.000000e+00 120 191 214 7.000000e+00 120 191 214
7.000000e+00 170 220 230 8.000000e+00 170 220 230
8.000000e+00 219 245 255 9.000000e+00 219 245 255
9.000000e+00 240 252 255 1.000000e+01 240 252 255
1.000000e+01 255 240 245 1.100000e+01 255 240 245
1.100000e+01 255 224 224 1.200000e+01 255 224 224
1.200000e+01 252 187 170 1.300000e+01 252 187 170
1.300000e+01 252 146 114 1.400000e+01 252 146 114
1.400000e+01 251 106  74 1.500000e+01 251 106  74
1.500000e+01 240  60  43 1.600000e+01 240  60  43
1.600000e+01 204  24  30 1.700000e+01 204  24  30
1.700000e+01 166  15  20 1.800000e+01 166  15  20
1.800000e+01 120  10  15 1.900000e+01 120  10  15
1.900000e+01  95   0   0 2.000000e+01  95   0   0
B   0   0   0
F 255 255 255
N 255   0   0
N 128 128 128
B 128 128 128
F 128 128 128
EOF
gmt makecpt -Ccoldtohot.cpt -T0.05/1/0.05  -Z  > pvalue.cpt

if [ $variable = "chi2" ]
then
    awk -F";" 'NR>1 && $3!~"NA" && $3<10000 && $4!~"NA" && $5!~"NA" && $2!=-1 {print $1,$2,$3}' $file > tmp
    chi2min=`awk '{print $3}' tmp | gmt gmtinfo -C | awk '{print $1}'`
    zanot=`awk '{print $3}' tmp | gmt gmtinfo -C | awk '{print int(($2-$1)/5)}'`
    confint=`awk '{print $3}' tmp | gmt gmtinfo -C | awk '{print $1+13.3}'` # 99% confidence
#awk -F";" 'NR>1 && $3!~"NA" && $4!~"NA" && $5!~"NA" && $2!=-1 && $3<ci {print $1,$2,$3}' ci=$confint $file > tmpbest
    lower=$chi2min
    upper=$confint
    anot=100
    contour=100
    echo 10 A > tmp2
    echo 25 A >> tmp2
elif [ $variable = "pvalue1" ]
then
    awk -F";" 'NR>1 && $3!~"NA" && $4!~"NA" && $5!~"NA" && $2!=-1 {print $1,$2,$4}' $file > tmp
#awk -F";" 'NR>1 && $3!~"NA" && $4!~"NA" && $5!~"NA" && $2!=-1 && $4>0.8 {print $1,$2,$4}' $file > tmpbest
    lower=0.05
    upper=1.
    anot=0.2
    zanot=0.2
    contour=0.05
    echo 0.05 A > tmp2
elif [ $variable = "pvalue5" ]
then
    awk -F";" 'NR>1 && $3!~"NA" && $4!~"NA" && $5!~"NA" && $2!=-1 {print $1,$2,$5}' $file > tmp
#awk -F";" 'NR>1 && $3!~"NA" && $4!~"NA" && $5!~"NA" && $2!=-1 && $5>0.8  {print $1,$2,$5}' $file > tmpbest
    lower=0.05
    upper=1.
    anot=0.2
    zanot=0.2
    contour=0.05
    echo 0.05 A > tmp2
fi

if [ $param1 = "alpha" ]
then
    param1="@~a@~"
elif [ $param1 = "beta" ]
then
    param1="@~b@~"
elif [ $param1 = "lambda" ]
then
    param1="@~l@~ (a/m)"
elif [ $param1 = "mu" ]
then
    param1="@~m@~ (m/a)"
elif [ $param1 = "sigma" ]
then
    param1="@~s@~ (m/a)"
elif [ $param1 = "Vomin" ]
then
    param1="VoMin (m/a)"
fi

if [ $param2 = "alpha" ]
then
    param2="@~a@~"
elif [ $param2 = "beta" ]
then
    param2="@~b@~"
elif [ $param2 = "lambda" ]
then
    param2="@~l@~ (a/m)"
elif [ $param2 = "mu" ]
then
    param2="@~m@~ (m/a)"
elif [ $param2 = "sigma" ]
then
    param2="@~s@~ (m/a)"
elif [ $param2 = "Vomin" ]
then
    param2="VoMin (m/a)"
fi

xmin=`awk '{print $1}' tmp | gmt gmtinfo -C | awk '{print $1}'`
xmax=`awk '{print $1}' tmp | gmt gmtinfo -C | awk '{print $2}'`
ymin=`awk '{print $2}' tmp | gmt gmtinfo -C | awk '{print $1}'`
ymax=`awk '{print $2}' tmp | gmt gmtinfo -C | awk '{print $2}'`
zmin=`awk '{print $3}' tmp | gmt gmtinfo -C | awk '{print $1}'`
zmax=`awk '{print $3}' tmp | gmt gmtinfo -C | awk '{print $2}'`
xtick=`awk '{print $1}' tmp | gmt gmtinfo -C | awk '{printf "%.1f", ($2-$1)/10}'`
ytick=`awk '{print $2}' tmp | gmt gmtinfo -C | awk '{printf "%.1f", ($2-$1)/10}'`

echo "--- " $xmin/$xmax/$ymin/$ymax/$zmin/$zmax

gmt blockmode tmp  -R$xmin/$xmax/$ymin/$ymax   -I0.3    > tmpmod
gmt gmtinfo tmpmod

gmt surface tmpmod  -R$xmin/$xmax/$ymin/$ymax  -Gtmp.grd -I0.1 -T0.5
gmt grdmath tmp.grd $lower GT tmp.grd MUL 0  NAN  = tmpbest.grd
gmt grdmath tmpbest.grd $upper LT tmpbest.grd MUL 0  NAN  = best.grd

gmt grdgradient tmp.grd -A45 -Gtmp.omb -Nt0.7

gmt grdview tmp.grd -Ba$xtick:"$param1":/a$ytick:"$param2":/a$zanot:$variable:SEWNZ  -R$xmin/$xmax/$ymin/$ymax/$zmin/$zmax -JX12/12 -JZ6  \
-p120/50 -Qs -Cgris.cpt -Itmp.omb  \
 -Wc0.01p,200/200/200 -Wm0.01p,200/200/200 -Wf0.005p,100/100/100  -P -K  > tmp.eps

gmt grdview best.grd  -R -JX -JZ  -p120/50 -Qsm -Cred.cpt     -P -O >> tmp.eps


epstopdf tmp.eps
mv tmp.pdf $variable"-3D".pdf


gmt grdimage tmp.grd -Ba$xtick:"$param1":/a$ytick:"$param2":SEWN  -R$xmin/$xmax/$ymin/$ymax -JX12/12 \
   -P -K > tmp.eps

gmt grdimage best.grd  -R -JX -Cred.cpt  -P -O -K >> tmp.eps

gmt grdcontour -R tmp.grd -JX  -C$contour  -A$anot+f10p   -O >> tmp.eps
#gmt grdcontour -R tmp.grd -JX -B -Ctmp2 -W0.5p,200/0/0  -V -O >> tmp.eps


epstopdf tmp.eps
mv tmp.pdf $variable"-2D".pdf
rm tmp* best*


#---- Plot the selected models according to pvalue5 over the 3D surface of chi2

if [ $variable = "pvalue1" ] || [ $variable = "pvalue5" ]
then
    awk -F";" 'NR>1 && $3!~"NA" && $3<10000  && $4!~"NA" && $5!~"NA" && $2!=-1 {print $1,$2,$3}' $file > tmpchi2
    anot=100
    zanot=`awk '{print $3}' tmpchi2 | gmt gmtinfo -C | awk '{print int(($2-$1)/5)}'`
    if [ $variable = "pvalue1" ]
    then
        awk -F";" 'NR>1 && $3!~"NA" && $4!~"NA" && $5!~"NA" && $2!=-1 {print $1,$2,$4}' $file > tmppvalue
    else
        awk -F";" 'NR>1 && $3!~"NA" && $4!~"NA" && $5!~"NA" && $2!=-1 {print $1,$2,$5}' $file > tmppvalue
    fi
    lower=0.05

    xmin=`awk '{print $1}' tmpchi2 | gmt gmtinfo -C | awk '{print $1}'`
    xmax=`awk '{print $1}' tmpchi2 | gmt gmtinfo -C | awk '{print $2}'`
    ymin=`awk '{print $2}' tmpchi2 | gmt gmtinfo -C | awk '{print $1}'`
    ymax=`awk '{print $2}' tmpchi2 | gmt gmtinfo -C | awk '{print $2}'`
    zmin=`awk '{print $3}' tmpchi2 | gmt gmtinfo -C | awk '{print $1}'`
    zmax=`awk '{print $3}' tmpchi2 | gmt gmtinfo -C | awk '{print $2}'`
    xtick=`awk '{print $1}' tmpchi2 | gmt gmtinfo -C | awk '{printf "%.2f", ($2-$1)/10}'`
    ytick=`awk '{print $2}' tmpchi2 | gmt gmtinfo -C | awk '{printf "%.1f", ($2-$1)/10}'`


    echo "--- " $xmin/$xmax/$ymin/$ymax/$zmin/$zmax

    gmt blockmode tmpchi2  -R$xmin/$xmax/$ymin/$ymax   -I0.1    > tmpmodchi2
    gmt blockmode tmppvalue  -R$xmin/$xmax/$ymin/$ymax   -I0.1    > tmpmodpvalue

    gmt surface tmpmodchi2  -R$xmin/$xmax/$ymin/$ymax  -Gtmpchi2.grd -I0.1 -T0.5
    gmt surface tmpmodpvalue  -R$xmin/$xmax/$ymin/$ymax  -Gtmppvalue.grd -I0.1 -T0.5

    gmt grdmath tmppvalue.grd $lower GT tmppvalue.grd MUL 0  NAN  = tmpbest.grd
    gmt grdgradient tmpchi2.grd -A45 -Gtmp.omb -Nt0.7


    gmt grdview tmpchi2.grd -Ba$xtick:"$param1":/a$ytick:"$param2":/a$zanot:"@~c@~2":SEwNZ  -R$xmin/$xmax/$ymin/$ymax/$zmin/$zmax -JX12/12 -JZ10  \
    -p120/50 -Qs -Cpvalue.cpt -Itmp.omb -Gtmpbest.grd \
    -Wc0.01p,200/200/200 -Wm0.01p,200/200/200 -Wf0.005p,100/100/100  -P  -K > tmp.eps

     gmt psscale -Dx2i/7.5i+w4i/0.3c+jTC+h+eb0.5i  -Cpvalue.cpt  \
    -B0.1:"pvalue (KS test)":/::  -O  >> tmp.eps

    epstopdf tmp.eps
    mv tmp.pdf $variable"OverChi2-3D".pdf

    rm tmp* red.cpt pvalue.cpt coldtohot.cpt
fi
