# Supplementary material for: Long-term dispersion of river gravel in a canyon in the Atacama Desert, Central Andes, deduced from their 10Be concentrations
Source: Sci Rep. 2019 Nov 28;9:17763. doi: 10.1038/s41598-019-53806-x (PMC6882893; doi:10.1038/s41598-019-53806-x)
Supplement: Supplementary file 3 — model codes [file 41598_2019_53806_MOESM3_ESM.zip › FORTHEPAPER/COSMOBOULDERSOURCES/CBoulder.cpp]

#include "CBoulder.h"
#include <math.h>

//-------------------------------------------
//
// fonctions de la classe CBoulder :
//
//-------------------------------------------

// constructeur
CBoulder::CBoulder()
{
    InitialConcentration = 0.;
	CosmoConcentration = 0.;
	RiverLength= 0.;
	Concavity=0.;
	InitialDistance = 0.;
	Distance = 0.;
	InitialRadius = 0.;
	Radius = 0.;
    Altitude = 0.;               // Altitude de la surface terrestre a l'endroit du cailloux 
    h0 = 0.;                     // Alti max de la riviere
    Zmax = 0.;                   // Profondeur d'enfouissement max         
    Phi=0.;                      // Coeff de la loi d'Attal reliant taux de decroissance de taille et vitesse au carre
    ErosionRate = 0.;            // Taux d'erosion instantane
    AveragedErosionRate = 0.;    // Taux d'erosion moyen sur la periode ecoulee
    TransportRate = 0.;          // Vitesse de transport instantanee
    AveragedTransportRate = 0.;  // Vitesse de transport moyenne sur la periode ecoulee
    MeanTransportRate = 0.;      // Vitesse de transport moyenne autour de laquelle la vitesse varie
    MinTransportRate = 0.;       // Vitesse de transport min
    MaxTransportRate = 0.;       // Vitesse de transport max
    ClastToClastParamDistrib = 0.;
    VariabilityTransportRate = 0.;     // Variation de vitesse de transport autour de la moyenne
    BurialDepth = 0.;            // Profondeur d'enfouissement instantane
    Pressure = 0.;
    SurfaceProductionRate =0.;   // Taux de production a la surface (voir Stone, 2000)
    ProductionRate = 0.;
	SurfaceHillslopeProductionRate = 0.;
    Spallation = 0.;             // Taux de production par spallation
    MuonCapture  = 0.;           // Taux de production par capture de Muons
    IntermediateIntegral =0.;    // Integrale intermediare dans le calcul de la concentration cosmo
    AttritionRate = 0.;          // Taux d'attrition, ie de diminution relative de la taille par unite de distance
    AveragedAttritionRate = 0.;  // Taux d'attrition moyen sur la distance parcourue
    DistanceFoisAveragedAttritionRate = 0.;
    RiverWidth=0.;                // Largeur de la riviere
    ValleyWidth=0.;               // Largeur de la vallee
    RatioWidth=0.;                // Ratio entre les largeur de riviere et vallee
    ClastInRiverYesorNo = true;
    Test=0.;                       // Valeur de la difference entre le temps et le temps effectif pour determiner si
                                   // la conc augmente lineairement avec le temps ou non.
    Relief=0.;					   // Relief de la riviere
    HillslopeErosionRate= 0;
    TravelTime=0.;
    //HillslopeResidenceTime= 0;
    Dt=0.;
	Regolith=0.;
	HillslopeRelief=0.;			
	HillslopeLength=0.;			
	InitialDistanceHillslope=0.;
	ClastMoveYesOrNo = false;
    ScourDepth=0.;
    DepthBaseBoulder=0.;
}

// destructeur
CBoulder::~CBoulder() {}
