# Supplementary material for: Long-term dispersion of river gravel in a canyon in the Atacama Desert, Central Andes, deduced from their 10Be concentrations
Source: Sci Rep. 2019 Nov 28;9:17763. doi: 10.1038/s41598-019-53806-x (PMC6882893; doi:10.1038/s41598-019-53806-x)
Supplement: Supplementary file 3 — model codes [file 41598_2019_53806_MOESM3_ESM.zip › FORTHEPAPER/COSMOBOULDERSOURCES/CBoulder.h]

#if !defined(LesBoulder)
	#define LesBoulder
#include "Options.h"
#include <math.h>
#include <iostream> // pour les manipulations d'I/O sur cin/cout
#include <fstream>  // pour les manipulations d'I/O sur file
#include <sstream>  // pour les manipulations d'I/O sur string
#include <iomanip>
#include <string>


using namespace std;
//------------------------------------------------
//
//	classe CBoulder :
//
// - position le long du profile (initiale et en cours)
// - Taux d'erosion (instantanee et moyenne)
// - Vitesses (instantanee et moyenne)
// - Altitude
// - Taux d'enfouissement
// - Concentration en cosmo
// - 
//------------------------------------------------

class CBoulder
{
//++++++++
protected:
//++++++++

	//===========================
	// Trucs definissent l'etat initial
	//===========================
	
	double InitialConcentration;   // Concentration initiale lors de l'arrivee en surface de l'echantillon (en at/g)
	double InitialConcentrationSurfaceClast;   // Concentration initiale a la surface d'un cailloux au moment de son arrivee dans la riviere(en at/g)
	double InitialDistance;        // Position initiale par rapport a la source du drain principal (en m)
	double InitialRadius;          // Rayon initial du cailloux (en m)
	
	//===========================
	// Autres constantes
	//===========================
    
    double RiverLength;       // Longueur de la riviere
    double Zmax;              // Profondeur d'enfouissement max
    double h0;                // Altitude max de la rivière
    double Concavity;         // Concavite dans h(x)=h0-concavite*ln(x)	
    double Phi;               // Coeff de la loi d'Attal reliant taux de decroissance de taille et vitesse au carre
    double RiverWidth;        // Largeur de la riviere
    double ValleyWidth;       // Largeur de la vallee
    double RatioWidth;        // Ratio entre les largeur de riviere et vallee
    double ConstantAttritionRate; // Valeur du taux d'attrition dans le cas constant
    double HillslopeErosionRate;
    //double HillslopeResidenceTime;
    double Relief;				   // Relief de la riviere
//    double phi;             // Facteur de la loi : erosionrate = phi * transportrate^2 
                              // Hypothese de l'Erosion rate fonction de l'NRJ cinetique
	//===========
	// variables
	//===========
   
//    double time;                // Temps depuis l'exhumation du cailloux
    double Distance;              // Position par rapport a la source 
    double Altitude;              // Altitude de la surface terrestre a l'endroit du cailloux 
    double ErosionRate;           // Taux d'erosion instantane
    double AveragedErosionRate;   // Taux d'erosion moyen sur la periode ecoulee
    double TransportRate;         // Vitesse de transport instantanee
    double AveragedTransportRate; // Vitesse de transport moyenne sur la periode ecoulee
    double MinTransportRate;      // Vitesse de transport instantanee min
    double MaxTransportRate;      // Vitesse de transport instantanee max
    double MeanTransportRate;     // Vitesse de transport instantanee moyenne autour de laquelle la vitesse peut varier.
                                  // Cette vitesse est soit constante, soit fonction de la taille du cailloux
    double ClastToClastParamDistrib; // Param de la loi de distrib clast-to-clast (exposant power law ou sigma distrib gaussienne)
    double VariabilityTransportRate;     // Variation autour de la Vitesse de transport ou exposant power law des vitesses
    double BurialDepth;           // Profondeur d'enfouissement instantane
    double Radius;                // Rayon du cailloux au temps t
    double Pressure;              // Pression atmospherique pour le calcul du taux de production
    double SurfaceProductionRate; // Taux de production a la surface (voir Stone, 2000)
	double SurfaceHillslopeProductionRate; // Taux de production a la surface (voir Stone, 2000) sur les versants a l'endroit d'ou vient le cailloux
    double Spallation;            // Taux de production par spallation
    double MuonCapture;           // Taux de production par capture de Muons
    double ProductionRate;        // Taux de production au centre du cailloux
    double IntermediateIntegral;  // Integrale intermediare dans le calcul de la concentration cosmo
    double CosmoConcentration;    // Concentration en cosmonucleide au centre du clast en at/g/a
    double CosmoConcentrationBulk;    // Concentration en cosmonucleide en at/g/a roche totale
    double AttritionRate;         // Taux d'attrition, ie de diminution relative de la taille par unite de distance
    double AveragedAttritionRate;             // Taux d'attrition moyen sur la distance parcourue
    double DistanceFoisAveragedAttritionRate; // Somme intermediaire pour calcul de AveragedAttritionRate
    double ExponentLawTransportRate; // exposant de la loi vitesse en fonction de la taille de clast
    bool ClastInRiverYesorNo; // vrai si la riviere est au-dessus du cailloux, faux si le cailloux est stocke dans une terrasse laterale
    double FactorLawTransportRate;  // Vitesse de transport pour radius=R50 quand la vitesse depend de la taille
    double Test;                   // Difference entre le temps de transport et le temps effectif. Si Test <0, la concentration
                                   // est proportionelle au temps, sinon non.
    double Dt;                     // Time step.
    double TravelTime;			   // Temps ecoule depuis le debut du parcours dans la riviere
    double AveragedProductionRate;
	double Regolith;				// Epaisseur de regolithe
	double HillslopeRelief;			// Relief (denivelee) des versants
	double HillslopeLength;			// Longueur des versants
	double InitialDistanceHillslope;			// distance a laquelle est exhume le cailloux par rapport au top du versant
	bool ClastMoveYesOrNo; // test pour savoir si le cailloux bouge ou non. Introduit le 7 decembre 2010 pour simplifier la procedure
    double ScourDepth;   // tirage aléatoire sur la profondeur d'erosion entre 0 et Zmax (mixing layer)
    double DepthBaseBoulder;        // tirage aléatoire sur la profondeur de la base du cailloux entre 0 et Zmax (mixing layer)

//+++++
public:
//+++++

	//===========================
	// constructeur, destructeur
	//===========================

	CBoulder();// initialiser distance a x0, radius a z0, etc...
	~CBoulder();

	// fonctions

	//==================
	// fonctions INLINE
	//==================

	void    ComputeRadius();                    // Calcul du rayon du cailloux
    void    ComputeClastInRiverYesOrNo();  // Determine si  la riviere est au-dessus du cailloux, ou si le cailloux est stocke dans une terrasse laterale
    void    DeterminesIfMoves();  // Calcule l'epaisseur erodee et determine si le cailloux bouge ou pas
	void    ComputeBurialDepth();               // Calcul de la profondeur du cailloux
	void    ComputeUniformStochasticTransportRate();             // Calcul de la vitesse de transport instantanee
    void    ComputeGammaStochasticTransportRate();             // Calcul de la vitesse de transport instantanee
    void    ComputePowerLawStochasticTransportRate(); // Calcul de la vitesse de transport instantanee

    void    ComputeConstantTransportRate();     // Calcul de la vitesse de transport instantanee egale a la vitesse moyenne ou zero
    void    ComputeMeanTransportRateFunctionSize();        // Calcul de la vitesse de transport instantanee moyenne en fonction de la taille de grain et qui peut varier pendant le transport si abrasion
	void    ComputeDistance();
	void    ComputeAltitude();
	void    ComputeAltitudeHillslope();			// Calcul de l'altitude d'exhumation sur les versants en fonction de la distance intiale specifiee
	void    ComputeInstantaneousAttritionRate();// Calcule le taux d'attrition instantane en fonction de la vitesse de transport
    void    ComputeConstantAttritionRate();     // Le taux d'attrition est constant, independant de la taille ou de la vitesse et lu dans le fichier d'entree
    void    ComputeAveragedAttritionRate();     // Calcule la valeur moyenne du coeff d'attrition depuis le debut du parcours
    void    ComputeErosionRate();               // Calcul du taux d'erosion
	void    ComputeSurfaceProductionRate();     // Taux de production a la surface (voir Stone, 2000)
	void    ComputePressure();                  // Calcul de la pression atmospherique
	void    ComputeSpallation();                // Calcul du taux de production par spallation
	void    ComputeMuonCapture();               // Calcul du taux de production par capture de muons
    void    ComputeIntermediateIntegral(); // Calcul intermediare de la solution pour la concentration en cosmo
    void    ComputeTotalProductionRate();       // Taux de production au centre du cailloux tenant compte de l'alti et de la profondeur
    void    ComputeCosmoConcentration(); // Calcul de la concentration au centre du cailloux
    void    ComputeInitialConcentrationStochastique(); // Calcul de la concentration initiale sur les pentes
    void    ComputeInitialConcentrationLandslide(const double &tempshillslope, const double &depth); // On tient compte d'une profondeur aleatoire durant la premiere phase et d'un temps de residence aleatoire dans la couche qui glisse
	void    ComputeInitialConcentration(const double &tempshillslope); // Calcul de la concentration initiale sur les pentes a une profondeur donnee
	void    ComputeInitialConcentrationRegolith(const double &tempshillslope); // Calcul de la concentration initiale sur les pentes a une profondeur donnee en tennant compte d'une epaisseur de regolithe
    void    ComputeAveragedProductionRate(); // Calcul du taux de production moyen le long du parcours
    void    ComputeClastToClastPowerLawMeanTransportRate();             // Calcul de la vitesse moyenne de transport
    //en suivant une distribution power law decrivant la variabilite d'un clast a l'autre. Ce n'est pas une variabilite qui
    //affecte le transport instantane pour un clast, qui reste constant lors de son parcours
    void    ComputeClastToClastGaussianMeanTransportRate(const double &meantransportrate);             // Calcul de la vitesse moyenne de transport
    //en suivant une distribution gaussienne decrivant la variabilite d'un clast a l'autre. Ce n'est pas une variabilite qui
    //affecte le transport instantane pour un clast, qui reste constant lors de son parcours
    void    ComputeClastToClastExponentialMeanTransportRate();             // Calcul de la vitesse moyenne de transport
    //en suivant une distribution exponentielle decrivant la variabilite d'un clast a l'autre. Ce n'est pas une variabilite qui
    //affecte le transport instantane pour un clast, qui reste constant lors de son parcours
			
    void    SetAltitudeMiPente();   // Impose l'altitude pour le calcul du taux de production a mi-pente des versants
	void    SetSurfaceHillslopeProductionRate();   // Update le taux de production sur le versant la ou est detache le clast
	double  GetSurfaceHillslopeProductionRate();   // Retourne le taux de production calcule en surface sur le versant d'ou est issu le cailloux
   	double	GetAveragedTransportRate(); // Retourne la vitesse moyenne depuis le debut du parcours
	double	GetAveragedErosionRate();   // Retourne le taux d'erosion moyen du cailloux depuis le debut de son parcours
	double	GetErosionRate();                    // Retourne le taux d'erosion instantane
	double  GetHillslopeErosionRate();           // Retourne le taux d'erosion instantane sur le versant d'ou est issu le cailloux
    double  GetCosmoConcentration();             // Retourne la concentration au centre du clast
    double  GetDistance();                       // Retourne la distance en cours
    double  GetTravelTime();                     // Retourne le temps de parcours
    double  GetRadius();                         // Retourne le rayon en cours du cailloux
    double  GetAltitude();                       // Retourne l'altitude du cailloux
	double  GetRelief();                         // Retourne le relief de la riviere
    double  GetAveragedAttritionRate();          // Retourne le taux d'attrition moyen le long du parcours.
    double  GetRatioWidth();                     // Retourne le rapport entre les largeur de riviere et de vallee
    double  GetAttritionRate();                  // Retourne le taux d'attrition courant
    double  GetProductionRate();                 // Retourne le taux de production en cosmonucleide au centre du cailloux
	double  GetBurialDepth();                    // Retourne la profondeur d'enfouissement du (sommet du) clast
    double  GetInitialConcentration();           // Retourne la concentration aquise sur les pentes 
	double  GetSurfaceProductionRate();			 // Retrourne le taux de production en surface
	double  GetHillslopeRelief();				 // Retrourne le relief des versants
	double  GetHillslopeLength();				 // Retrourne la longueur des versants
	double  GetInitialDistanceHillslope();		 // Retrourne la distance du cailloux initiale par rapport a la crete  du versants
	bool    GetClastMoveYesOrNo();				 // Retrourne vrai si le cailloux a bouge
    double  GetRegolith();                       // Retrourne l'epaisseur de glissement de terrain correspondant a ce cailloux
    void    UpdateTransportLawClastSize(const double &meantransportRate,const double &exponentlawtransportRate);

    void    UpdateMinTransportRate(const double &mintransportRate);       // Update (et Initialise) la vitesse de transport min
    void    UpdateMaxTransportRate(const double &maxtransportRate);       // Update (et Initialise) la vitesse de transport max
    void    UpdateMeanTransportRate(const double &meantransportRate);       // Update (et Initialise) la vitesse de transport moyenne dans le cas ou elle est constante ou variable aleatoirement autour de la moyenne
    void    UpdateClastToClastParamDistrib(const double &ClastToClastParamDistrib);
    void    UpdateVariabilityTransportRate(const double &VariabilityTransportRate);       // Update (et Initialise) la variation vitesse de transport autour de la moyenne
    void    UpdateConcavity(const double &relief); // Update (et Initialise) la conavite de la riviere
    void    UpdateAltitudeMax(const double &altimax); // Update (et Initialise) l'altitude max du bassin versant
	void    UpdatePhi(const double &phi);             // Update (initialise) le Facteur de la loi d'Attal reliant decroissance de taille et vitesse au carre
    void    UpdateZmax(const double &zmax);           // Update (et Initialise) l'eppaisseur max d'enfouissement
    void    UpdateRiverLength(const double &riverlength);       // Update (et Initialise) la longueur de la riviere
    void    UpdateInitialConcentration(const double &initialconcentration); // Update  (et Initialise)la concentration initiale
	void    UpdateInitialDistance(const double &initialdistance);           // Update (et Initialise) la distance initiale par rapport a la source
    void    UpdateInitialRadius(const double &initialradius);               // Update le rayon initial
    void    UpdateConstantAttritionRate(const double &constantattritionrate);               // Update le taux d'attrition dans le cas constant
    double  UpdateTimeStep();              				   // Update le pas de temps en fonction d'un critere de convergence
    double  InitializeTimeStep();              				   // Initialise  le pas de temps a la valeur definie dans Option.h
    double  SetTimeStep(const double &timestp);              				   // Initialise  le pas de temps a la valeur definie dans Option.h
	void    InitializeRadius(const double &initialradius);                     // Initialise le rayon
    void    InitializeDistance(const double &initialdistance);                 // Initialise la distance du cailloux par rapport a la source
    void    UpdateExponentTransportClastSIze(const double &exponentlawtransportrate); // Initialise le param de la loi de vitesse de transport en fonction de la taille des grains
    void    UpdateValleyAndRiverWidth(const double &valleywidth, const double &riverwidth);               // Update les largeurs de valley, riviere, et leur ratio
    void    UpdateHillslopeErosionRate(const double &hillslopeerosionrate);               // Update le taux d'erosion sur les pentes, necessaire au calcul de la concentration initiale
    //void    UpdateHillslopeResidenceTime(const double &hillsloperesidencetime);               // Update le temps de residence sur les pentes, necessaire au calcul de la concentration initiale
	void    UpdateTravelTime(const double &traveltime);       // Update le temps ecoule depuis le debut du parcours dans la riviere
	void    UpdateRegolith(const double &regolith);       // Update l'epaisseur de regolithe sur les versants
	void    UpdateHillslopeLength(const double &hillslopelength);   // Update (initialise) la longueur du versant
	void    UpdateHillslopeRelief(const double &hillsloperelief);   // Update (initialise) le relief du versant
	void    UpdateInitialDistanceHillslope(const double &initialdistancehillslope);   // Update (initialise) la distance initiale depuis le top de la crete du versant
	//double  BulkConcentration(); // Calcule la concentration moyenne dans le cailloux
    double  ConcentrationAtCenterAllConstant();// Calcule la concentration au centre du cailloux a partir de la sol
                                                                 // analytique et en supposant pas d'heritage et Erosion et production constantes dans le cailloux
    double  TestLinearDomainHypothesis();// Test de l'hypothese d'une concentration fonction lineaire du temps.
                                                           // Retourne la difference entre le temps de transport et le temps effectif 


    
    //==================
	// Autres fonctions
	//==================


};

  /////////////////////////////////////////////
 ////// DEFINITION DES FONCTIONS INLINE //////
/////////////////////////////////////////////

//------------------------------------------
inline void CBoulder::ComputeRadius()
{
        Radius = InitialRadius *
                       exp(-1.*AveragedAttritionRate*(Distance-InitialDistance));
}

//------------------------------------------
inline void CBoulder::ComputeClastInRiverYesOrNo()
{
    // La proba que la riviere echantillonne le cailloux est donnee par le rapport RiverWidth/ValleyWidth.
    
    double test=hasardNombre();
    //double testratiowidth=RatioWidth + (1.-RatioWidth) * gamma(1,2)/10;
    //if (testratiowidth>1.) testratiowidth=1.;
    //cout <<testratiowidth << endl;
    if (RatioWidth >= test)
    {
        ClastInRiverYesorNo = true;
    }
    else
    {
        ClastInRiverYesorNo = false;
        ClastMoveYesOrNo = false; // le cailloux ne peut pas bouger s'il est dans la terrasse.
    }
    return;
}

//------------------------------------------
inline void CBoulder::DeterminesIfMoves()
{
    ScourDepth = hasardNombre() * Zmax ; // tirage de l'erosion entre 0 et epaisseur mixing layer
    //ScourDepth = mymin(gamma(1,2)/10 , Zmax);
    
    
    if (ScourDepth >= DepthBaseBoulder)
    {
        ClastMoveYesOrNo=true;
    }
    else
    {
        ClastMoveYesOrNo=false;
    }
    //cout << ScourDepth<<" " << DepthBaseBoulder<<endl;
    
}


//------------------------------------------
inline void CBoulder::ComputeBurialDepth()
{
 	   // BurialDepth est l'epaisseur de sediment au-dessus du sommet du cailloux
 	   // Modif le 20/12/06 : au lieu d'avoir zmax/D + 1 locus possible, on n'en met que zmax/Zs, autrement dit,
 	   // on considere que le cailloux fait toujours partie de la colonne sedimentaire. Ca simplifie
 	   // grandement les calculs analytiques

 	   
	   if (ClastInRiverYesorNo == false) {return;}//  Si le cailloux est dans une terrasse, on ne recalcule pas
													  // la profondeur, qui reste donc egale a la profondeur precedente
	   

        double diameter = 2. * Radius;

        double randomnumber= hasardNombre();
        //double signe=1.;
    
    
        if (ClastMoveYesOrNo)
        {
            DepthBaseBoulder =   randomnumber * Zmax ; // equiprobabilite des profondeurs lors du depot
        }
        //else
        //{
            //if (randomnumber>0.5) {signe=-1.;}
            //DepthBaseBoulder = DepthBaseBoulder + signe * ScourDepth; // depot ou erosion au-dessus du clasts.
            //cout << BurialDepth<<"  "  <<    signe << "  " << ScourDepth << endl;
        //}
        
        BurialDepth = DepthBaseBoulder - diameter ;
    
        if (BurialDepth < 0.) {BurialDepth = 0.;}  // au cas ou le sommet du cailloux depasse de la surface
		
}


//------------------------------------------
inline void CBoulder::ComputeUniformStochasticTransportRate()
{
       if (ClastMoveYesOrNo==false || ClastInRiverYesorNo==false) // si la surface du cailloux n'est pas a la surface ou pas dans la riviere, vitesse nulle
       {
           TransportRate = 0.;
       }
       else
       {
           TransportRate = MeanTransportRate + VariabilityTransportRate * MeanTransportRate * (2.*hasardNombre()-1.) /100. ;
		   //cout <<  TransportRate<< " "<< MeanTransportRate<<"\n";
           //double(unIntEntre(-int(DeltaRate),int(DeltaRate))) /100.
           //system("PAUSE");
           if (TransportRate < MinTransportRate) {TransportRate = MinTransportRate;}
           if (TransportRate > MaxTransportRate) {TransportRate = MaxTransportRate;}
   
       }   
}

//------------------------------------------
inline void CBoulder::ComputeGammaStochasticTransportRate()
{
    if (ClastMoveYesOrNo==false || ClastInRiverYesorNo==false) // si la surface du cailloux n'est pas a la surface ou pas dans la riviere, vitesse nulle
    {
        TransportRate = 0.;
    }
    else
    {
        TransportRate =gamma(2.,MeanTransportRate/2.) ; // esperance = MeanTransportRate
        //TransportRate = MeanTransportRate-mymin(MeanTransportRate , gamma(1.,2.)) ;
        //cout << MeanTransportRate<<" " <<TransportRate <<"\n";
        //double(unIntEntre(-int(DeltaRate),int(DeltaRate))) /100.
        //system("PAUSE");
        if (TransportRate < MinTransportRate) {TransportRate = MinTransportRate;}
        if (TransportRate > MaxTransportRate) {TransportRate = MaxTransportRate;}
        
    }
}

//------------------------------------------
inline void CBoulder::ComputePowerLawStochasticTransportRate()
{
    if (ClastMoveYesOrNo==false || ClastInRiverYesorNo==false) // si la surface du cailloux n'est pas a la surface ou pas dans la riviere, vitesse nulle
    {
        TransportRate = 0.;
    }
    else
    {
        double distribhomogene = hasardNombre();
        TransportRate = pow( (pow(MaxTransportRate,ClastToClastParamDistrib+1.) - pow(MinTransportRate,ClastToClastParamDistrib+1.)) * distribhomogene + pow(MinTransportRate,ClastToClastParamDistrib+1.), 1./(ClastToClastParamDistrib+1.));
        //On utilise cette fonction pour generer des variations de vitesses pour un meme galet d'un pas de temps a un autre.
        //cette fonction est appelée à chaque pas de temps.
        //C'est donc une autre fonction que ComputeClastToClastPowerLawMeanTransportRate qui elle fixe la variation de la vitesse moyenne d'un galet a un autre et qui n'est appelée qu'une fois au debut de chaque parcours.
        //Cependant, on utilise les meme parametres que ceux rentres dans imputcosmoboulder.txt
        if (TransportRate < MinTransportRate) {TransportRate = MinTransportRate;}
        if (TransportRate > MaxTransportRate) {TransportRate = MaxTransportRate;}
        
    }
}

//------------------------------------------
inline void CBoulder::ComputeClastToClastPowerLawMeanTransportRate()
{

    // cette fonction n'est appelee qu'une fois au debut du parcours du clast pour fixer la vitesse moyenne de transport
    // ClastToClastParamDistrib est l'exposant de la power law
    // la distribution est tronquee entre Vmin et Vmax specifies dans le fichier d'entree
    double distribhomogene = hasardNombre();
    MeanTransportRate = pow( (pow(MaxTransportRate,ClastToClastParamDistrib+1.) - pow(MinTransportRate,ClastToClastParamDistrib+1.)) * distribhomogene + pow(MinTransportRate,ClastToClastParamDistrib+1.), 1./(ClastToClastParamDistrib+1.));
    
    FactorLawTransportRate = MeanTransportRate;
    // cf loi dependant de la taille. On actualise cette valeur en fonction du tirage de MeantransportRate pour ce cailloux, et qui vaudra pour tout le parcours de celui-ci
    
}

//------------------------------------------
inline void CBoulder::ComputeClastToClastGaussianMeanTransportRate(const double &meantransportrate)
{
    
    // cette fonction n'est appelee qu'une fois au debut du parcours du clast pour fixer la vitesse moyenne de transport
    // ClastToClastParamDistrib est le sigma de la distribution gaussienne
    // la distribution est tronquee entre Vmin et Vmax specifies dans le fichier d'entree
    do
    {
        MeanTransportRate =  RandomGaussian(meantransportrate,ClastToClastParamDistrib); //ClastToClastParamDistrib is used as sigma here
        FactorLawTransportRate = MeanTransportRate; // cf loi dependant de la taille. On actualise cette valeur en fonction du tirage de MeantransportRate pour ce cailloux, et qui vaudra pour tout le parcours de celui-ci
    } while (MeanTransportRate<MinTransportRate || MeanTransportRate>MaxTransportRate);
    
}

//------------------------------------------
inline void CBoulder::ComputeClastToClastExponentialMeanTransportRate()
{
    
    // cette fonction n'est appelee qu'une fois au debut du parcours du clast pour fixer la vitesse moyenne de transport
    // ClastToClastParamDistrib est le lambda de lambda exp(lambda.x) et 1/lambda=esperance
    // la distribution est tronquee entre Vmin et Vmax specifies dans le fichier d'entree

    do
    {
        double distribhomogene = hasardNombre();
        MeanTransportRate = -1. * log(distribhomogene)/ClastToClastParamDistrib;
        FactorLawTransportRate = MeanTransportRate; // cf loi dependant de la taille. On actualise cette valeur en fonction du tirage de MeantransportRate pour ce cailloux, et qui vaudra pour tout le parcours de celui-ci
    } while (MeanTransportRate<MinTransportRate || MeanTransportRate>MaxTransportRate);

}

//------------------------------------------
inline void CBoulder::ComputeConstantTransportRate()
{
    if (ClastMoveYesOrNo==false || ClastInRiverYesorNo==false) // si la surface du cailloux n'est pas a la surface ou pas dans la riviere, vitesse nulle
    {
        TransportRate = 0.;
    }
    else
    {
        TransportRate = MeanTransportRate;
    }
}

//------------------------------------------
inline void CBoulder::ComputeMeanTransportRateFunctionSize()
{
    
    //MeanTransportRate = MeanTransportRate / pow(Radius/0.07,ExponentLawTransportRate);
    MeanTransportRate = FactorLawTransportRate*pow( 1.- log(Radius/0.07)/log(10.) , ExponentLawTransportRate ); // Formule de Church et Hassan 92
    //MeanTransportRate = FactorLawTransportRate*pow( 1.- log(Radius/0.04)/log(10.) , ExponentLawTransportRate ); // Formule de Church et Hassan 92
    //cout << ExponentLawTransportRate<< " Hassan"<<endl;
    
}

//------------------------------------------
inline void CBoulder::ComputeDistance()
{
    // Distance est la distance a la source, cad que Distance = InitialDistance + la distance parcourue depuis le point d'injection
    Distance = Distance + TransportRate * Dt;
}

//------------------------------------------
inline void CBoulder::ComputeAltitude()
{
    //Altitude = h0 - Concavity * log(Distance);
    // septembre 2016. Modif de la definition de la concavite pour Aroma qui a un profil lineaire
    Altitude = h0 - Concavity * (Distance);
    if (Altitude < 0.)
    {
        Altitude = h0 - Relief;
    }
}

//------------------------------------------
inline void CBoulder::ComputeAltitudeHillslope()
{ 
    Altitude = Altitude + HillslopeRelief - HillslopeRelief * InitialDistanceHillslope / HillslopeLength;
	   
}


//------------------------------------------
/*
inline void CBoulder::ComputeErosionExponentialDecline()
{
       ErosionRate = (InitialRadius*AttritionRate)* exp(-Distance*AttritionRate) * TransportRate;
}
*/

//------------------------------------------
inline void CBoulder::ComputeInstantaneousAttritionRate()
{
// Fondee sur les travaux experimentaux de Attal 2003 
   if (Radius < TailleMinAbrasion)
   {
	   AttritionRate = 0.;
   }
   else
   {
       AttritionRate =  Phi *  TransportRate * TransportRate;   
   }
}

//------------------------------------------
inline void CBoulder::ComputeConstantAttritionRate()
{
   if (Radius < TailleMinAbrasion)
   {
	   AttritionRate = 0.;
   }
   else
   {
        AttritionRate =  ConstantAttritionRate;  
   } 
}
//------------------------------------------
inline void CBoulder::ComputeAveragedAttritionRate()
{       
    DistanceFoisAveragedAttritionRate = DistanceFoisAveragedAttritionRate +
                                        AttritionRate * TransportRate * Dt;
    if (Distance > InitialDistance)
    {
        AveragedAttritionRate = DistanceFoisAveragedAttritionRate / (Distance - InitialDistance);
    }
}

//------------------------------------------
inline void CBoulder::ComputeErosionRate()
{
 	     ErosionRate =  InitialRadius * 
                       TransportRate *
                       AttritionRate *
                       exp(-1.*AveragedAttritionRate*(Distance-InitialDistance)); 
//cout <<  "ErosionRate1 " << AttritionRate <<  "\n";
         //ErosionRate =  AttritionRate * TransportRate * Radius ; 
//cout <<  "ErosionRate2 " << ErosionRate <<  "\n";
        

}

//------------------------------------------
inline void CBoulder::ComputePressure()
{
       Pressure = 1013.25 * pow(1.- (0.00002255 * Altitude),5.257);
/*        if (isnan(Pressure)) {
                                         double toto = 1.;
                                         system("PAUSE");
                                         }; */
}

//------------------------------------------
inline void CBoulder::ComputeSpallation()
{
       double pressurepressure = Pressure*Pressure;
       Spallation = aStone + bStone*exp(-Pressure/150.) + cStone*Pressure + dStone*pressurepressure
                   + eStone*pressurepressure*Pressure;
				   
				
/*         if (isnan(Spallation)) {
                                         double toto = 1.;
                                         system("PAUSE");
                                         };           */
//              cout << "Spa " << Spallation << "\n";
}

//------------------------------------------
inline void CBoulder::ComputeMuonCapture()
{
       MuonCapture = MStone *exp((1013.25-Pressure)/242.) ;
	  
/*       if (isnan(MuonCapture)) {
                                         double toto = 1.;
                                         system("PAUSE");
                                         };*/
}

//------------------------------------------
inline void CBoulder::ComputeSurfaceProductionRate()
// Coeff multiplicatifs pris dans Stone 2000.
{
       SurfaceProductionRate = ProductionRateSeeLevel*(0.974 * Spallation + (1.-0.974) * MuonCapture);
}


//------------------------------------------
inline void CBoulder::ComputeTotalProductionRate()
{      
       double depth = rho*(-Radius-BurialDepth);
       ProductionRate = ContribNeutron * exp(depth/AttenuationNeutron) 
                       + ContribFastMuon * exp(depth/AttenuationFastMuon)
                       + ContribStopMuon * exp(depth/AttenuationStopMuon);
                      
       ProductionRate = ProductionRate * SurfaceProductionRate;
//cout << "prod rate 1" << ProductionRate << "  " <<SurfaceProductionRate<< "  " <<Radius <<"\n"; 
//system("PAUSE");
//cout << " ProductionRate "<<  ProductionRate <<" BurialDepth "<< BurialDepth <<"\n";

//       if (ProductionRate < 0.) {system("PAUSE");};
               //cout << "P " << ProductionRate << "Ps "<< SurfaceProductionRate <<"\n";
              // system("PAUSE");
}

//------------------------------------------
inline void CBoulder::ComputeIntermediateIntegral()
{
       IntermediateIntegral = IntermediateIntegral + exp(Lambda*TravelTime) * ProductionRate * Dt;
}

//------------------------------------------
inline void CBoulder::ComputeCosmoConcentration()
{
       CosmoConcentration = exp(-1.*Lambda*TravelTime) * (InitialConcentration + IntermediateIntegral);
//cout << " CosmoConcentration "<<  CosmoConcentration <<"  "<<"\n";
//system("PAUSE");
}


//------------------------------------------
inline void CBoulder::ComputeInitialConcentrationStochastique()
{
 	   //Regolith est l'eppaisseur de la couverture sedimentaire sur les versants
 	   double Concmax = ProductionRate * Regolith / HillslopeErosionRate;
       InitialConcentration = double (int(Concmax * double(unIntEntre(0,100)) / 100.)) ; 
   	   //cout << Concmax << "  "<< InitialConcentration   << "\n";
       //system("PAUSE");
}


//------------------------------------------
inline void CBoulder::ComputeInitialConcentrationLandslide(const double &tempshillslope, const double &depth)
{      
       // On tient compte d'une epaisseur de roche au-dessus du cailloux pendant sa residence sur les pentes (entre 0 et H), et aussi d'un temps
	   // de residence variable a  cette profondeur

       double Teff = 1. / ( Lambda+rho*HillslopeErosionRate/AttenuationNeutron);
	   //double depth = double (int((Regolith-Radius) * double(unIntEntre(0,100)) / 100.))  + Radius;
	   double prof = depth+Radius;
	   double neutron =  Teff * exp((-1.*prof)*rho/AttenuationNeutron) ; 
	   Teff = 1./ ( Lambda+rho*HillslopeErosionRate/AttenuationFastMuon);
	   double fastmuon =  Teff * exp((-1.*prof)*rho/AttenuationFastMuon);
	   Teff = 1./ ( Lambda+rho*HillslopeErosionRate/AttenuationStopMuon);
	   double stopmuon =  Teff * exp((-1.*prof)*rho/AttenuationStopMuon) ;					
 	   InitialConcentration = SurfaceHillslopeProductionRate  *
						(
						ContribNeutron * neutron
						+ ContribFastMuon * fastmuon
						+ ContribStopMuon * stopmuon 
						) ; // cela correspond a la seconde etape de l'exhumation, quand le cailloux entre dans la couche qui peut
						// partir par glissement. On fait l'approximation abusive que cette premiere etape peut etre modelisee
						// par une erosion continue, alors qu'en fait, elle correspond au resultat de plusieurs glissements de terrain
						// avant d'arriver  a cette etape
						
		double arg = -1.*Lambda * tempshillslope;
		double somme =  ContribNeutron * exp(-1.*prof*rho/AttenuationNeutron)    
                       + ContribFastMuon * exp(-1.*prof*rho/AttenuationFastMuon)
                       + ContribStopMuon * exp(-1.*prof*rho/AttenuationStopMuon) ;
		InitialConcentration = InitialConcentration * exp(arg) +
							((SurfaceHillslopeProductionRate)/Lambda) * (1.-exp(arg)) * somme  ;
							// deuxieme phase, de duree aleatoire.

 	   //cout << "pb dans cette routine" <<"\n";
      // system("PAUSE");
}


//------------------------------------------
inline void CBoulder::ComputeInitialConcentration(const double &tempshillslope)
{        // Correction le 16 fev 07. Le calcul etait incorrect jusque la
       double depth = rho*Radius;
       double arg = -Lambda * tempshillslope;//2. * Radius /HillslopeErosionRate;
 	   double somme1 =  ContribNeutron * exp(-1.*depth/AttenuationNeutron)    / (Lambda+rho*HillslopeErosionRate/AttenuationNeutron)
                       + ContribFastMuon * exp(-1.*depth/AttenuationFastMuon) / (Lambda+rho*HillslopeErosionRate/AttenuationFastMuon)
                       + ContribStopMuon * exp(-1.*depth/AttenuationStopMuon) / (Lambda+rho*HillslopeErosionRate/AttenuationStopMuon);
       double somme2 =  ContribNeutron * exp(-1.*depth/AttenuationNeutron)    
                       + ContribFastMuon * exp(-1.*depth/AttenuationFastMuon)
                       + ContribStopMuon * exp(-1.*depth/AttenuationStopMuon) ;
	   InitialConcentration = exp(arg) * (SurfaceHillslopeProductionRate) * somme1  
							+ ((SurfaceHillslopeProductionRate)/Lambda) * (1.-exp(arg)) * somme2  ;

 	   //cout << Radius << "  "<< InitialConcentration <<"  "<< SurfaceProductionRate<< "  "<< rho/AttenuationNeutron <<"\n";
      // system("PAUSE");
}

//------------------------------------------
inline void CBoulder::ComputeInitialConcentrationRegolith(const double &tempshillslope)
{       
	   // On tient compte d'une epaisseur de regolith au-dessus du cailloux	

       double Teff = 1. / ( Lambda+rho*HillslopeErosionRate/AttenuationNeutron);
	   double neutron =  Teff * exp((-1.*Regolith+Radius)*rho/AttenuationNeutron) ; 
	   Teff = 1./ ( Lambda+rho*HillslopeErosionRate/AttenuationFastMuon);
	   double fastmuon =  Teff * exp((-1.*Regolith+Radius)*rho/AttenuationFastMuon);
	   Teff = 1./ ( Lambda+rho*HillslopeErosionRate/AttenuationStopMuon);
	   double stopmuon =  Teff * exp((-1.*Regolith+Radius)*rho/AttenuationStopMuon) ;					
 	   InitialConcentration = SurfaceHillslopeProductionRate  *
						(
						ContribNeutron * neutron
						+ ContribFastMuon * fastmuon
						+ ContribStopMuon * stopmuon 
						) ; // cela correspond a la seconde etape de l'exhumation, quand le front d'alteration a atteint le bas du cailloux
						
		
		double Tregolith = tempshillslope;//	(HillslopeLength-InitialDistanceHillslope)*Regolith/(HillslopeLength*HillslopeErosionRate);	//0.5 * Regolith / HillslopeErosionRate; // temps pour un cailloux situe au depart a mi-pente de versant
												// la formule generale pour Tregolith est  DistanceFromRiver*Regolith/(HillslopeLength*HillslopeErosionRate)

		neutron  = (AttenuationNeutron/rho) * (exp(-1.*Radius*rho/AttenuationNeutron) - exp((-1.*Regolith+Radius)*rho/AttenuationNeutron));
		fastmuon = (AttenuationFastMuon/rho) * (exp(-1.*Radius*rho/AttenuationFastMuon) - exp((-1.*Regolith+Radius)*rho/AttenuationFastMuon));
		stopmuon = (AttenuationStopMuon/rho) * (exp(-1.*Radius*rho/AttenuationStopMuon) - exp((-1.*Regolith+Radius)*rho/AttenuationStopMuon));
	
		InitialConcentration = InitialConcentration * exp(-Lambda*Tregolith) +
							SurfaceHillslopeProductionRate  * 
							(1./(Regolith-2.*Radius)) * (1.-exp(-Lambda*Tregolith)) * (1./ Lambda) * 
							(
							  ContribNeutron * neutron
							+ ContribFastMuon * fastmuon
							+ ContribStopMuon * stopmuon 
						) ; // cela correspond a la troisieme etape de l'exhumation, quand le  cailloux sort du versant 
        	  // cout << Radius << "  "<< "toto"<<"\n";
      // system("PAUSE");
}

//------------------------------------------
inline void CBoulder::ComputeAveragedProductionRate()
{ 	  
	   AveragedProductionRate = AveragedProductionRate * (TravelTime-Dt) + ProductionRate * Dt;
	   AveragedProductionRate = AveragedProductionRate / TravelTime;
}

//------------------------------------------
inline void CBoulder::SetAltitudeMiPente()
{ 	  
	   Altitude = (h0+Altitude)/2.;
}

//------------------------------------------
inline void CBoulder::SetSurfaceHillslopeProductionRate()
{ 	  
	   SurfaceHillslopeProductionRate = SurfaceProductionRate;
}

//------------------------------------------
inline double CBoulder::GetSurfaceHillslopeProductionRate(){return SurfaceHillslopeProductionRate;}

//------------------------------------------
inline double CBoulder::GetAveragedTransportRate()
{
       AveragedTransportRate = (Distance - InitialDistance) / TravelTime; 
       return AveragedTransportRate;
}

//------------------------------------------
inline double CBoulder::GetErosionRate() {return ErosionRate;}

//------------------------------------------
inline double CBoulder::GetHillslopeErosionRate() {return HillslopeErosionRate;}

//------------------------------------------
inline double CBoulder::GetAveragedErosionRate()
{
       AveragedErosionRate = (Radius - InitialRadius) / TravelTime; 
       return AveragedErosionRate;
}

//------------------------------------------
inline double CBoulder::GetCosmoConcentration() {return CosmoConcentration;}

//------------------------------------------
inline double CBoulder::GetDistance() {return Distance;}

//------------------------------------------
inline double CBoulder::GetTravelTime() {return TravelTime;}

//------------------------------------------
inline double CBoulder::GetRadius() {return Radius;}

//------------------------------------------
inline double CBoulder::GetAltitude() {return Altitude;}

//------------------------------------------
inline double CBoulder::GetRelief() {return Relief;}

//------------------------------------------
inline double CBoulder::GetAveragedAttritionRate() {return AveragedAttritionRate;}

//------------------------------------------
inline double CBoulder::GetRatioWidth() {return RatioWidth;}

//------------------------------------------
inline double CBoulder::GetAttritionRate(){return AttritionRate;}

//------------------------------------------
inline double CBoulder::GetProductionRate(){return ProductionRate;}

//------------------------------------------
inline double CBoulder::GetInitialConcentration(){return InitialConcentration;}

//------------------------------------------
inline double CBoulder::GetBurialDepth(){return BurialDepth;}

//------------------------------------------
inline double CBoulder::GetSurfaceProductionRate(){return SurfaceProductionRate;}

//------------------------------------------
inline double CBoulder::GetHillslopeRelief(){return HillslopeRelief;}		
		 
//------------------------------------------
inline double CBoulder::GetHillslopeLength(){return HillslopeLength;}			

//------------------------------------------
inline double CBoulder::GetInitialDistanceHillslope(){return InitialDistanceHillslope;}

//------------------------------------------
inline bool CBoulder::GetClastMoveYesOrNo(){return ClastMoveYesOrNo;}

//------------------------------------------
inline double CBoulder::GetRegolith(){return Regolith;}

//------------------------------------------
inline void CBoulder::UpdateMinTransportRate(const double &mintransportRate) {MinTransportRate = mintransportRate;}

//------------------------------------------
inline void CBoulder::UpdateMaxTransportRate(const double &maxtransportRate) {MaxTransportRate = maxtransportRate;}

//------------------------------------------
inline void CBoulder::UpdateMeanTransportRate(const double &meantransportRate) {MeanTransportRate = meantransportRate;}

//------------------------------------------
inline void CBoulder::UpdateClastToClastParamDistrib(const double &clasttoclastparamdistrib){ClastToClastParamDistrib = clasttoclastparamdistrib;}

//------------------------------------------
inline void CBoulder::UpdateVariabilityTransportRate(const double &variabilitytransportrate) {VariabilityTransportRate = variabilitytransportrate;}

//------------------------------------------
//inline void CBoulder::UpdateConcavity(const double &relief) {Concavity = relief / log(RiverLength);}
inline void CBoulder::UpdateConcavity(const double &relief) {Concavity = relief / (RiverLength);} // pour Aroma
//sept 2016. Modif de la definition de la concavite pour Aroma qui a un profil lineaire.
//------------------------------------------
inline void CBoulder::UpdateAltitudeMax(const double &altimax) {h0 = altimax;}

//------------------------------------------
inline void CBoulder::UpdatePhi(const double &phi) {Phi = phi;}//* 1E-5 / (UnAnEnSecondes*UnAnEnSecondes);}

//------------------------------------------
inline void CBoulder::UpdateZmax(const double &zmax){Zmax = zmax;}

//------------------------------------------
inline void CBoulder::UpdateRiverLength(const double &riverlength) {RiverLength = riverlength;}

//------------------------------------------
inline void CBoulder::UpdateInitialConcentration(const double &initialconcentration) {InitialConcentration = initialconcentration;}

//------------------------------------------
inline void CBoulder::UpdateInitialDistance(const double &initialdistance) {InitialDistance = initialdistance;}

//------------------------------------------
inline void CBoulder::UpdateInitialRadius(const double &initialradius){InitialRadius = initialradius;}

//------------------------------------------
inline void CBoulder::InitializeRadius(const double &initialradius){Radius = initialradius;}

//------------------------------------------
inline void CBoulder::InitializeDistance(const double &initialdistance){Distance = initialdistance;}

//------------------------------------------
inline void CBoulder::UpdateTransportLawClastSize(const double &meantransportrate,const double &exponentlawtransportrate)
{
       FactorLawTransportRate=meantransportrate;
       ExponentLawTransportRate=exponentlawtransportrate;
}

//------------------------------------------
inline void CBoulder::UpdateValleyAndRiverWidth(const double &valleywidth, const double &riverwidth)
{
       ValleyWidth=valleywidth;
       RiverWidth=riverwidth;
       RatioWidth=riverwidth/valleywidth;
}

//------------------------------------------
inline void CBoulder::UpdateConstantAttritionRate(const double &constantattritionrate)
{
       ConstantAttritionRate=constantattritionrate;
}


//------------------------------------------
inline double CBoulder::InitializeTimeStep()
{
       Dt=TimeStep;
       return Dt;
}

//------------------------------------------
inline double CBoulder::UpdateTimeStep()
{
	   Dt=TimeStep;
	   double dtmaxpourquemoyenneegaleesperance =   (RiverLength-InitialDistance) / MeanTransportRate ;
       if (Dt > dtmaxpourquemoyenneegaleesperance) {Dt = dtmaxpourquemoyenneegaleesperance;}
       return Dt;
}

//------------------------------------------
inline double CBoulder::SetTimeStep(const double &timestp)
{
       Dt=timestp;
       return Dt;
}

//------------------------------------------
inline void    CBoulder::UpdateHillslopeErosionRate(const double &hillslopeerosionrate) {HillslopeErosionRate = hillslopeerosionrate;}
   
   
//------------------------------------------
//inline void    CBoulder::UpdateHillslopeResidenceTime(const double &hillsloperesidencetime)  {HillslopeResidenceTime = hillsloperesidencetime;}


//------------------------------------------
inline void    CBoulder::UpdateTravelTime(const double &traveltime){TravelTime = traveltime;}

//------------------------------------------
inline	void    CBoulder::UpdateRegolith(const double &regolith){Regolith = regolith;}

 //------------------------------------------
inline	void    CBoulder::UpdateHillslopeLength(const double &hillslopelength){HillslopeLength=hillslopelength;}   
	
//------------------------------------------
inline	void    CBoulder::UpdateHillslopeRelief(const double &hillsloperelief){HillslopeRelief=hillsloperelief;}   

//------------------------------------------
inline	void    CBoulder::UpdateInitialDistanceHillslope(const double &initialdistancehillslope){InitialDistanceHillslope=initialdistancehillslope;}

//------------------------------------------
inline double CBoulder::ConcentrationAtCenterAllConstant()
{
 	   //routine pour faire des tests, pas important
       double erosion = 0.E-4; //en m/a
       double prod = SurfaceProductionRate;
       double rayondudebut= 0.50; //en m
       double teff = 1./ ((rho*erosion)/AttenuationNeutron + Lambda);
      
       double ConcAlCenter= 0.;
      
       ConcAlCenter = prod * teff * exp(-1.*rayondudebut*rho/AttenuationNeutron) * 
							(1.- exp(-1.*TravelTime/teff)) ;

       return ConcAlCenter;
       
}

//------------------------------------------
inline double CBoulder::TestLinearDomainHypothesis()
{
       // On fait l'hypothese que les muons sont negligeables pour ce calcul de test
       double EffectiveTime  = (rho* (InitialRadius - Radius) / TravelTime) / AttenuationNeutron + Lambda ;
       EffectiveTime = 1. / EffectiveTime;
       Test = TravelTime - 1.5 * EffectiveTime;
       return Test;
}


#endif
