# Supplementary material for: Long-term dispersion of river gravel in a canyon in the Atacama Desert, Central Andes, deduced from their 10Be concentrations
Source: Sci Rep. 2019 Nov 28;9:17763. doi: 10.1038/s41598-019-53806-x (PMC6882893; doi:10.1038/s41598-019-53806-x)
Supplement: Supplementary file 3 — model codes [file 41598_2019_53806_MOESM3_ESM.zip › FORTHEPAPER/COSMOBOULDERSOURCES/CEnvelop.cpp]

#include "CEnvelop.h"
#include <math.h>

//-------------------------------------------
//
// fonctions de la classe CEnvelop :
//
//-------------------------------------------

// constructeur
CEnvelop::CEnvelop(CBoulder * boulder)
{
	InitialRadius=0.;
	Thickness = EnvelopThickness; // fixe dans Options.h
    InitialConcentration = 0.;
	InitialConcentrationTOP = 0.;
	InitialConcentrationDOWN = 0.;
	CosmoConcentration = 0.;
	CosmoConcentrationTOP = 0.;
	CosmoConcentrationDOWN = 0.;
   	Radius = 0.;
	BoulderRadius = boulder->GetRadius();
	BurialDepth = boulder->GetBurialDepth();            // Profondeur d'enfouissement instantane
    SurfaceProductionRate = boulder->GetSurfaceProductionRate();   // Taux de production a la surface 
	SurfaceHillslopeProductionRate = boulder->GetSurfaceHillslopeProductionRate();   // Taux de production a la surface a mi-versant
	HillslopeErosionRate = boulder->GetHillslopeErosionRate();
    ProductionRate = 0.;
    IntermediateIntegral = 0.;    // Integrale intermediare dans le calcul de la concentration cosmo
    IntermediateIntegralTOP = 0.;    // Integrale intermediare dans le calcul de la concentration cosmo
    IntermediateIntegralDOWN = 0.;    // Integrale intermediare dans le calcul de la concentration cosmo
    TravelTime = boulder->GetTravelTime();
	Regolith=0.;
	HillslopeRelief= boulder->GetHillslopeRelief();			
	HillslopeLength= boulder->GetHillslopeLength();			
	InitialDistanceHillslope= boulder->GetInitialDistanceHillslope();
    Dt=TimeStep;
}

// destructeur
CEnvelop::~CEnvelop(){}
