# Supplementary material for: Long-term dispersion of river gravel in a canyon in the Atacama Desert, Central Andes, deduced from their 10Be concentrations
Source: Sci Rep. 2019 Nov 28;9:17763. doi: 10.1038/s41598-019-53806-x (PMC6882893; doi:10.1038/s41598-019-53806-x)
Supplement: Supplementary file 3 — model codes [file 41598_2019_53806_MOESM3_ESM.zip › FORTHEPAPER/COSMOBOULDERSOURCES/CEnvelop.h]

#if !defined(LesEnveloppes)
	#define LesEnveloppes
#include "Options.h"
#include "CBoulder.h"
#include <math.h>
#include <iostream> // pour les manipulations d'I/O sur cin/cout
#include <fstream>  // pour les manipulations d'I/O sur file
#include <sstream>  // pour les manipulations d'I/O sur string
#include <iomanip>
#include <string>
using namespace std;
//------------------------------------------------
//
//	classe CEnvelop :
//
//	gere tout ce qui concerne une enveloppe interne de  Cailloux 
// Principaux attributs :
// - Epaisseur
// - Rayon de la shpere correspondante (rayon de la surface externe de l'enveloppe)
// - Taux de production moyenne sur toute l'enveloppe
// - Concentration en cosmo
// - 
//------------------------------------------------

class CEnvelop
{
//++++++++
protected:
//++++++++

	//===========================
	// Trucs definissent l'etat initial
	//===========================
	
	double InitialRadius;		   // rayon initial
	double InitialConcentration;   // Concentration initiale lors de l'arrivee en surface du cailloux (en at/g)	pour toute l'enveloppe
	double InitialConcentrationTOP;   // Concentration initiale lors de l'arrivee en surface du cailloux (en at/g) pour le point haut de l'enveloppe
	double InitialConcentrationDOWN;   // Concentration initiale lors de l'arrivee en surface du cailloux (en at/g) pour le point bas de l'enveloppe

	
	//===========================
	// Autres constantes
	//===========================
    


	//===========
	// variables
	//===========
	double Dt;              // Pas de temps en cours
	double Radius;          // Rayon de l'enveloppe (en m)
	double BoulderRadius;	// Rayon du cailloux (en m)
	double TravelTime;
	double Thickness;       // Epaisseur de l'enveloppe (en m)
	double BurialDepth; // profondeur du top du cailloux par rapport a la surface du lit de la riviere
	double SurfaceProductionRate; // Taux de production a la surface (voir Stone, 2000)
	double SurfaceHillslopeProductionRate;
    double ProductionRate; // Taux de production moyen sur l'enveloppe 
    double IntermediateIntegral;  // Integrale intermediare dans le calcul de la concentration cosmo
    double IntermediateIntegralTOP;  // Integrale intermediare dans le calcul de la concentration cosmo du point initialement haut (sur le versant) de l'enveloppe en at/g/a
    double IntermediateIntegralDOWN;  // Integrale intermediare dans le calcul de la concentration cosmo du point initialement bas (sur le versant) de l'enveloppe en at/g/a
    double CosmoConcentration;    // Concentration en cosmonucleide moyenne sur l'enveloppe en at/g/a
    double CosmoConcentrationTOP;    // Concentration en cosmonucleide du point initialement haut (sur le versant) de l'enveloppe en at/g/a
    double CosmoConcentrationDOWN;    // Concentration en cosmonucleide du point initialement bas (sur le versant) de l'enveloppe sur l'enveloppe en at/g/a
	double HillslopeErosionRate;
	double Regolith;				// epaisseur de regolith sur les versants
	double HillslopeRelief;			// Relief (denivelee) des versants
	double HillslopeLength;			// Longueur des versants
	double InitialDistanceHillslope;			// distance a laquelle est exhume le cailloux par rapport au top du versant


//+++++
public:
//+++++

	//===========================
	// constructeur, destructeur
	//===========================
	 
	CEnvelop(CBoulder * boulder); // permet d'acceder aux caracteristiques du cailloux auquel appartient l'enveloppe
	~CEnvelop();

	// fonctions

	//==================
	// fonctions INLINE
	//==================
	
	void	ComputeProductionRate();				  // Taux de production moyen sur l'enveloppe selon que le cailloux est enfoui ou en surface
	void	ComputeBuriedCaseProductionRate();        // Taux de production moyen sur l'enveloppe pour un cailloux enfoui
	void	ComputeExposedCaseProductionRate();       // Taux de production moyen sur l'enveloppe pour un cailloux emerge a la surface du lit
	void	ComputeIntermediateIntegral();			  // Calcul intermediare de la solution pour la concentration en cosmo	
	void	ComputeCosmoConcentration();			  // Calcul de la concentration sur l'enveloppe
	void	ComputeIntermediateIntegralTOP();			  // Calcul intermediare de la solution pour la concentration en cosmo	pour le point intialement  haut (sur le versant) l'enveloppe
	void	ComputeCosmoConcentrationTOP();			  // Calcul de la concentration pour le point intialement  haut (sur le versant) l'enveloppe
	void	ComputeIntermediateIntegralDOWN();			  // Calcul intermediare de la solution pour la concentration en cosmo	pour le point intialement  bas (sur le versant) l'enveloppe
	void	ComputeCosmoConcentrationDOWN();			  // Calcul de la concentration pour le point intialement  bas (sur le versant) l'enveloppe 
	void	ComputeInitialConcentrationLandslide(const double &tempshillslope, const double &depth); // concentration acquise sur le versant pour cette enveloppe dans le cas ou se produisent des glissements de terrain
	void	ComputeInitialConcentrationLandslideTOP(const double &tempshillslope, const double &depth); // concentration acquise sur le versant pour cette enveloppe dans le cas ou se produisent des glissements de terrain
	void	ComputeInitialConcentrationLandslideDOWN(const double &tempshillslope, const double &depth); // concentration acquise sur le versant pour cette enveloppe dans le cas ou se produisent des glissements de terrain
	void	ComputeInitialConcentration(const double &tempshillslope); // concentration acquise sur le versant pour cette enveloppe
	void	ComputeInitialConcentrationExpose(const double &tempshillslope); // concentration acquise sur le versant pour cette enveloppe en supposant que le cailloux est expose en surface
	void	ComputeInitialConcentrationRegolith(const double &tempshillslope); // concentration acquise sur le versant pour cette enveloppe en tennant compte d'un regolithe
	void	ComputeInitialConcentrationTOP(const double &tempshillslope); // concentration acquise pour le point haut de l'enveloppe sur le versant
	void	ComputeInitialConcentrationRegolithTOP(const double &tempshillslope); // concentration acquise sur le versant pour le point haut de l'enveloppe en tennant compte d'un regolithe
	void	ComputeInitialConcentrationDOWN(const double &tempshillslope); // concentration acquise pour le point bas de l'enveloppe sur le versant
	void	ComputeInitialConcentrationRegolithDOWN(const double &tempshillslope); // concentration acquise sur le versant pour le point haut de l'enveloppe en tennant compte d'un regolithe
	double  GetCosmoConcentration();				   // Retourne la concentration 
	double  GetCosmoConcentrationTOP();				   // Retourne la concentration du point initialement haut  de l'enveloppe sur le versant
	double  GetCosmoConcentrationDOWN();				   // Retourne la concentration initialement bas  de l'enveloppe sur le versant
    double  GetInitialCosmoConcentration();				   // Retourne la concentration initiale a la sortie du versant
    double  GetInitialCosmoConcentrationTOP();				   // Retourne la concentration  du point initialement haut  de l'enveloppe sur le versant, a la sortie du versant
    double  GetInitialCosmoConcentrationDOWN();				   // Retourne la concentration  du point initialement bas  de l'enveloppe sur le versant, a la sortie du versant
	double  GetSurfaceHillslopeErosionRate();               // Retourne la concentration 
	double  GetRadius();									// Retourne le rayon de l'enveloppe
	double  GetThickness();									// Retourne l'epaisseur de l'enveloppe
	double  GetInitialConcentration();						// Retourne la concentration acquise sur les versants
	void    UpdateRadius(const double &radius);			// Update le rayon de l'enveloppe, qui peux changer s'il s'agit de l'enveloppe superficielle
	void    UpdateBoulderRadius(const double &radius);   // Update le rayon du cailloux
	void	UpdateInitialConcentration(const double &initialconcentration); // impose la concentration initiale a la valeur donnee
	void	UpdateInitialConcentrationTOP(const double &initialconcentration); // impose la concentration initiale a la valeur donnee pour le point intialement haut du cailloux
	void	UpdateInitialConcentrationDOWN(const double &initialconcentration); // impose la concentration initiale a la valeur donnee pour le point initialement bas du cailloux
	void	UpdateBurialDepth(const double &burialdepth); // Update la profondeur d'enfouissement
	void	UpdateSurfaceProductionRate(const double &surfaceproductionrate); // Update le taux de production en surface du lit de la riviere
	void	UpdateThickness(); //
	void	UpdateTravelTime(const double &time); //
	void	UpdateTimeStep(const double &timestep); //	
	void	UpdateRegolith(const double &regolith); //
	void    SetInitialRadius(const double &radius);			//Initialise  le rayon initial de l'enveloppe
	
    //==================
	// Autres fonctions
	//==================


};

  /////////////////////////////////////////////
 ////// DEFINITION DES FONCTIONS INLINE //////
/////////////////////////////////////////////


//------------------------------------------
inline void CEnvelop::ComputeInitialConcentrationLandslide(const double &tempshillslope, const double &depth)
{       
		
		
		// On tient compte d'une epaisseur de roche au-dessus du cailloux pendant sa residence sur les pentes (entre 0 et H), et aussi d'un temps
	   // de residence variable a  cette profondeur, variant entre 0 et H/hillslopeerosionrate

       double Teff = 1./ ( Lambda+rho*HillslopeErosionRate/AttenuationNeutron);
	   double Fneutron = 0.5 * (AttenuationNeutron/rho) * (1./ Radius) * exp(-BoulderRadius*rho/AttenuationNeutron) * 
				 ( exp(Radius*rho/AttenuationNeutron) - exp(-1.*Radius*rho/AttenuationNeutron) ) ; 
	   double neutron =  Fneutron * Teff  * exp((-1.*depth)*rho/AttenuationNeutron);  

	   Teff = 1./ ( Lambda+rho*HillslopeErosionRate/AttenuationFastMuon);
	   double Ffastmuon = 0.5 * (AttenuationFastMuon/rho) * (1./ Radius) * exp(-BoulderRadius*rho/AttenuationFastMuon) * 
				 ( exp(Radius*rho/AttenuationFastMuon) - exp(-1.*Radius*rho/AttenuationFastMuon) ) ; 
	   double fastmuon =  Ffastmuon * Teff * exp((-1.*depth)*rho/AttenuationFastMuon);

	   Teff = 1./ ( Lambda+rho*HillslopeErosionRate/AttenuationStopMuon);
	   double Fstopmuon = 0.5 * (AttenuationStopMuon/rho) * (1./ Radius) * exp(-BoulderRadius*rho/AttenuationStopMuon) * 
				 ( exp(Radius*rho/AttenuationStopMuon) - exp(-1.*Radius*rho/AttenuationStopMuon) ) ; 
	   double stopmuon =  Fstopmuon * Teff  * exp((-1.*depth)*rho/AttenuationStopMuon); 
				
 	   InitialConcentration = SurfaceHillslopeProductionRate  *
						(
						ContribNeutron * neutron
						+ ContribFastMuon * fastmuon
						+ ContribStopMuon * stopmuon 
						) ;  // cela correspond a la seconde etape de l'exhumation, quand le cailloux entre dans la couche qui peut
						// partir par glissement. On fait l'approximation abusive que cette premiere etape peut etre modelisee
						// par une erosion continue, alors qu'en fait, elle correspond au resultat de plusieurs glissements de terrain
						// avant d'arriver  a cette etape
		
		neutron =  Fneutron *  exp((-1.*depth)*rho/AttenuationNeutron);  
	    fastmuon =  Ffastmuon *  exp((-1.*depth)*rho/AttenuationFastMuon);
		stopmuon =  Fstopmuon *  exp((-1.*depth)*rho/AttenuationStopMuon);
		
		InitialConcentration = InitialConcentration * exp(-Lambda*tempshillslope) +
							SurfaceHillslopeProductionRate * (1.-exp(-Lambda*tempshillslope)) * (1./ Lambda) *
							(
							  ContribNeutron * neutron
							+ ContribFastMuon * fastmuon
							+ ContribStopMuon * stopmuon 
						    ) ;// deuxieme phase, de duree aleatoire.
}


//------------------------------------------
inline void CEnvelop::ComputeInitialConcentration(const double &tempshillslope)
{       

       double Teff = 1./ ( Lambda+rho*HillslopeErosionRate/AttenuationNeutron);
	   double Fneutron = 0.5 * (AttenuationNeutron/rho) * (1./ Radius) * exp(-BoulderRadius*rho/AttenuationNeutron) * 
				 ( exp(Radius*rho/AttenuationNeutron) - exp(-1.*Radius*rho/AttenuationNeutron) ) ; 
	   double neutron =  Fneutron * Teff ;  

	   Teff = 1./ ( Lambda+rho*HillslopeErosionRate/AttenuationFastMuon);
	   double Ffastmuon = 0.5 * (AttenuationFastMuon/rho) * (1./ Radius) * exp(-BoulderRadius*rho/AttenuationFastMuon) * 
				 ( exp(Radius*rho/AttenuationFastMuon) - exp(-1.*Radius*rho/AttenuationFastMuon) ) ; 
	   double fastmuon =  Ffastmuon * Teff ;

	   Teff = 1./ ( Lambda+rho*HillslopeErosionRate/AttenuationStopMuon);
	   double Fstopmuon = 0.5 * (AttenuationStopMuon/rho) * (1./ Radius) * exp(-BoulderRadius*rho/AttenuationStopMuon) * 
				 ( exp(Radius*rho/AttenuationStopMuon) - exp(-1.*Radius*rho/AttenuationStopMuon) ) ; 
	   double stopmuon =  Fstopmuon * Teff ; 
				
 	   InitialConcentration = SurfaceHillslopeProductionRate  *
						(
						ContribNeutron * neutron
						+ ContribFastMuon * fastmuon
						+ ContribStopMuon * stopmuon 
						) ; 
							
		double Th =  tempshillslope;//2. * BoulderRadius / HillslopeErosionRate;

	
		InitialConcentration = InitialConcentration * exp(-Lambda*Th) +
							SurfaceHillslopeProductionRate * (1.-exp(-Lambda*Th)) * (1./ Lambda) *
							(
							  ContribNeutron * Fneutron
							+ ContribFastMuon * Ffastmuon
							+ ContribStopMuon * Fstopmuon 
						    ) ;
}


//------------------------------------------
inline void CEnvelop::ComputeInitialConcentrationExpose(const double &tempshillslope)
{       
		// on calcule le taux de production moyen pour un cailloux totalement expose, non recouvert donc
		
       double Teff = 1./ ( Lambda+rho*HillslopeErosionRate/AttenuationNeutron);
	   double Fneutron = 0.5 * (AttenuationNeutron/rho) * (1./ Radius) * exp(-BoulderRadius*rho/AttenuationNeutron) * 
				 ( exp(Radius*rho/AttenuationNeutron) - exp(-1.*Radius*rho/AttenuationNeutron) ) ; 
	   double neutron =  Fneutron * Teff ;  

	   Teff = 1./ ( Lambda+rho*HillslopeErosionRate/AttenuationFastMuon);
	   double Ffastmuon = 0.5 * (AttenuationFastMuon/rho) * (1./ Radius) * exp(-BoulderRadius*rho/AttenuationFastMuon) * 
				 ( exp(Radius*rho/AttenuationFastMuon) - exp(-1.*Radius*rho/AttenuationFastMuon) ) ; 
	   double fastmuon =  Ffastmuon * Teff ;

	   Teff = 1./ ( Lambda+rho*HillslopeErosionRate/AttenuationStopMuon);
	   double Fstopmuon = 0.5 * (AttenuationStopMuon/rho) * (1./ Radius) * exp(-BoulderRadius*rho/AttenuationStopMuon) * 
				 ( exp(Radius*rho/AttenuationStopMuon) - exp(-1.*Radius*rho/AttenuationStopMuon) ) ; 
	   double stopmuon =  Fstopmuon * Teff ; 
	   
	  
				
 	   InitialConcentration = SurfaceHillslopeProductionRate  *
						(
						ContribNeutron * neutron
						+ ContribFastMuon * fastmuon
						+ ContribStopMuon * stopmuon 
						) ; 
							
		double Th =  tempshillslope;// 2. * BoulderRadius / HillslopeErosionRate;
		double prod = 0.;
		double kk = 0.;
		double depth = 0.;
		double degreetogradient = Pi/180.;
		for (int k=0; k < 180; k++) // on calcule le taux de production moyen en supposant que le cailloux est expose en surface
		{
				
			kk = double(k) * degreetogradient;
			depth = sqrt(BoulderRadius*BoulderRadius-Radius*Radius*sin(kk)*sin(kk)) - Radius * cos(kk);
            prod = prod + 0.5 * (sin(kk))  * degreetogradient *
					        (
							  ContribNeutron *  exp(-1.*depth*rho/AttenuationNeutron)
							+ ContribFastMuon * exp(-1.*depth*rho/AttenuationFastMuon)
							+ ContribStopMuon * exp(-1.*depth*rho/AttenuationStopMuon)
							);
		}
		InitialConcentration = InitialConcentration * exp(-Lambda*Th) +
							SurfaceHillslopeProductionRate * (1.-exp(-Lambda*Th)) * (1./ Lambda) *
							prod ;
}

//------------------------------------------


//------------------------------------------
inline void CEnvelop::ComputeInitialConcentrationRegolith(const double &tempshillslope)
{       

	   double diameter = 2.*BoulderRadius;
       double Teff = 1./ ( Lambda+rho*HillslopeErosionRate/AttenuationNeutron);
	   double Fneutron = 0.5 * (AttenuationNeutron/rho) * (1./ Radius) * exp(-BoulderRadius*rho/AttenuationNeutron) * 
				 ( exp(Radius*rho/AttenuationNeutron) - exp(-1.*Radius*rho/AttenuationNeutron) ) ; 
	   double neutron =  Fneutron * Teff * exp((-1.*Regolith+diameter)*rho/AttenuationNeutron);  

	   Teff = 1./ ( Lambda+rho*HillslopeErosionRate/AttenuationFastMuon);
	   double Ffastmuon = 0.5 * (AttenuationFastMuon/rho) * (1./ Radius) * exp(-BoulderRadius*rho/AttenuationFastMuon) * 
				 ( exp(Radius*rho/AttenuationFastMuon) - exp(-1.*Radius*rho/AttenuationFastMuon) ) ; 
	   double fastmuon =  Ffastmuon * Teff * exp((-1.*Regolith+diameter)*rho/AttenuationFastMuon);

	   Teff = 1./ ( Lambda+rho*HillslopeErosionRate/AttenuationStopMuon);
	   double Fstopmuon = 0.5 * (AttenuationStopMuon/rho) * (1./ Radius) * exp(-BoulderRadius*rho/AttenuationStopMuon) * 
				 ( exp(Radius*rho/AttenuationStopMuon) - exp(-1.*Radius*rho/AttenuationStopMuon) ) ; 
	   double stopmuon =  Fstopmuon * Teff * exp((-1.*Regolith+diameter)*rho/AttenuationStopMuon); 
				
 	   InitialConcentration = SurfaceHillslopeProductionRate  *
						(
						ContribNeutron * neutron
						+ ContribFastMuon * fastmuon
						+ ContribStopMuon * stopmuon 
						) ; // cela correspond a la seconde etape de l'exhumation, quand le front d'alteration a atteint le bas du cailloux
	
		double Tregolith = tempshillslope;//(HillslopeLength-InitialDistanceHillslope)*Regolith/(HillslopeLength*HillslopeErosionRate); //0.5 * Regolith / HillslopeErosionRate; // temps pour un cailloux situe au depart a mi-pente de versant
												// la formule generale pour Tregolith est  DistanceFromRiver*Regolith/(HillslopeLength*HillslopeErosionRate)
												
												
		neutron =  Fneutron * (AttenuationNeutron/rho)  * (1./(Regolith-diameter))
					* (1. - exp((-1.*Regolith+diameter)*rho/AttenuationNeutron)); 
		fastmuon = Ffastmuon * (AttenuationFastMuon/rho)  * (1./(Regolith-diameter))
					* (1. - exp((-1.*Regolith+diameter)*rho/AttenuationFastMuon));
		stopmuon = Fstopmuon * (AttenuationStopMuon/rho)  * (1./(Regolith-diameter))
					* (1. - exp((-1.*Regolith+diameter)*rho/AttenuationStopMuon));
	
		InitialConcentration = InitialConcentration * exp(-Lambda*Tregolith) +
							SurfaceHillslopeProductionRate * (1.-exp(-Lambda*Tregolith)) * (1./ Lambda) *
							(
							  ContribNeutron * neutron
							+ ContribFastMuon * fastmuon
							+ ContribStopMuon * stopmuon 
						    ) ; // cela correspond a la troisieme etape de l'exhumation, quand le  cailloux sort du versant */
      

//cout << "BoulderRadius "<< BoulderRadius<< "EnveloppeRadius  "<<Radius <<" InitialConcentration "<< InitialConcentration<<"\n";

      // system("PAUSE");
}

//------------------------------------------
inline void CEnvelop::ComputeInitialConcentrationTOP(const double &tempshillslope)
{       
	  // On calcule la concentration du point haut de l'enveloppe du  cailloux  pendant son exhumation.

	  	  
       double depth = rho*(-(BoulderRadius-Radius));
 
       double arg = -Lambda * tempshillslope; //2. * BoulderRadius / HillslopeErosionRate
 	   double somme1 =   ContribNeutron  * exp(depth/AttenuationNeutron)  / (Lambda+rho*HillslopeErosionRate/AttenuationNeutron)
                       + ContribFastMuon * exp(depth/AttenuationFastMuon) / (Lambda+rho*HillslopeErosionRate/AttenuationFastMuon)
                       + ContribStopMuon * exp(depth/AttenuationStopMuon) / (Lambda+rho*HillslopeErosionRate/AttenuationStopMuon);
       double somme2 =  ContribNeutron  * exp(depth/AttenuationNeutron)
						+ ContribFastMuon * exp(depth/AttenuationFastMuon)
						+ ContribStopMuon * exp(depth/AttenuationStopMuon);
						
						
 	   InitialConcentrationTOP = SurfaceHillslopeProductionRate 
								* ( exp(arg) *  somme1  
									+ (1./Lambda) * (1.-exp(arg)) * somme2 ) ;
 	   //cout << InitialConcentration<<"  "<< Radius<< "  "<<somme2 <<"  "<<"\n";
      // system("PAUSE");
}

//------------------------------------------
inline void CEnvelop::ComputeInitialConcentrationDOWN(const double &tempshillslope)
{       
	  // On calcule la concentration du point bas de l'enveloppe du  cailloux  pendant son exhumation.

	  	  
       double depth = rho*(-(BoulderRadius+Radius));
       double arg = -Lambda * tempshillslope; //2. * BoulderRadius / HillslopeErosionRate;
 	   double somme1 =   ContribNeutron  * exp(depth/AttenuationNeutron)  / (Lambda+rho*HillslopeErosionRate/AttenuationNeutron)
                       + ContribFastMuon * exp(depth/AttenuationFastMuon) / (Lambda+rho*HillslopeErosionRate/AttenuationFastMuon)
                       + ContribStopMuon * exp(depth/AttenuationStopMuon) / (Lambda+rho*HillslopeErosionRate/AttenuationStopMuon);
       double somme2 =  ContribNeutron  * exp(depth/AttenuationNeutron)
						+ ContribFastMuon * exp(depth/AttenuationFastMuon)
						+ ContribStopMuon * exp(depth/AttenuationStopMuon);
						
						
 	   InitialConcentrationDOWN = exp(arg) * SurfaceHillslopeProductionRate * somme1  
							+ (1./Lambda) * (1.-exp(arg)) * somme2 * SurfaceHillslopeProductionRate ;
 	   //cout << InitialConcentration<<"  "<< Radius<< "  "<<somme2 <<"  "<<"\n";
      // system("PAUSE");
}

//------------------------------------------
inline void CEnvelop::ComputeInitialConcentrationRegolithTOP(const double &tempshillslope)
{       

		// On calcule la concentration du point haut de l'enveloppe du  cailloux  pendant son exhumation puis sa
		// descente dans le regolithe. Durant cette descente, on suppose que le cailloux tourne, de sorte que
		// le taux de production est multiplie par le facteur F durant cette deuxieme phase.
		
	   double diameter = 2.*BoulderRadius;
       double Teff = 1./ ( Lambda+rho*HillslopeErosionRate/AttenuationNeutron);
	   double Fneutron = 0.5 * (AttenuationNeutron/rho) * (1./ Radius) * exp(-BoulderRadius*rho/AttenuationNeutron) * 
				 ( exp(Radius*rho/AttenuationNeutron) - exp(-1.*Radius*rho/AttenuationNeutron) ) ; 
	   double neutron =  Teff * exp(-1.*(Regolith-BoulderRadius-Radius)*rho/AttenuationNeutron);  

	   Teff = 1./ ( Lambda+rho*HillslopeErosionRate/AttenuationFastMuon);
	   double Ffastmuon = 0.5 * (AttenuationFastMuon/rho) * (1./ Radius) * exp(-BoulderRadius*rho/AttenuationFastMuon) * 
				 ( exp(Radius*rho/AttenuationFastMuon) - exp(-1.*Radius*rho/AttenuationFastMuon) ) ; 
	   double fastmuon = Teff * exp(-1.*(Regolith-BoulderRadius-Radius)*rho/AttenuationFastMuon);

	   Teff = 1./ ( Lambda+rho*HillslopeErosionRate/AttenuationStopMuon);
	   double Fstopmuon = 0.5 * (AttenuationStopMuon/rho) * (1./ Radius) * exp(-BoulderRadius*rho/AttenuationStopMuon) * 
				 ( exp(Radius*rho/AttenuationStopMuon) - exp(-1.*Radius*rho/AttenuationStopMuon) ) ; 
	   double stopmuon =  Teff * exp(-1.*(Regolith-BoulderRadius-Radius)*rho/AttenuationStopMuon); 
				
 	   InitialConcentrationTOP = SurfaceHillslopeProductionRate  *
						(
						ContribNeutron * neutron
						+ ContribFastMuon * fastmuon
						+ ContribStopMuon * stopmuon 
						) ; // cela correspond a la seconde etape de l'exhumation, quand le front d'alteration a atteint le bas du cailloux
					
		double Tregolith =  tempshillslope; //(HillslopeLength-InitialDistanceHillslope)*Regolith/(HillslopeLength*HillslopeErosionRate); //0.5 * Regolith / HillslopeErosionRate; // temps pour un cailloux situe au depart a mi-pente de versant
												// la formule generale pour Tregolith est  DistanceFromRiver*Regolith/(HillslopeLength*HillslopeErosionRate)
		neutron =  Fneutron * (AttenuationNeutron/rho)  * (1./(Regolith-diameter))
					* (1. - exp((-1.*Regolith+diameter)*rho/AttenuationNeutron)); 
		fastmuon = Ffastmuon * (AttenuationFastMuon/rho)  * (1./(Regolith-diameter))
					* (1. - exp((-1.*Regolith+diameter)*rho/AttenuationFastMuon));
		stopmuon = Fstopmuon * (AttenuationStopMuon/rho)  * (1./(Regolith-diameter))
					* (1. - exp((-1.*Regolith+diameter)*rho/AttenuationStopMuon));
	
		InitialConcentrationTOP = InitialConcentrationTOP * exp(-Lambda*Tregolith) +
							SurfaceHillslopeProductionRate * (1.-exp(-Lambda*Tregolith)) * (1./ Lambda) *
							(
							  ContribNeutron * neutron
							+ ContribFastMuon * fastmuon
							+ ContribStopMuon * stopmuon 
						    ) ; // cela correspond a la troisieme etape de l'exhumation, quand le  cailloux sort du versant.
							   // Durant cette phase, le taux de prod est multiplie par le facteur de correction F pour tenir
							   // compte du fait que le cailloux tourne dans le regolithe.
      
//cout << "BoulderRadius "<< BoulderRadius<< "EnveloppeRadius  "<<Radius <<" InitialConcentration "<< InitialConcentration<<"\n";

      // system("PAUSE");
}

//------------------------------------------
inline void CEnvelop::ComputeInitialConcentrationRegolithDOWN(const double &tempshillslope)
{       

	   double diameter = 2.*BoulderRadius;
       double Teff = 1./ ( Lambda+rho*HillslopeErosionRate/AttenuationNeutron);
	   double Fneutron = 0.5 * (AttenuationNeutron/rho) * (1./ Radius) * exp(-BoulderRadius*rho/AttenuationNeutron) * 
				 ( exp(Radius*rho/AttenuationNeutron) - exp(-1.*Radius*rho/AttenuationNeutron) ) ; 
	   double neutron =   Teff * exp(-1.*(Regolith-BoulderRadius+Radius)*rho/AttenuationNeutron);  //(Regolith-BoulderRadius+Radius) car c'est la profondeur du bas de l'enveloppe

	   Teff = 1./ ( Lambda+rho*HillslopeErosionRate/AttenuationFastMuon);
	   double Ffastmuon = 0.5 * (AttenuationFastMuon/rho) * (1./ Radius) * exp(-BoulderRadius*rho/AttenuationFastMuon) * 
				 ( exp(Radius*rho/AttenuationFastMuon) - exp(-1.*Radius*rho/AttenuationFastMuon) ) ; 
	   double fastmuon =   Teff * exp(-1.*(Regolith-BoulderRadius+Radius)*rho/AttenuationFastMuon);

	   Teff = 1./ ( Lambda+rho*HillslopeErosionRate/AttenuationStopMuon);
	   double Fstopmuon = 0.5 * (AttenuationStopMuon/rho) * (1./ Radius) * exp(-BoulderRadius*rho/AttenuationStopMuon) * 
				 ( exp(Radius*rho/AttenuationStopMuon) - exp(-1.*Radius*rho/AttenuationStopMuon) ) ; 
	   double stopmuon =   Teff * exp(-1.*(Regolith-BoulderRadius+Radius)*rho/AttenuationStopMuon); 
				
 	   InitialConcentrationDOWN = SurfaceHillslopeProductionRate  *
						(
						ContribNeutron * neutron
						+ ContribFastMuon * fastmuon
						+ ContribStopMuon * stopmuon 
						) ; // cela correspond a la seconde etape de l'exhumation, quand le front d'alteration a atteint le bas du cailloux
							
		double Tregolith =  tempshillslope; //(HillslopeLength-InitialDistanceHillslope)*Regolith/(HillslopeLength*HillslopeErosionRate); //0.5 * Regolith / HillslopeErosionRate; // temps pour un cailloux situe au depart a mi-pente de versant
												// la formule generale pour Tregolith est  DistanceFromRiver*Regolith/(HillslopeLength*HillslopeErosionRate)
		neutron =  Fneutron * (AttenuationNeutron/rho)  * (1./(Regolith-diameter))
					* (1. - exp((-1.*Regolith+diameter)*rho/AttenuationNeutron)); 
		fastmuon = Ffastmuon * (AttenuationFastMuon/rho)  * (1./(Regolith-diameter))
					* (1. - exp((-1.*Regolith+diameter)*rho/AttenuationFastMuon));
		stopmuon = Fstopmuon * (AttenuationStopMuon/rho)  * (1./(Regolith-diameter))
					* (1. - exp((-1.*Regolith+diameter)*rho/AttenuationStopMuon));
	
		InitialConcentrationDOWN = InitialConcentrationDOWN * exp(-Lambda*Tregolith) +
							SurfaceHillslopeProductionRate * (1.-exp(-Lambda*Tregolith)) * (1./ Lambda) *
							(
							  ContribNeutron * neutron
							+ ContribFastMuon * fastmuon
							+ ContribStopMuon * stopmuon 
						    ) ; // cela correspond a la troisieme etape de l'exhumation, quand le  cailloux sort du versant.
							   // Durant cette phase, le taux de prod est multiplie par le facteur de correction F pour tenir
							   // compte du fait que le cailloux tourne dans le regolithe.
      
//cout << "BoulderRadius "<< BoulderRadius<< "EnveloppeRadius  "<<Radius <<" InitialConcentration "<< InitialConcentration<<"\n";

      // system("PAUSE");
}

//------------------------------------------
inline void CEnvelop::ComputeInitialConcentrationLandslideTOP(const double &tempshillslope, const double &depth)
{       
		
	   // On tient compte d'une epaisseur de roche au-dessus du cailloux pendant sa residence sur les pentes (entre 0 et H), et aussi d'un temps
	   // de residence variable a  cette profondeur, variant entre 0 et H/hillslopeerosionrate

          
	   double prof = depth + (BoulderRadius-Radius);
	 
       double Teff = 1./ ( Lambda+rho*HillslopeErosionRate/AttenuationNeutron);
	   double neutron =   Teff  * exp((-1.*prof)*rho/AttenuationNeutron);  

	   Teff = 1./ ( Lambda+rho*HillslopeErosionRate/AttenuationFastMuon);
	   double fastmuon =   Teff * exp((-1.*prof)*rho/AttenuationFastMuon);

	   Teff = 1./ ( Lambda+rho*HillslopeErosionRate/AttenuationStopMuon);
	   double stopmuon =   Teff  * exp((-1.*prof)*rho/AttenuationStopMuon); 
				
 	   InitialConcentrationTOP = SurfaceHillslopeProductionRate  *
						(
						ContribNeutron * neutron
						+ ContribFastMuon * fastmuon
						+ ContribStopMuon * stopmuon 
						) ;  // cela correspond a la seconde etape de l'exhumation, quand le cailloux entre dans la couche qui peut
						// partir par glissement. On fait l'approximation abusive que cette premiere etape peut etre modelisee
						// par une erosion continue, alors qu'en fait, elle correspond au resultat de plusieurs glissements de terrain
						// avant d'arriver  a cette etape
		
		
		InitialConcentrationTOP = InitialConcentrationTOP * exp(-Lambda*tempshillslope) +
							SurfaceHillslopeProductionRate * (1.-exp(-Lambda*tempshillslope)) * (1./ Lambda) *
							(
							  ContribNeutron * exp((-1.*prof)*rho/AttenuationNeutron)
							+ ContribFastMuon * exp((-1.*prof)*rho/AttenuationFastMuon)
							+ ContribStopMuon * exp((-1.*prof)*rho/AttenuationStopMuon)
						    ) ;// deuxieme phase, de duree aleatoire.
}

//------------------------------------------
inline void CEnvelop::ComputeInitialConcentrationLandslideDOWN(const double &tempshillslope, const double &depth)
{       
		
	   // On tient compte d'une epaisseur de roche au-dessus du cailloux pendant sa residence sur les pentes (entre 0 et H), et aussi d'un temps
	   // de residence variable a  cette profondeur, variant entre 0 et H/hillslopeerosionrate
       
	   double prof = depth + (BoulderRadius+Radius);
	 
       double Teff = 1./ ( Lambda+rho*HillslopeErosionRate/AttenuationNeutron);
	   double neutron =   Teff  * exp((-1.*prof)*rho/AttenuationNeutron);  

	   Teff = 1./ ( Lambda+rho*HillslopeErosionRate/AttenuationFastMuon);
	   double fastmuon =   Teff * exp((-1.*prof)*rho/AttenuationFastMuon);

	   Teff = 1./ ( Lambda+rho*HillslopeErosionRate/AttenuationStopMuon);
	   double stopmuon =   Teff  * exp((-1.*prof)*rho/AttenuationStopMuon); 
				
 	   InitialConcentrationDOWN = SurfaceHillslopeProductionRate  *
						(
						ContribNeutron * neutron
						+ ContribFastMuon * fastmuon
						+ ContribStopMuon * stopmuon 
						) ;  // cela correspond a la seconde etape de l'exhumation, quand le cailloux entre dans la couche qui peut
						// partir par glissement. On fait l'approximation abusive que cette premiere etape peut etre modelisee
						// par une erosion continue, alors qu'en fait, elle correspond au resultat de plusieurs glissements de terrain
						// avant d'arriver  a cette etape
		
		
		InitialConcentrationDOWN = InitialConcentrationDOWN * exp(-Lambda*tempshillslope) +
							SurfaceHillslopeProductionRate * (1.-exp(-Lambda*tempshillslope)) * (1./ Lambda) *
							(
							  ContribNeutron * exp((-1.*prof)*rho/AttenuationNeutron)
							+ ContribFastMuon * exp((-1.*prof)*rho/AttenuationFastMuon)
							+ ContribStopMuon * exp((-1.*prof)*rho/AttenuationStopMuon)
						    ) ;// deuxieme phase, de duree aleatoire.
}


//------------------------------------------ 
inline void CEnvelop::ComputeProductionRate()
{      
// Taux de production sur l'enveloppe en supposant que le cailloux roule et a toutes
// les positions sur dt. Le calcul appelle 2 fonctions selon que le cailloux en enfoui ou en surface
       	  
	   if (BurialDepth < 0.0001)
	   {
			ComputeExposedCaseProductionRate();
	   }
	   else
	   {
			ComputeBuriedCaseProductionRate();
	   }
}  

//------------------------------------------ 
inline void CEnvelop::ComputeBuriedCaseProductionRate()
{      
// Taux de production moyen en un point de l'enveloppe en supposant que le cailloux roule et a toutes
// les positions sur dt. Ou alors, ca revient au meme, c'est le taux de prod
// moyen sur la surface de l'enveloppe alors que le cailloux ne bouge pas.
// On suppose aussi que le cailloux est enfoui totalement.
// Attention : le calcul doit prendre en compte la profondeur d'enfouissement ET la tranche
// de cailloux au dessus de l'enveloppe
       	  
	   double depth = (BurialDepth+BoulderRadius-Radius)*rho ;
       ProductionRate = 0.5 * (SurfaceProductionRate / Radius) * 
						(
						ContribNeutron * (AttenuationNeutron/rho) * exp(-depth/AttenuationNeutron) * (1.-exp(-2.*Radius*rho/AttenuationNeutron))
						+ ContribFastMuon * (AttenuationFastMuon/rho) * exp(-depth/AttenuationFastMuon) * (1.-exp(-2.*Radius*rho/AttenuationFastMuon))
						+ ContribStopMuon * (AttenuationStopMuon/rho) * exp(-depth/AttenuationStopMuon) * (1.-exp(-2.*Radius*rho/AttenuationStopMuon))
						);
}   


//------------------------------------------
inline void CEnvelop::ComputeExposedCaseProductionRate()
{      
// Taux de production sur l'enveloppe en supposant que le cailloux roule et a toutes
// les positions sur dt. On suppose aussi que le cailloux est totalement en surface et pas du tout enchasse  
//  F(ri)= SOMME[ 0.5* (sin theta) * (dtheta) * EXP ( Rho/Lambda * (SQRT(R^2-r^2* sin^2 theta) - r cos theta))]
	  
	  ProductionRate = 0.;
	  double kk = 0.;
	  double depth = 0.;
	  double degreetogradient = Pi/180.;
	  for (int k=0; k < 180; k++)
	  {
			kk = double(k) * degreetogradient;
			depth = sqrt(BoulderRadius*BoulderRadius-Radius*Radius*sin(kk)*sin(kk)) - Radius * cos(kk);
            ProductionRate = ProductionRate +
							 0.5 * (sin(kk))  * degreetogradient *
					        (
							  ContribNeutron *  exp(-1.*depth*rho/AttenuationNeutron)
							+ ContribFastMuon * exp(-1.*depth*rho/AttenuationFastMuon)
							+ ContribStopMuon * exp(-1.*depth*rho/AttenuationStopMuon)
							);
	  }
	  //cout << "BoulderRadius "<< BoulderRadius<< "EnveloppeRadius  "<<Radius <<" ProductionRate "<< ProductionRate<<"\n";
	  ProductionRate = ProductionRate * SurfaceProductionRate;	  
}   

//------------------------------------------
inline void CEnvelop::ComputeIntermediateIntegral()
{
       IntermediateIntegral = IntermediateIntegral + exp(Lambda*TravelTime) * ProductionRate * Dt;
}

//------------------------------------------
inline void CEnvelop::ComputeCosmoConcentration()
{
       CosmoConcentration = exp(-1.*Lambda*TravelTime) * (InitialConcentration + IntermediateIntegral);
//cout << " CosmoConcentration "<<  CosmoConcentration <<"  "<<"\n";
//system("PAUSE");
}

//------------------------------------------
inline void CEnvelop::ComputeIntermediateIntegralTOP()
{
       IntermediateIntegralTOP = IntermediateIntegralTOP + exp(Lambda*TravelTime) * ProductionRate * Dt;
	   // a voir plus tard si on calcule un ProductioRate propre a ce point haut, en tirant au hazard la position
	   // de ce point sur la surface de l'enveloppe
}

//------------------------------------------
inline void CEnvelop::ComputeCosmoConcentrationTOP()
{
       CosmoConcentrationTOP = exp(-1.*Lambda*TravelTime) * (InitialConcentrationTOP + IntermediateIntegralTOP);
//cout << " CosmoConcentration "<<  CosmoConcentration <<"  "<<"\n";
//system("PAUSE");
}

//------------------------------------------
inline void CEnvelop::ComputeIntermediateIntegralDOWN()
{
       IntermediateIntegralDOWN = IntermediateIntegralDOWN + exp(Lambda*TravelTime) * ProductionRate * Dt;
	    // a voir plus tard si on calcule un ProductionRate propre a ce point haut, en tirant au hazard la position
	   // de ce point sur la surface de l'enveloppe
}

//------------------------------------------
inline void CEnvelop::ComputeCosmoConcentrationDOWN()
{
       CosmoConcentrationDOWN = exp(-1.*Lambda*TravelTime) * (InitialConcentrationDOWN + IntermediateIntegralDOWN);
//cout << " CosmoConcentration "<<  CosmoConcentration <<"  "<<"\n";
//system("PAUSE");
}


//------------------------------------------
inline double CEnvelop::GetCosmoConcentration() {return CosmoConcentration;}

//------------------------------------------
inline double CEnvelop::GetCosmoConcentrationTOP() {return CosmoConcentrationTOP;}

//------------------------------------------
inline double CEnvelop::GetCosmoConcentrationDOWN() {return CosmoConcentrationDOWN;}

//------------------------------------------
inline double CEnvelop::GetInitialCosmoConcentration() {return InitialConcentration;}

//------------------------------------------
inline double CEnvelop::GetInitialCosmoConcentrationTOP() {return InitialConcentrationTOP;}

//------------------------------------------
inline double CEnvelop::GetInitialCosmoConcentrationDOWN() {return InitialConcentrationDOWN;}

//------------------------------------------
inline double CEnvelop::GetRadius() {return Radius;}

//------------------------------------------
inline double CEnvelop::GetThickness() {return Thickness;}

//------------------------------------------
inline void CEnvelop::UpdateRadius(const double &radius){Radius = radius;}

//------------------------------------------
inline void CEnvelop::UpdateBoulderRadius(const double &radius){BoulderRadius = radius;}

//------------------------------------------
inline void CEnvelop::UpdateInitialConcentration(const double &initialconcentration) {InitialConcentration = initialconcentration;}

//------------------------------------------
inline void CEnvelop::UpdateInitialConcentrationTOP(const double &initialconcentration) {InitialConcentrationTOP = initialconcentration;}

//------------------------------------------
inline void CEnvelop::UpdateInitialConcentrationDOWN(const double &initialconcentration) {InitialConcentrationDOWN = initialconcentration;}

//------------------------------------------
inline void CEnvelop::UpdateBurialDepth(const double &burialdepth) {BurialDepth = burialdepth;}

//------------------------------------------
inline void CEnvelop::UpdateSurfaceProductionRate(const double &surfaceproductionrate) {SurfaceProductionRate = surfaceproductionrate;}

//------------------------------------------
inline void CEnvelop::UpdateThickness() {Thickness = EnvelopThickness - InitialRadius + Radius;}

//------------------------------------------
inline void CEnvelop::UpdateTimeStep(const double &timestep) {Dt = timestep;}

//------------------------------------------
inline void CEnvelop::UpdateTravelTime(const double &time) {TravelTime = time;}

//------------------------------------------
inline void CEnvelop::UpdateRegolith(const double &regolith) {Regolith = regolith;}

//------------------------------------------
inline void CEnvelop::SetInitialRadius(const double &initialradius){InitialRadius = initialradius;}

#endif
