# Supplementary material for: Long-term dispersion of river gravel in a canyon in the Atacama Desert, Central Andes, deduced from their 10Be concentrations
Source: Sci Rep. 2019 Nov 28;9:17763. doi: 10.1038/s41598-019-53806-x (PMC6882893; doi:10.1038/s41598-019-53806-x)
Supplement: Supplementary file 3 — model codes [file 41598_2019_53806_MOESM3_ESM.zip › FORTHEPAPER/COSMOBOULDERSOURCES/CSorties.cpp]

#include "CSorties.h"
#include <iostream> // pour les manipulations d'I/O sur cin/cout
#include <fstream>  // pour les manipulations d'I/O sur file
#include <sstream>  // pour les manipulations d'I/O sur string
#include <iomanip>
#include <string>
using namespace std;
//-------------------------------------------
//
// fonctions de la classe CSorties :
//
//-------------------------------------------

// constructeur
CSorties::CSorties(const string &fichier)
{
   RiverLength=0.;
   Phi=0.;
   Altimax=0.;
   Zmax=0.;
   InitialDistance=0.;
   InitialConcentration=0.;
   InitialRadius=0.;
   MeanTransportRate=0.;
   AveragedAttritionRate=0.;
   ErosionRate=0.;
   Radius=0.;
   Concentration=0.;
   ConcentrationTOP=0.;
   ConcentrationDOWN=0.;
   ConcentrationSurfaceClast=0.;
   TravelTime=0.;
   BoulderNumber=0;
   Distance=0.;
   ValleyWidth=0.;
   RiverWidth=0.;
   ConstantAttritionRateYesorNo=0;
   Test=0.;
  // Fichier="OutCosmoBoulder.txt";
   Fichier=fichier;
   RapportRiverHillslope=0.;
   ProductionRate=0.;
   MeanClastConcentration=0.;
   Regolith=0.;
   HillslopeLength=0.;
   HillslopeRelief=0.;
   InitialDistanceHillslope=0.;
}

// destructeur
CSorties::~CSorties() {}

//-----------------------------------------
//    AUTRES FONCTIONS
//------------------------------------------    
void CSorties::OpenFileOutputValues()
{
    OutStream.open(Fichier.c_str(), ios::out | ios::trunc);
	OutStream << "hillslopeLength" << "   " << HillslopeLength << endl;
    OutStream << "hillsloperelief"   << "   " << HillslopeRelief   << endl;
    OutStream << "initialdistancehillslope"    << "   " << InitialDistanceHillslope      << endl;
    OutStream << "riverlength" << "   " << RiverLength << endl;
    OutStream << "relief"   << "   " << Relief   << endl;
    OutStream << "phi"         << "   " << Phi         << endl;
    OutStream << "AttritionRate Constant (1:oui)"         << "   " << ConstantAttritionRateYesorNo         << endl;
    OutStream << "altimax river"     << "   " << Altimax     << endl;
    OutStream << "zmax"        << "   " << Zmax        << endl;
    OutStream << "initialdistance river"        << "   " << InitialDistance      << endl;
    OutStream << "initialconcentration"   << "   " << InitialConcentration << endl;
    OutStream << "initialradius"          << "   " << InitialRadius        << endl;
    OutStream << "meantransportrate"      << "   " << MeanTransportRate    << endl;   
    OutStream << "valleywidth"      << "   " << ValleyWidth    << endl;  
    OutStream << "riverwidth"      << "   " << RiverWidth    << endl; 
    OutStream << "Regolith"      << "   " << Regolith    << endl; 
    OutStream << "  Boulder | Riverlength | Initialdistance | Initialradius | initialconcentration | Final Time  | Final Radius | Final Conc. (centre) | Final Conc. (surf.) | Final Conc. (mean) |  Final Conc. (TOP) | Final Conc. (DOWN) |Av. Attrition rate | Av. Erosion rate |  RapportRiverHillslope (vrai) | RapportRiverHillslope (approx)" << endl;
    OutStream << left << setfill('-') << setw(100) << "" << endl;
   	return;
}

//------------------------------------------    
void CSorties::OpenRun()
{
    OutStream.open(Fichier.c_str(), ios::out | ios::trunc);
    OutStream << "Number | Distance | Radius | Time | Conc._Centre | Conc._Surface | Conc._Moy.  | Conc._TOP. | Conc._DOWN. | Aver._Attrition_rate | Erosion_rate |Aver._Transport_rate | Production_Rate " << endl;
    OutStream << left << setfill('-') << setw(100) << "" << endl;
   	return;
}

//------------------------------------------    
void CSorties::CloseFileOutputValues(){ OutStream.close();}

//------------------------------------------
void CSorties::WriteOutputValues()
{
    OutStream
    <<  BoulderNumber << " | "
    <<  int(RiverLength) << " | "
    << int(InitialDistance) << " | "
    << InitialRadius << " | "
    << int(InitialConcentration) << " | "
    <<  TravelTime << " | "
    <<  Radius << " | "
    <<  int(Concentration) << " | "
    <<  int(ConcentrationSurfaceClast) << " | "
	<<  int(MeanClastConcentration) << " | "
	<<  int(ConcentrationTOP) << " | "
	<<  int(ConcentrationDOWN) << " | "
    <<  AveragedAttritionRate << " | "
    <<  AveragedErosionRate << " | "
    <<   (Concentration-InitialConcentration)/InitialConcentration << " | "
    <<   RapportRiverHillslope 
    << endl;
   	return;
}

//------------------------------------------
void CSorties::WriteRun()
{
    OutStream
    <<  BoulderNumber << " | "
    <<  int(Distance) << " | "
    <<   Radius << " | "
    << TravelTime << " | "
    <<  int(Concentration) << " | "
    <<  int(ConcentrationSurfaceClast) << " | "
	<< int(MeanClastConcentration) << " | "
	<< int(ConcentrationTOP) << " | "
	<< int(ConcentrationDOWN) << " | "
    <<  AveragedAttritionRate << " | "
    <<  ErosionRate << " | "
    <<  AveragedTransportRate << " | "
    <<  ProductionRate  
    << endl;
   	return;
}


/*//------------------------------------------
void CSorties::WriteFin()
{
    OutStream
    <<  "{*}"
    << endl;
   	return;
}*/
