# Supplementary material for: Long-term dispersion of river gravel in a canyon in the Atacama Desert, Central Andes, deduced from their 10Be concentrations
Source: Sci Rep. 2019 Nov 28;9:17763. doi: 10.1038/s41598-019-53806-x (PMC6882893; doi:10.1038/s41598-019-53806-x)
Supplement: Supplementary file 3 — model codes [file 41598_2019_53806_MOESM3_ESM.zip › FORTHEPAPER/COSMOBOULDERSOURCES/CSorties.h]

#if !defined(LesSorties)
	#define LesSorties

#include <iostream> // pour les manipulations d'I/O sur cin/cout
#include <fstream>  // pour les manipulations d'I/O sur file
#include <sstream>  // pour les manipulations d'I/O sur string
#include <iomanip>
#include <string>
using namespace std;
//#include <stdlib.h>

//------------------------------------------------
//
//	classe CSorties :
//
//	gËre tout ce qui concerne l'enregistrement des resultats pour un cailloux 
//------------------------------------------------

class CSorties
{
//++++++++
protected:
//++++++++
   
	//===========
	// variables
	//===========
   string Fichier; 
   double RiverLength;
   double Phi;
   double Altimax;
   double Zmax;
   double InitialDistance;
   double InitialConcentration;
   double InitialRadius;
   double MeanTransportRate;
   double Radius;
   double Concentration; // concentration en cosmo au centre du clast
   double ConcentrationSurfaceClast;  // concentration en cosmo a la surface centre du clast
   double ConcentrationTOP;  // concentration en cosmo au point initialement haut de l'enveloppe lors de l'exhumation sur le versant
   double ConcentrationDOWN;  // concentration en cosmo au point initialement bas de l'enveloppe lors de l'exhumation sur le versant
   double AveragedAttritionRate;
   double AveragedErosionRate;
   double ErosionRate;
   double TravelTime;
   int BoulderNumber;
   double AveragedTransportRate;
   double Distance;
   double RiverWidth;
   double ValleyWidth;
   int ConstantAttritionRateYesorNo;
   ofstream OutStream;
   double Test; //Difference entre le temps de transport et le temps effectif. Si Test <0, la concentration
                // est proportionelle au temps, sinon non. 

   double ProductionRate;
   double MeanClastConcentration;
   double Relief;
   double RapportRiverHillslope;
   double Regolith;
   double HillslopeLength;
   double HillslopeRelief;
   double InitialDistanceHillslope;
//+++++
public:
//+++++

	//===========================
	// constructeur, destructeur
	//===========================

	CSorties(const string &fichier);
	~CSorties();

	// fonctions

	//==================
	// fonctions INLINE
	//==================

    void    UpdateMeanTransportRate(const double &meantransportrate);
    void    UpdateAveragedAttritionRate(const double &averagedattritionrate);
    void    UpdateErosionRate(const double &erosionrate);
    void    UpdateAveragedErosionRate(const double &averagederosionrate);
    void    UpdateRelief(const double &relief);
    void    UpdateAltitudeMax(const double &altimax);
    void    UpdatePhi(const double &phi) ;
    void    UpdateZmax(const double &zmax);
    void    UpdateRiverLength(const double &riverlength);
    void    UpdateInitialConcentration(const double &initialconcentration);
    void    UpdateInitialDistance(const double &initialdistance);
    void    UpdateInitialRadius(const double &initialradius);
    void    UpdateRadius(const double &radius);
    void    UpdateBoulderNumber(const int &bouldernumber);
    void    UpdateTravelTime(const double &traveltime);
    void    UpdateConcentration(const double &concentration);
    void    UpdateConcentrationTOP(const double &concentration);
    void    UpdateConcentrationDOWN(const double &concentration);
	void    UpdateConcentrationSurfaceClast(const double &concentration);
    void    UpdateDistance(const double &distance);
    void    UpdateAveragedTransportRate(const double &averagedtransportrate);
    void    UpdateValleyWidth(const double &valleywidth);
    void    UpdateRiverWidth(const double &riverwidth);
    void    UpdateLinearityTest(const double &test);
    void    UpdateConstantAttritionRateYesorNo(const int &constantattritionrateyesorno);
    void    UpdateProductionRate(const double &productionrate);
	void    UpdateMeanClastConcentration(const double &meanclastconcentration);
    void    UpdateRapportRiverHillslope(const double &rapportriverhillslope);
    void    UpdateRegolith(const double &regolith);
	void    UpdateHillslopeRelief(const double &hillsloperelief);
	void    UpdateHillslopeLength(const double &hillslopelength);
	void    UpdateInitialDistanceHillslope(const double &initialdistancehillslope);
	
    //==================
	// Autres fonctions
	//==================
	
	//void    GetNameFile(const string &fichier);              // Recupere le nom du fichier de sortie
	void	OpenFileOutputValues();   // Ouvre fichier de sortie
	void	CloseFileOutputValues();  // Ferme fichier de sortie
	void    WriteOutputValues();      // Ecrit les valeurs finales quand le cailloux a parcouru la distance de la riviere
    void    WriteRun();               // Ecrit certaines valeurs en cours pendant la descente de la riviere
	void	OpenRun();                // Ouvre fichier de sortie pour enregistrement des valeurs d'un cailloux le long du parcours (run)
	//void	WriteFin();               // Ecrit un symbole pour marquer la fin du partcours d'un cailloux. 
};

  /////////////////////////////////////////////
 ////// DEFINITION DES FONCTIONS INLINE //////
/////////////////////////////////////////////


//------------------------------------------
inline void CSorties::UpdateMeanTransportRate(const double &meantransportrate) {MeanTransportRate = meantransportrate;}

//------------------------------------------
inline void CSorties::UpdateAveragedTransportRate(const double &averagedtransportrate) {AveragedTransportRate = averagedtransportrate;}

//------------------------------------------
inline void CSorties::UpdateAveragedAttritionRate(const double &averagedattritionrate) {AveragedAttritionRate = averagedattritionrate;}

//------------------------------------------
inline void CSorties::UpdateAveragedErosionRate(const double &averagederosionrate) {AveragedErosionRate = averagederosionrate;}

//------------------------------------------
inline void CSorties::UpdateErosionRate(const double &erosionrate) {ErosionRate = erosionrate;}

//------------------------------------------
inline void CSorties::UpdateRelief(const double &relief) {Relief = relief;}

//------------------------------------------
inline void CSorties::UpdateAltitudeMax(const double &altimax) {Altimax = altimax;}

//------------------------------------------
inline void CSorties::UpdatePhi(const double &phi) {Phi = phi;}//* 1E-5 / (UnAnEnSecondes*UnAnEnSecondes);}

//------------------------------------------
inline void CSorties::UpdateZmax(const double &zmax){Zmax = zmax;}

//------------------------------------------
inline void CSorties::UpdateRiverLength(const double &riverlength) {RiverLength = riverlength;}

//------------------------------------------
inline void CSorties::UpdateInitialConcentration(const double &initialconcentration) {InitialConcentration = initialconcentration;}

//------------------------------------------
inline void CSorties::UpdateInitialDistance(const double &initialdistance) {InitialDistance = initialdistance;}

//------------------------------------------
inline void CSorties::UpdateInitialRadius(const double &initialradius){InitialRadius = initialradius;}

//------------------------------------------
inline void CSorties::UpdateRadius(const double &radius){Radius = radius;}

//------------------------------------------
inline void CSorties::UpdateBoulderNumber(const int &bouldernumber){BoulderNumber = bouldernumber;}

//------------------------------------------
inline void CSorties::UpdateTravelTime(const double &traveltime){TravelTime = traveltime;}

//------------------------------------------
inline void CSorties::UpdateConcentration(const double &concentration){Concentration = concentration;}

//------------------------------------------
inline void CSorties::UpdateConcentrationTOP(const double &concentration){ConcentrationTOP = concentration;}

//------------------------------------------
inline void CSorties::UpdateConcentrationDOWN(const double &concentration){ConcentrationDOWN = concentration;}

//------------------------------------------
inline void CSorties::UpdateConcentrationSurfaceClast(const double &concentration){ConcentrationSurfaceClast = concentration;}

//------------------------------------------    
inline void CSorties::UpdateDistance(const double &distance){Distance = distance;}

//------------------------------------------    
inline void CSorties::UpdateValleyWidth(const double &valleywidth){ValleyWidth = valleywidth;}

//------------------------------------------    
inline void CSorties::UpdateRiverWidth(const double &riverwidth){RiverWidth = riverwidth;}

//------------------------------------------    
inline void CSorties::UpdateLinearityTest(const double &test){Test = test;}

//------------------------------------------
inline void CSorties::UpdateConstantAttritionRateYesorNo(const int &constantattritionrateyesorno){ConstantAttritionRateYesorNo = constantattritionrateyesorno;}

//inline void CSorties::GetNameFile(const string &fichier){Fichier=fichier;}

//------------------------------------------
inline void CSorties::UpdateProductionRate(const double &productionrate){ProductionRate = productionrate;}

//------------------------------------------
inline void CSorties::UpdateMeanClastConcentration(const double &meanclastconcentration){MeanClastConcentration = meanclastconcentration;}

//------------------------------------------
inline void CSorties::UpdateRapportRiverHillslope(const double &rapportriverhillslope){RapportRiverHillslope=rapportriverhillslope;}

//------------------------------------------
inline void CSorties::UpdateRegolith(const double &regolith){Regolith=regolith;}

//------------------------------------------
inline void CSorties::UpdateHillslopeRelief(const double &hillsloperelief){HillslopeRelief=hillsloperelief;}

//------------------------------------------
inline void CSorties::UpdateHillslopeLength(const double &hillslopelength){HillslopeLength=hillslopelength;}

//------------------------------------------
inline void CSorties::UpdateInitialDistanceHillslope(const double &initialdistancehillslope){InitialDistanceHillslope=initialdistancehillslope;}

#endif
