# Supplementary material for: Long-term dispersion of river gravel in a canyon in the Atacama Desert, Central Andes, deduced from their 10Be concentrations
Source: Sci Rep. 2019 Nov 28;9:17763. doi: 10.1038/s41598-019-53806-x (PMC6882893; doi:10.1038/s41598-019-53806-x)
Supplement: Supplementary file 3 — model codes [file 41598_2019_53806_MOESM3_ESM.zip › FORTHEPAPER/COSMOBOULDERSOURCES/Lecture.h]

#include <iostream> // pour les manipulations d'I/O sur cin/cout
#include <fstream> // pour les manipulations d'I/O sur file
#include <sstream> // pour les manipulations d'I/O sur string
#include <iomanip>
#include <string>
#include <stdlib.h>

void LitLigne(const string ligne, double &toto)
{
	istringstream LigneEntree(ligne);
	LigneEntree >> toto;
	return;
}

void LitLigne(const string ligne, int &toto)
{
	istringstream LigneEntree(ligne);
	LigneEntree >> toto;
	return;
}
