# Supplementary material for: Long-term dispersion of river gravel in a canyon in the Atacama Desert, Central Andes, deduced from their 10Be concentrations
Source: Sci Rep. 2019 Nov 28;9:17763. doi: 10.1038/s41598-019-53806-x (PMC6882893; doi:10.1038/s41598-019-53806-x)
Supplement: Supplementary file 3 — model codes [file 41598_2019_53806_MOESM3_ESM.zip › FORTHEPAPER/COSMOBOULDERSOURCES/main.cpp]

#include <cstdlib>
#include <iostream> // pour les manipulations d'I/O sur cin/cout
#include <fstream>  // pour les manipulations d'I/O sur file
#include <sstream>  // pour les manipulations d'I/O sur string
#include <iomanip>
#include <string>
#include <time.h>
#include "Options.h"
#include "CBoulder.h"
#include "CEnvelop.h"
#include "CSorties.h"
#include "Lecture.h"
#include "Utilitaires.h"
#include <stdlib.h>


using namespace std;

int main()
{
 //------------------------------------------------------
 //initialisation
 //------------------------------------------------------
 
 double dt=0.;
 double initialdistancehillslope =0.;
 double hillslopelength =0.;
 double hillsloperelief =0.;
 double riverlength =0.;
 double relief =0.;
 double phi =0.;
 double altimax =0.;
 double zmax =0.;
 double initialdistance =0.;
 double initialconcentration =0.;
 double initialradius =0.;
 int typetransportrate=0;
 double mintransportrate =0.;
 double maxtransportrate =0.;
 double meantransportrate =0.;
 double variabilitytransportrate =0.;
 int clastvelocitydependsonsizeYesNo=0;
 double exponentlawtransportrate=0.;
 double valleywidth=0.;
 double riverwidth=0.;
 int constantattritionrateyesorno=0;
 double * pointerparamthatvariesUNO = NULL;   
 double * pointerparamthatvariesDOS = NULL;
 double * pointerparamthatvariesTRES = NULL;
 int paramthatvariesUNO=0;
 int paramthatvariesDOS=0;
 int paramthatvariesTRES=0;
 int compteur = 0;
 double hillslopeerosionrate= 0.;
 double regolith=0.;
 double tempshillslope=0.;
 int nbparamUNO=0;		// Nombre de valeurs du premier parametre a tester
 int nbparamDOS=0;		// Nombre de valeurs du deuxiemme parametre a tester
 int nbparamTRES=0;		// Nombre de valeurs du deuxiemme parametre a tester
 int nbclastentrant = 0;	// Nombre de clast entrant a un endroit de la riviere
 double depth=0.;
 
 int computeclastsurfaceYesNo = 0;
 double minlandslidethickness = 0.;
 double exponentlandslidelaw = 0.;
 int clasttoclastdistribmeantransportrateYesNo = 0;
 double clasttoclastparamdistrib =0.;
    
 srand(time(NULL)); //amorcage du tirage aleatoire a partir de l'heure courante.

 
    
    
//------------------------------------------------------
// ouverture et lecture du fichier de parametres 
//------------------------------------------------------
 string FichierParam = "inputcosmoboulder.txt";
 string ligne;
 ifstream FichierEntree; // Ouverture du flux d'entree
 FichierEntree.open(FichierParam.c_str(), ios::in);
 cout <<"Fichier de parametres ouvert"<< "\n";
 getline(FichierEntree,ligne);
 getline(FichierEntree,ligne);
 LitLigne(ligne,hillslopelength);
 getline(FichierEntree,ligne);
 getline(FichierEntree,ligne);
 LitLigne(ligne,hillsloperelief);
 getline(FichierEntree,ligne);
 getline(FichierEntree,ligne);
 LitLigne(ligne,initialdistancehillslope);
 getline(FichierEntree,ligne);
 getline(FichierEntree,ligne);
 LitLigne(ligne,riverlength);
 getline(FichierEntree,ligne);
 getline(FichierEntree,ligne);
 LitLigne(ligne,relief);
 getline(FichierEntree,ligne);
 getline(FichierEntree,ligne);
 LitLigne(ligne,phi);
 getline(FichierEntree,ligne);
 getline(FichierEntree,ligne);
 LitLigne(ligne,constantattritionrateyesorno);
 getline(FichierEntree,ligne);
 getline(FichierEntree,ligne);
 LitLigne(ligne,altimax);
 getline(FichierEntree,ligne);
 getline(FichierEntree,ligne);
 LitLigne(ligne,initialdistance);
 getline(FichierEntree,ligne);
 getline(FichierEntree,ligne);
 LitLigne(ligne,initialconcentration);
 getline(FichierEntree,ligne);
 getline(FichierEntree,ligne);
 LitLigne(ligne,hillslopeerosionrate);
// ajout temporaire pour Aroma
    double hillerosini=hillslopeerosionrate;
//fin ajout
 getline(FichierEntree,ligne);
 getline(FichierEntree,ligne);
 LitLigne(ligne,regolith);
 getline(FichierEntree,ligne);
 getline(FichierEntree,ligne);
 LitLigne(ligne,minlandslidethickness);
 getline(FichierEntree,ligne);
 getline(FichierEntree,ligne);
 LitLigne(ligne,exponentlandslidelaw);
 getline(FichierEntree,ligne);
 getline(FichierEntree,ligne);
 LitLigne(ligne,initialradius);
 getline(FichierEntree,ligne);
 getline(FichierEntree,ligne);
 LitLigne(ligne,valleywidth);
 getline(FichierEntree,ligne);
 getline(FichierEntree,ligne);
 LitLigne(ligne,riverwidth);
 getline(FichierEntree,ligne);
 getline(FichierEntree,ligne);
 LitLigne(ligne,zmax);
 getline(FichierEntree,ligne);
 getline(FichierEntree,ligne);
 LitLigne(ligne,typetransportrate);
 getline(FichierEntree,ligne);
 getline(FichierEntree,ligne);
 LitLigne(ligne,mintransportrate);
 getline(FichierEntree,ligne);
 getline(FichierEntree,ligne);
 LitLigne(ligne,maxtransportrate);
 getline(FichierEntree,ligne);
 getline(FichierEntree,ligne);
 LitLigne(ligne,meantransportrate);
 getline(FichierEntree,ligne);
 getline(FichierEntree,ligne);
 LitLigne(ligne,variabilitytransportrate);
 getline(FichierEntree,ligne);
 getline(FichierEntree,ligne);
 LitLigne(ligne,clastvelocitydependsonsizeYesNo);
 getline(FichierEntree,ligne);
 getline(FichierEntree,ligne);
 LitLigne(ligne,exponentlawtransportrate);
 getline(FichierEntree,ligne);
 getline(FichierEntree,ligne);
 LitLigne(ligne,clasttoclastdistribmeantransportrateYesNo);
 getline(FichierEntree,ligne);
 getline(FichierEntree,ligne);
 LitLigne(ligne,clasttoclastparamdistrib);
 getline(FichierEntree,ligne);
 getline(FichierEntree,ligne);
 LitLigne(ligne,computeclastsurfaceYesNo);   
 getline(FichierEntree,ligne);
 getline(FichierEntree,ligne);
 LitLigne(ligne,paramthatvariesUNO);
 getline(FichierEntree,ligne);
 getline(FichierEntree,ligne);
 LitLigne(ligne,paramthatvariesDOS);
 getline(FichierEntree,ligne);
 getline(FichierEntree,ligne);
 LitLigne(ligne,paramthatvariesTRES);
 getline(FichierEntree,ligne);
 getline(FichierEntree,ligne);
 LitLigne(ligne,nbparamUNO);
 getline(FichierEntree,ligne);
 getline(FichierEntree,ligne);
 LitLigne(ligne,nbparamDOS);
 getline(FichierEntree,ligne);
 getline(FichierEntree,ligne);
 LitLigne(ligne,nbparamTRES);
 getline(FichierEntree,ligne);
 getline(FichierEntree,ligne);
 LitLigne(ligne,nbclastentrant);
    
 if (initialconcentration == -1 && 2.*initialradius >= regolith)
    {
        cout << "pb: relancer avec initial radius < 0.5*regolith "<<  "\n";
        //pause();
    };

 if (paramthatvariesUNO == 1) {pointerparamthatvariesUNO = &hillslopelength;}
 if (paramthatvariesUNO == 2) {pointerparamthatvariesUNO = &hillsloperelief;}
 if (paramthatvariesUNO == 3) {pointerparamthatvariesUNO = &initialdistancehillslope;}
 if (paramthatvariesUNO == 4) {pointerparamthatvariesUNO = &riverlength;}
 if (paramthatvariesUNO == 5) {pointerparamthatvariesUNO = &relief;}
 if (paramthatvariesUNO == 6) {pointerparamthatvariesUNO = &phi;}
 if (paramthatvariesUNO == 7) {pointerparamthatvariesUNO = &altimax;}
 if (paramthatvariesUNO == 8) {pointerparamthatvariesUNO = &initialdistance;}
 if (paramthatvariesUNO == 9) {pointerparamthatvariesUNO = &hillslopeerosionrate;}
 if (paramthatvariesUNO == 10) {pointerparamthatvariesUNO = &regolith;}
 if (paramthatvariesUNO == 11) {pointerparamthatvariesUNO = &minlandslidethickness;}
 if (paramthatvariesUNO == 12) {pointerparamthatvariesUNO = &exponentlandslidelaw;}
 if (paramthatvariesUNO == 13) {pointerparamthatvariesUNO = &initialradius;}
 if (paramthatvariesUNO == 14) {pointerparamthatvariesUNO = &valleywidth;}
 if (paramthatvariesUNO == 15) {pointerparamthatvariesUNO = &riverwidth;}
 if (paramthatvariesUNO == 16) {pointerparamthatvariesUNO = &zmax;}
 if (paramthatvariesUNO == 17) {pointerparamthatvariesUNO = &mintransportrate;}
 if (paramthatvariesUNO == 18) {pointerparamthatvariesUNO = &maxtransportrate;}
 if (paramthatvariesUNO == 19) {pointerparamthatvariesUNO = &meantransportrate;}
 if (paramthatvariesUNO == 20) {pointerparamthatvariesUNO = &variabilitytransportrate;}
 if (paramthatvariesUNO == 21) {pointerparamthatvariesUNO = &exponentlawtransportrate;}
 if (paramthatvariesUNO == 22) {pointerparamthatvariesUNO = &clasttoclastparamdistrib;}
    
    if (paramthatvariesDOS == 1) {pointerparamthatvariesDOS = &hillslopelength;}
    if (paramthatvariesDOS == 2) {pointerparamthatvariesDOS = &hillsloperelief;}
    if (paramthatvariesDOS == 3) {pointerparamthatvariesDOS = &initialdistancehillslope;}
    if (paramthatvariesDOS == 4) {pointerparamthatvariesDOS = &riverlength;}
    if (paramthatvariesDOS == 5) {pointerparamthatvariesDOS = &relief;}
    if (paramthatvariesDOS == 6) {pointerparamthatvariesDOS = &phi;}
    if (paramthatvariesDOS == 7) {pointerparamthatvariesDOS = &altimax;}
    if (paramthatvariesDOS == 8) {pointerparamthatvariesDOS = &initialdistance;}
    if (paramthatvariesDOS == 9) {pointerparamthatvariesDOS = &hillslopeerosionrate;}
    if (paramthatvariesDOS == 10) {pointerparamthatvariesDOS = &regolith;}
    if (paramthatvariesDOS == 11) {pointerparamthatvariesDOS = &minlandslidethickness;}
    if (paramthatvariesDOS == 12) {pointerparamthatvariesDOS = &exponentlandslidelaw;}
    if (paramthatvariesDOS == 13) {pointerparamthatvariesDOS = &initialradius;}
    if (paramthatvariesDOS == 14) {pointerparamthatvariesDOS = &valleywidth;}
    if (paramthatvariesDOS == 15) {pointerparamthatvariesDOS = &riverwidth;}
    if (paramthatvariesDOS == 16) {pointerparamthatvariesDOS = &zmax;}
    if (paramthatvariesDOS == 17) {pointerparamthatvariesDOS = &mintransportrate;}
    if (paramthatvariesDOS == 18) {pointerparamthatvariesDOS = &maxtransportrate;}
    if (paramthatvariesDOS == 19) {pointerparamthatvariesDOS = &meantransportrate;}
    if (paramthatvariesDOS == 20) {pointerparamthatvariesDOS = &variabilitytransportrate;}
    if (paramthatvariesDOS == 21) {pointerparamthatvariesDOS = &exponentlawtransportrate;}
    if (paramthatvariesDOS == 22) {pointerparamthatvariesDOS = &clasttoclastparamdistrib;}
    
    if (paramthatvariesTRES == 1) {pointerparamthatvariesTRES = &hillslopelength;}
    if (paramthatvariesTRES == 2) {pointerparamthatvariesTRES = &hillsloperelief;}
    if (paramthatvariesTRES == 3) {pointerparamthatvariesTRES = &initialdistancehillslope;}
    if (paramthatvariesTRES == 4) {pointerparamthatvariesTRES = &riverlength;}
    if (paramthatvariesTRES == 5) {pointerparamthatvariesTRES = &relief;}
    if (paramthatvariesTRES == 6) {pointerparamthatvariesTRES = &phi;}
    if (paramthatvariesTRES == 7) {pointerparamthatvariesTRES = &altimax;}
    if (paramthatvariesTRES == 8) {pointerparamthatvariesTRES = &initialdistance;}
    if (paramthatvariesTRES == 9) {pointerparamthatvariesTRES = &hillslopeerosionrate;}
    if (paramthatvariesTRES == 10) {pointerparamthatvariesTRES = &regolith;}
    if (paramthatvariesTRES == 11) {pointerparamthatvariesTRES = &minlandslidethickness;}
    if (paramthatvariesTRES == 12) {pointerparamthatvariesTRES = &exponentlandslidelaw;}
    if (paramthatvariesTRES == 13) {pointerparamthatvariesTRES = &initialradius;}
    if (paramthatvariesTRES == 14) {pointerparamthatvariesTRES = &valleywidth;}
    if (paramthatvariesTRES == 15) {pointerparamthatvariesTRES = &riverwidth;}
    if (paramthatvariesTRES == 16) {pointerparamthatvariesTRES = &zmax;}
    if (paramthatvariesTRES == 17) {pointerparamthatvariesTRES = &mintransportrate;}
    if (paramthatvariesTRES == 18) {pointerparamthatvariesTRES = &maxtransportrate;}
    if (paramthatvariesTRES == 19) {pointerparamthatvariesTRES = &meantransportrate;}
    if (paramthatvariesTRES == 20) {pointerparamthatvariesTRES = &variabilitytransportrate;}
    if (paramthatvariesTRES == 21) {pointerparamthatvariesTRES = &exponentlawtransportrate;}
    if (paramthatvariesTRES == 22) {pointerparamthatvariesTRES = &clasttoclastparamdistrib;}

 double deltaparamUNO =  *pointerparamthatvariesUNO / (double(nbparamUNO));
 double deltaparamDOS =  *pointerparamthatvariesDOS / (double(nbparamDOS));
 double deltaparamTRES = *pointerparamthatvariesTRES / (double(nbparamTRES));

    
 FichierEntree.close();
 cout <<"Fichier de parametres lu et ferme"<< "\n";

//------------------------------------------------------	
// Calcul du bilan de volume entre ce qui sort des pentes et ce
// qui sort de la riviere
//------------------------------------------------------

//MassBalance(initialradius, phi,
//           riverwidth, valleywidth, meantransportrate,
//            zmax, exponentlawtransportrate, hillslopeerosionrate);


//------------------------------------------------------	
// ouverture du fichier de sortie
//------------------------------------------------------
 CSorties OutFile("OutCosmoBoulder.txt");               
 OutFile.UpdateMeanTransportRate(meantransportrate);
 OutFile.UpdateRelief(relief);
 OutFile.UpdateAltitudeMax(altimax) ;
 OutFile.UpdatePhi(phi);
 OutFile.UpdateConstantAttritionRateYesorNo(constantattritionrateyesorno);
 OutFile.UpdateZmax(zmax);
 OutFile.UpdateRiverLength(riverlength);
 OutFile.UpdateInitialConcentration(initialconcentration);
 OutFile.UpdateInitialDistance(initialdistance) ;
 OutFile.UpdateInitialRadius(initialradius);
 OutFile.UpdateValleyWidth(valleywidth);
 OutFile.UpdateRiverWidth(riverwidth);
 OutFile.UpdateRegolith(regolith);
 OutFile.UpdateHillslopeRelief(hillsloperelief);
 OutFile.UpdateHillslopeLength(hillslopelength);
 OutFile.UpdateInitialDistanceHillslope(initialdistancehillslope);
 OutFile.OpenFileOutputValues();             // Ouvre fichier de sortie
 
 //-----------sortie de fichier tracer-----                     
 string nom="parcours.txt"  ;
 CSorties OutFileStepsOfClast (nom); 
 OutFileStepsOfClast.OpenRun();
 //----------fin de sortie de tracer-------
    
//------------------------------------------------------
// Debut du calcul (boucles sur les 2 param a tester)
//------------------------------------------------------

 *pointerparamthatvariesUNO = 0.;
 int ClastNumber = 0;
 for (int i=0; i < nbparamUNO; i++) 
 { 
     *pointerparamthatvariesUNO = *pointerparamthatvariesUNO + deltaparamUNO; // modification du premier parametre a tester
     if (paramthatvariesUNO==1 && paramthatvariesDOS==6) {deltaparamDOS =  *pointerparamthatvariesUNO /(double(nbparamDOS)+1.);}
     *pointerparamthatvariesDOS = 0.;
     
     for (int j=0; j < nbparamDOS; j++) 
     {
         *pointerparamthatvariesDOS = *pointerparamthatvariesDOS + deltaparamDOS; // modification du deuxieme parametre a tester
         *pointerparamthatvariesTRES = 0.;
         
         for (int j=0; j < nbparamTRES; j++)
         {
             *pointerparamthatvariesTRES = *pointerparamthatvariesTRES + deltaparamTRES; // modification du deuxieme parametre a tester
             
          //initialradius = iniradius;
          for (int k=0; k < nbclastentrant; k++)
          {
             // rajout temporaire AROMA_____________
              do
              {
                  //initialradius = lognormal(4.5,0.7)/1000.;
                  initialradius = 0.05*lognormal(0,1.5);
                  //initialradius = RandomGaussian(0.15,0.15);
                  //initialradius = 0.05*lognormal(0,2.);
              } while (initialradius<0.01 || initialradius>0.36);
              
              double test=hasardNombre();
              if (test>0.7) {hillslopeerosionrate=0.00017;initialconcentration=-2; } else {hillslopeerosionrate=hillerosini; initialconcentration=-5;}
            // fin rajout temporaire ____________
            
 
            ClastNumber = ClastNumber + 1 ;
			CBoulder clast;
			clast.UpdateHillslopeLength(hillslopelength);   // Update (initialise) la longueur du versant
			clast.UpdateHillslopeRelief(hillsloperelief);   // Update (initialise) le relief du versant
			clast.UpdateInitialDistanceHillslope(initialdistancehillslope);   // Update (initialise) la distance initiale depuis le top de la crete du versant
            clast.UpdateInitialDistance(initialdistance);           // Update (initialise) la distance le long du drain principal, au point d'injection dans la riviere
            clast.InitializeDistance(initialdistance);                 // Iinitialise la distance du clast par rapport a la source  du drain principal         
            clast.UpdateAltitudeMax(altimax);       // Update (initialise) l'altitude max de la riviere
            clast.UpdatePhi(phi);                   // Update (initialise)  le parametre de la loi de Attal (2003) 
            clast.UpdateConstantAttritionRate(phi); // Utilise phi comme taux d'attrition constant si constantattritionrateyesorno=1
            clast.UpdateZmax(zmax);                 // Update (initialise) le'epaisseur de la mixing layer
            clast.UpdateRiverLength(riverlength);   // Update (initialise) la longueur de la riviere
            clast.UpdateMinTransportRate(mintransportrate); // Update (initialise) la vitesse de transport min
            clast.UpdateMaxTransportRate(maxtransportrate); // Update (initialise) la vitesse de transport max
            clast.UpdateTransportLawClastSize(meantransportrate,exponentlawtransportrate); // Update (initialise) la loi de vitesse de transport  en fonction de la taille de grain
            clast.UpdateClastToClastParamDistrib(clasttoclastparamdistrib); // Update (initialise) le param de la loi de distrib clast-to-clast (exposant power law ou sigma distrib gaussienne ou lambda distrib exponentielle)
            if (clasttoclastdistribmeantransportrateYesNo==1){clast.ComputeClastToClastPowerLawMeanTransportRate();} //si vrai
              // le facteur de la loi size-depedent vaut la valeur de MeanTransportRate calculee ici
            else if (clasttoclastdistribmeantransportrateYesNo==2){clast.ComputeClastToClastGaussianMeanTransportRate(meantransportrate);} //si vrai
              // le facteur de la loi size-depedent vaut la valeur de MeanTransportRate calculee ici
            else if (clasttoclastdistribmeantransportrateYesNo==3){clast.ComputeClastToClastExponentialMeanTransportRate();} //si vrai
              // le facteur de la loi size-depedent vaut la valeur de MeanTransportRate calculee ici
            clast.UpdateMeanTransportRate(meantransportrate); // Update (initialise) la vitesse de transport moyenne cas constant ou variable aleatoirement autour de la moyenne
            clast.UpdateVariabilityTransportRate(variabilitytransportrate); // Update (initialise) la variabilite sur la vitesse de transport moyenne
            
            clast.UpdateValleyAndRiverWidth(valleywidth,riverwidth); // Update les largeurs de riviere, vallee, et leur rapport (pour calculer la proba que le clast soit echantillonne par la riviere)
            clast.UpdateConcavity(relief);          // Update (initialise) la concavite de la riviere
            clast.UpdateInitialRadius(initialradius);               // Update (initialise) le rayon initial
            clast.InitializeRadius(initialradius);                     // Initialise le rayon  
			
			//-----------------------------------------------------
			// CALCUL DE LA CONCENTRATION ACQUISE SUR LES VERSANTS POUR LE CENTRE DU clast
			//-----------------------------------------------------

			clast.ComputeAltitude();					// on calcule l'altitude au point d'entree dans la riviere
            clast.ComputeAltitudeHillslope();		// on calcule l'altitude du clast sur le versant en fonction de sa position imposee en entree
			//clast.SetAltitudeMiPente();				 // on fixe l'altitude du clast a mi-pente des versants
            clast.ComputePressure();                  // Calcul de la pression atmospherique
            clast.ComputeSpallation();                // Calcul du taux de production par spallation
            clast.ComputeMuonCapture();               // Calcul du taux de production par capture de muons
			clast.ComputeSurfaceProductionRate();     // Taux de production a la surface (voir Stone, 2000)
			clast.SetSurfaceHillslopeProductionRate(); // Affecte ce Taux de production
            clast.ComputeTotalProductionRate();       // Taux de production a la profondeur du centre du clast.

			clast.UpdateHillslopeErosionRate(hillslopeerosionrate);
			if (initialconcentration == -5.) // simule glissement de terrain
			{
                double distribhomogene = double(rand()) / double(RAND_MAX);
                double exponent = 4.-2.*exponentlandslidelaw;
                double reg = pow( (pow(regolith,exponent+1) - pow(minlandslidethickness,exponent+1)) * distribhomogene + pow(minlandslidethickness,exponent+1), 1/(exponent+1));
				clast.UpdateRegolith(reg); // regolith ou epaisseur de glissement c'est pareil
				tempshillslope =  reg / hillslopeerosionrate;
				
                depth = reg * hasardNombre();
				clast.ComputeInitialConcentrationLandslide(tempshillslope,depth); // Calcule (initialise) la concentration initiale au centre du clast
                
			}
			else if (initialconcentration == -4.) // sans regolith et avec une composante stochastique sur le temps de residence
			{	   			   
				tempshillslope =   2. * initialradius / hillslopeerosionrate;
				tempshillslope = RandomGaussian(tempshillslope,tempshillslope/4);  // variations gaussiennes autour de Th 
				if (tempshillslope < 0.) tempshillslope = 0.;
				clast.ComputeInitialConcentration(tempshillslope); // Calcule (initialise) la concentration initiale au centre du clast
                
			}
			else if (initialconcentration == -3.) // avec regolith et avec une composante stochastique sur le temps de residence
			{	   			   
				clast.UpdateRegolith(regolith);		// Update l'epaisseur de regolith sur les versants
				tempshillslope = log(hillslopelength/initialdistancehillslope)*regolith/hillslopeerosionrate;
				tempshillslope =  RandomGaussian(tempshillslope,tempshillslope/4);  // variations gaussiennes autour de Th
				if (tempshillslope < 0.) tempshillslope = 0.;
				clast.ComputeInitialConcentrationRegolith(tempshillslope); // Calcule (initialise) la concentration initiale au centre du clast
			}
		    else if (initialconcentration == -2.) // sans regolithe
			{	   			   
				tempshillslope = 2. * initialradius / hillslopeerosionrate;
				clast.ComputeInitialConcentration(tempshillslope); // Calcule (initialise) la concentration initiale au centre du clast
			}
            else if (initialconcentration == -1.) // avec regolithe
			{		
				clast.UpdateRegolith(regolith);		// Update l'epaisseur de regolithe sur les versants
				tempshillslope = log(hillslopelength/initialdistancehillslope)*regolith/hillslopeerosionrate;
				clast.ComputeInitialConcentrationRegolith(tempshillslope); 
															// Calcule (initialise) la concentration initiale au centre du clast
															// dans le cas ou l'exhumation sur les pentes est constante et en tennant compte d'une couche de regolithe
			}
		    else
			{
				clast.UpdateInitialConcentration(initialconcentration); // Update (initialise) la concentration initiale  au centre du clast
																				// a la valeur donnee dans le fichier d'entree
			}
				
			//-----------------------------------------------------
			// CALCUL DE LA CONCENTRATION ACQUISE SUR LES VERSANTS POUR LES DIFFERENTES ClastEnvelopsS
			//-----------------------------------------------------
			double MeanClastConcentration = 0.;
			double SurfaceClastConcentration = 0.;
			double ConcentrationTOP=0.;
			double ConcentrationDOWN=0.;
			
			int NbEnvelops = 0;
			int IndiceTopEnvelop = 0;
            
            NbEnvelops = int(clast.GetRadius()/EnvelopThickness) ;
            CEnvelop** ClastEnvelops = new CEnvelop*[NbEnvelops+1]; // on initialise un tableau d'objets de classe CEnvelop (qui eventuellement ne sert a rien si on ne calcule que au centre du caillou)
			
		    if (computeclastsurfaceYesNo == 1 && NbEnvelops > 0)
			{
				for (int kenv=0; kenv < NbEnvelops; kenv++)
				{	
					ClastEnvelops[kenv] = new CEnvelop(&clast);
					ClastEnvelops[kenv]->SetInitialRadius(clast.GetRadius()-EnvelopThickness*double(kenv)); // on determine le rayon initial de l'ClastEnvelops
					ClastEnvelops[kenv]->UpdateRadius(clast.GetRadius()-EnvelopThickness*double(kenv)); // on Update le rayon de l'ClastEnvelops
					ClastEnvelops[kenv]->UpdateBoulderRadius(clast.GetRadius());
					
					if (initialconcentration == -5) // landslide
					{		
						ClastEnvelops[kenv]->UpdateRegolith(clast.GetRegolith()); // regolith = epaisseur du glissement de terrain
						ClastEnvelops[kenv]->ComputeInitialConcentrationLandslide(tempshillslope,depth); 
						ClastEnvelops[kenv]->ComputeInitialConcentrationLandslideTOP(tempshillslope,depth);  
						ClastEnvelops[kenv]->ComputeInitialConcentrationLandslideDOWN(tempshillslope,depth); 
															// Calcule (initialise) la concentration initiale
															// dans le cas ou l'exhumation correspond a un glissement de terrain (stochastique)
					}
					else if (initialconcentration == -4 || initialconcentration == -2) // sans regolithe
					{		
						ClastEnvelops[kenv]->ComputeInitialConcentration(tempshillslope); 
						ClastEnvelops[kenv]->ComputeInitialConcentrationTOP(tempshillslope); 
						ClastEnvelops[kenv]->ComputeInitialConcentrationDOWN(tempshillslope); 
															// Calcule (initialise) la concentration initiale
															// dans le cas ou l'exhumation sur les pentes est constante
					}
					else if (initialconcentration == -3 || initialconcentration == -1) // avec regolithe
					{		
						ClastEnvelops[kenv]->UpdateRegolith(regolith);
						ClastEnvelops[kenv]->ComputeInitialConcentrationRegolith(tempshillslope); 
						ClastEnvelops[kenv]->ComputeInitialConcentrationRegolithTOP(tempshillslope); 
						ClastEnvelops[kenv]->ComputeInitialConcentrationRegolithDOWN(tempshillslope); 
															// Calcule (initialise) la concentration initiale
															// dans le cas ou l'exhumation sur les pentes est constante
					}
					else
					{
						ClastEnvelops[kenv]->UpdateInitialConcentration(initialconcentration);
						ClastEnvelops[kenv]->UpdateInitialConcentrationTOP(initialconcentration);
						ClastEnvelops[kenv]->UpdateInitialConcentrationDOWN(initialconcentration);
																			// Update (initialise) la concentration initiale  
																			// a la valeur donnee dans le fichier d'entree
					}				
		
				}
				ClastEnvelops[NbEnvelops] = new CEnvelop(&clast); // on cree une ClastEnvelops fictive supplementaire correspondant au centre du clast (epaisseur nulle)
																// qui sert a assurer la bonne marche d'un test sur le rayon de l'ClastEnvelops inferieure
																// pour savoir si on doit changer de couche sup ou non -> voir ceci dans la boucle sur le temps
			}

			dt=clast.InitializeTimeStep();					// Initialise le pas de temps a la valeur definie dans Option.h
			double temps = 0.;
            double distance = clast.GetDistance();
            compteur = 0;
             
            //------------------------------------------------------
            // ENREGISTREMENT DES CONCENTRATION TOP et BOTTOM AU SORTIR DES VERSANTS DANS LE FICHIER DE PARCOURS
            //------------------------------------------------------
            OutFileStepsOfClast.UpdateTravelTime(temps);
            OutFileStepsOfClast.UpdateRadius(clast.GetRadius());
            OutFileStepsOfClast.UpdateConcentration(clast.GetCosmoConcentration());
            OutFileStepsOfClast.UpdateConcentrationSurfaceClast(ClastEnvelops[0]->GetCosmoConcentration());
            OutFileStepsOfClast.UpdateMeanClastConcentration(0.);
            OutFileStepsOfClast.UpdateConcentrationTOP(ClastEnvelops[0]->GetInitialCosmoConcentrationTOP());
            OutFileStepsOfClast.UpdateConcentrationDOWN(ClastEnvelops[0]->GetInitialCosmoConcentrationDOWN());
            OutFileStepsOfClast.UpdateAveragedAttritionRate(0.);
            OutFileStepsOfClast.UpdateAveragedTransportRate(0.);
            OutFileStepsOfClast.UpdateDistance(clast.GetDistance());
            OutFileStepsOfClast.UpdateErosionRate(clast.GetErosionRate());
            OutFileStepsOfClast.UpdateBoulderNumber(ClastNumber);
            OutFileStepsOfClast.UpdateProductionRate(clast.GetProductionRate());
            OutFileStepsOfClast.UpdateDistance(0.);
            OutFileStepsOfClast.WriteRun();
             
            //------------------------------------------------------
			// BOUCLE DE CALCUL POUR UN clast LE LONG D'UNE RIVIERE JUSQU'A SON OUTLET
			//------------------------------------------------------ 
			clast.InitializeDistance(initialdistance);  // initialise a nouveau "Distance" pour se placer au premier point de la riviere.
             
             
             while (distance <= riverlength && clast.GetRadius() >= MinBedLoadSize)
            {
			 	  // ajout temporaire pour modeliser une augmentation de largeur ou de mixing layer sur le 2 eme tiers de la riviere
			 	  //if (distance < 2.*riverlength/3. && distance > riverlength/3.) {clast.UpdateZmax(10.);} 
			 	  //if (distance < 2.*riverlength/3. && distance > riverlength/3.) {clast.UpdateValleyAndRiverWidth(2000.,riverwidth);} 
			 	  //dt = clast.SetTimeStep(10.*clast.GetRadius());
				   // fin ajout temporaire
				  //cout << "riviere  " << i+1  << " clast "<< j+1 <<"\n";
                  temps = temps + dt;
                  compteur = compteur + 1;
                
                  clast.UpdateTravelTime(temps);
                  clast.ComputeBurialDepth();              // Calcul de la profondeur de l'echantillon alors qu'il vient de se déposer. On ne reclalcule pas si le clast est dans une terrasse.
                
                  clast.ComputeAltitude();
				  clast.ComputePressure();                  // Calcul de la pression atmospherique
                  clast.ComputeSpallation();                // Calcul du taux de production par spallation
                  clast.ComputeMuonCapture();               // Calcul du taux de production par capture de muons
                  clast.ComputeSurfaceProductionRate();     // Taux de production a la surface de la terre (voir Stone, 2000)

                  if (constantattritionrateyesorno==1)          // On calcule l'eventuelle attrition liee au transport calcule a la fin du pas de temps precedent
                  {
                      clast.ComputeConstantAttritionRate();
                  }
                  else
                  {
                      clast.ComputeInstantaneousAttritionRate(); // Calcul du taux d'attrition instantanee en fonction de la vitesse instantanee
                  }
                  clast.ComputeAveragedAttritionRate();     // Calcul du taux d'attrition moyen (sert au calcul du taux d'erosion)
                  clast.ComputeErosionRate();               // Calcul du taux d'erosion a partir de la loi d'attrition et des travaux exp d'Attal 2003
                  clast.ComputeRadius();                    // Calcule le nouveau rayon du clast apres erosion

				  //-------------------------------------
				  // ON COMMENCE PAR LE CENTRE DU clast ...
				  //--------------------------------------
				  clast.ComputeTotalProductionRate();       // Taux de production au centre du clast.
                  clast.ComputeAveragedProductionRate();	   // Calcul du taux de production moyen le long du parcours.
				  clast.ComputeIntermediateIntegral();	   // Calcul intermediaire de la solution pour la concentration en cosmo au centre du clast
                  clast.ComputeCosmoConcentration();        // Calcul de la concentration au centre du clast
				  distance = clast.GetDistance();           // Distance du clast par rapport a la source

				  //------------------------------------------------------------------------
                  // ... PUIS POUR LES DIFFERENTES ClastEnvelopsS (MOYENNE TOP ET BOTTOM) SI L'OPTION A ETE CHOISIE
				  //-------------------------------------------------------------------------
				  MeanClastConcentration = 0.;
                  if (computeclastsurfaceYesNo == 1 && NbEnvelops > 0)
                  {
                      for (int kenv=IndiceTopEnvelop; kenv < NbEnvelops; kenv++)
                      {
                          ClastEnvelops[kenv]->UpdateBoulderRadius(clast.GetRadius());
                          if (kenv == IndiceTopEnvelop)
                          {
                              ClastEnvelops[kenv]->UpdateRadius(clast.GetRadius()); // on determine le rayon de l'ClastEnvelops
                              ClastEnvelops[kenv]->UpdateThickness(); // et son epaisseur
                              if (ClastEnvelops[kenv]->GetRadius() < ClastEnvelops[kenv+1]->GetRadius()) // Rmq : si kenv=NbEnvelops-1 le kenv+1 renvoie a une ClastEnvelops de rayon nul
                              {
                                  delete ClastEnvelops[kenv]; // on tue l'ClastEnvelops de la couche superficielle qui a ete erodee totalement.
                                  IndiceTopEnvelop = kenv + 1; // la couche superficielle du clast devient l'ClastEnvelops juste en dessous.
                                  continue;
                              }
                          }
                          //ClastEnvelops[kenv]->UpdateTimeStep(dt);
                          ClastEnvelops[kenv]->UpdateTravelTime(temps);
                          ClastEnvelops[kenv]->UpdateSurfaceProductionRate(clast.GetSurfaceProductionRate());
                          ClastEnvelops[kenv]->UpdateBurialDepth(clast.GetBurialDepth());
                          ClastEnvelops[kenv]->ComputeBuriedCaseProductionRate();
                          ClastEnvelops[kenv]->ComputeIntermediateIntegral();
                          ClastEnvelops[kenv]->ComputeCosmoConcentration();
                          ClastEnvelops[kenv]->ComputeIntermediateIntegralTOP();
                          ClastEnvelops[kenv]->ComputeCosmoConcentrationTOP();
                          ClastEnvelops[kenv]->ComputeIntermediateIntegralDOWN();
                          ClastEnvelops[kenv]->ComputeCosmoConcentrationDOWN();
                          if (kenv == IndiceTopEnvelop)
                          {
                              SurfaceClastConcentration = ClastEnvelops[kenv]->GetCosmoConcentration();
                              ConcentrationTOP = ClastEnvelops[kenv]->GetCosmoConcentrationTOP();
                              ConcentrationDOWN = ClastEnvelops[kenv]->GetCosmoConcentrationDOWN();
                          }

                          MeanClastConcentration = MeanClastConcentration + ClastEnvelops[kenv]->GetCosmoConcentration() *
											  (
											    ClastEnvelops[kenv]->GetRadius() * ClastEnvelops[kenv]->GetRadius() * ClastEnvelops[kenv]->GetRadius()
											   -
												ClastEnvelops[kenv+1]->GetRadius() * ClastEnvelops[kenv+1]->GetRadius() * ClastEnvelops[kenv+1]->GetRadius()
											   );
                      }
                  }

				  MeanClastConcentration = MeanClastConcentration / (clast.GetRadius() * clast.GetRadius() * clast.GetRadius());
				  // if (clastvelocitydependsonsizeYesNo==1 && clast.GetAttritionRate()>0.) {dt=clast.UpdateTimeStep();}
	              //--------------------------------------------------------
				  // ENREGISTREMENT POUR UN clast LE LONG DE SON PARCOURS
				  // on enregistre les clast lances pour les valeurs max des 2 parametres testes.
				  //--------------------------------------------------------
                  // if ((i==nbparamUNO-1 || i==0) && (j==nbparamDOS-1 || j==0) && clast.GetRadius() >= MinBedLoadSize) //
                  if ((clast.GetRadius() >= MinBedLoadSize) && (clast.GetClastMoveYesOrNo())) //
				  {
                        OutFileStepsOfClast.UpdateTravelTime(temps);
                        OutFileStepsOfClast.UpdateRadius(clast.GetRadius());  
                        OutFileStepsOfClast.UpdateConcentration(clast.GetCosmoConcentration());   
						OutFileStepsOfClast.UpdateConcentrationSurfaceClast(SurfaceClastConcentration); 
						OutFileStepsOfClast.UpdateMeanClastConcentration(MeanClastConcentration);    
                        OutFileStepsOfClast.UpdateConcentrationTOP(ConcentrationTOP);
                        OutFileStepsOfClast.UpdateConcentrationDOWN(ConcentrationDOWN);
                        OutFileStepsOfClast.UpdateAveragedAttritionRate(clast.GetAveragedAttritionRate());
                        OutFileStepsOfClast.UpdateAveragedTransportRate(clast.GetAveragedTransportRate());
                        OutFileStepsOfClast.UpdateDistance(clast.GetDistance());
                        OutFileStepsOfClast.UpdateErosionRate(clast.GetErosionRate());
                        OutFileStepsOfClast.UpdateBoulderNumber(ClastNumber);
                        OutFileStepsOfClast.UpdateProductionRate(clast.GetProductionRate());
                        //OutFileStepsOfClast.WriteRun();// Ecrit les donnees d'un clast au cours de son parcours
                        // ce qui suit est uniquement pour Aroma pour faciliter l'analyse
                        //if (clast.GetDistance()>=0 && clast.GetDistance()<1000 && clast.GetRadius() >= 0.01) // special Aroma
                        //{
                          //  OutFileStepsOfClast.UpdateDistance(0.);
                            //OutFileStepsOfClast.WriteRun();
                        //}
                        //else
                        if (clast.GetDistance()>14500 && clast.GetDistance()<15500 && clast.GetRadius() >= 0.01) // special Aroma
                        {
                            OutFileStepsOfClast.UpdateDistance(15000.);
                            OutFileStepsOfClast.WriteRun();
                        }
                        else if (clast.GetDistance()>29500 && clast.GetDistance()<30500 && clast.GetRadius() >= 0.01) // special Aroma
                        {
                            OutFileStepsOfClast.UpdateDistance(30000.);
                            OutFileStepsOfClast.WriteRun();
                        }
                        else if (clast.GetDistance()>43000 && clast.GetDistance()<44000 && clast.GetRadius() >= 0.01) // special Aroma
                        {
                            OutFileStepsOfClast.UpdateDistance(43500.);
                            OutFileStepsOfClast.WriteRun();
                        }
                        else if (clast.GetDistance()>50500 && clast.GetDistance()<52500 && clast.GetRadius() >= 0.01) // special Aroma
                        {
                            OutFileStepsOfClast.UpdateDistance(51500.);
                            OutFileStepsOfClast.WriteRun();
                        }
                        else if (clast.GetDistance()>53500 && clast.GetDistance()<55500 && clast.GetRadius() >= 0.01) // special Aroma
                        {
                            OutFileStepsOfClast.UpdateDistance(54500.);
                            OutFileStepsOfClast.WriteRun();
                        }
                        // fin du code specifique Aroma

				  }
                
                
                  // on calcule si le clast bouge et sa nouvelle distance.
                  if (clast.GetRatioWidth() < 0.999) {clast.ComputeClastInRiverYesOrNo(); } // Determine si le clast est dans une terrasse ou dans le lit de la riviere
                  clast.DeterminesIfMoves();
                
                  if (clastvelocitydependsonsizeYesNo==1) {clast.ComputeMeanTransportRateFunctionSize();}
                
                  if(typetransportrate==1)
                    {clast.ComputeConstantTransportRate();}
                  else if (typetransportrate==2)
                    {clast.ComputeUniformStochasticTransportRate();
                        //clast.ComputePowerLawStochasticTransportRate();
                    }
                  else
                    {
                        cout << "BAD SPECIFICATION OF TRANSPORT TYPE IN INPUT FILE"<< endl;
                    }


                  clast.ComputeDistance();
                
                
				  
            } // Fin de la Boucle pour le parcours d'un clast
						
            OutFile.UpdateRiverLength(riverlength);
            OutFile.UpdateInitialConcentration(clast.GetInitialConcentration());
            OutFile.UpdateInitialDistance(initialdistance);
            OutFile.UpdateInitialRadius(initialradius);
            if (clast.GetRadius() < MinBedLoadSize) 
			{
   			   OutFile.UpdateRadius(99999);
            }
            else
            {
 	           OutFile.UpdateRadius(clast.GetRadius());
		    }
            OutFile.UpdateBoulderNumber(ClastNumber);
            OutFile.UpdateTravelTime(temps);
            OutFile.UpdateConcentration(clast.GetCosmoConcentration());
			OutFile.UpdateConcentrationSurfaceClast(SurfaceClastConcentration); 
            OutFile.UpdateConcentrationTOP(ConcentrationTOP);
            OutFile.UpdateConcentrationDOWN(ConcentrationDOWN);
            OutFile.UpdateAveragedAttritionRate(clast.GetAveragedAttritionRate());
            OutFile.UpdateAveragedErosionRate(clast.GetAveragedErosionRate());
            OutFile.WriteOutputValues();  // Ecrit les valeurs finales quand le clast a parcouru la distance de la riviere
       
	      } // Fin boucle sur nb clast entrants
                   
        } // Fin boucle sur param TRES
        
     } // Fin boucle sur param DOS
     
 }  // Fin boucle sur param UNO
 
 OutFileStepsOfClast.CloseFileOutputValues(); // Ferme sortie  sur les parcours des clast 
 OutFile.CloseFileOutputValues(); // Ferme fichier de sortie     
 return 0;
} 
