# Supplementary material for: Long-term dispersion of river gravel in a canyon in the Atacama Desert, Central Andes, deduced from their 10Be concentrations
Source: Sci Rep. 2019 Nov 28;9:17763. doi: 10.1038/s41598-019-53806-x (PMC6882893; doi:10.1038/s41598-019-53806-x)
Supplement: Supplementary file 3 — model codes [file 41598_2019_53806_MOESM3_ESM.zip › FORTHEPAPER/COSMOBOULDERSOURCES/Makefile]

CC=g++

CFLAGS=-Wall -ansi  -O2 -g
LDFLAGS=-Wall -ansi

EXEC=COSMOBOULDER

SRC= $(wildcard *.cpp)
INC= $(wildcard *.h)
OBJ= $(SRC:.cpp=.o)

# compilation C++
.cpp.o:		$(INCS)
		$(CC) -c $(CFLAGS) $<

all:		$(OBJ)
		$(CC) $(LDFLAGS) $(OBJ) -o $(EXEC)  

clean:
		$(RM) $(EXEC)
		$(RM) *.o
