# Supplementary material for: Long-term dispersion of river gravel in a canyon in the Atacama Desert, Central Andes, deduced from their 10Be concentrations
Source: Sci Rep. 2019 Nov 28;9:17763. doi: 10.1038/s41598-019-53806-x (PMC6882893; doi:10.1038/s41598-019-53806-x)
Supplement: Supplementary file 3 — model codes [file 41598_2019_53806_MOESM3_ESM.zip › FORTHEPAPER/COSMOBOULDERSOURCES/Options.h]

#if !defined(LesOptions)
	#define LesOptions


#include <string>
#include <assert.h>
#include <math.h>
#include <random>


inline double mymin(double a, double b)
    {
     if (a > b) a=b;
      return a;
    }
inline double mymax(double a, double b)
    {
     if (a < b) a=b;
      return a;
    }
inline double dabs(double a)
    {
     if (a < 0.) a=-a;
      return a;
    }
// surcharge
inline int mymax(int a, int b)
    {
     if (a > b) a=b;
      return a;
    }

inline int unIntEntre(int min, int max)
{ // renvoie un int de l'intervalle [min, max[
     unsigned int intervalle = max - min;
     int tirage = min + (rand()% intervalle);
     assert(tirage>= min && tirage < max);
     return tirage;
}

inline double hasardNombre()        //fonction qui renvoie un nombre au hasard compris dans [0 ; 1]
{
    double resultat;
    
    double alea1, alea2; //pour info : rand_max = 32 767 et (RAND_MAX+1)*RAND_MAX+RAND_MAX = 1 073 741 823
    alea1 = rand();
    alea2 = rand();
    resultat = (alea1*(double(RAND_MAX)+1.)+alea2)/((double(RAND_MAX)+2.)*double(RAND_MAX));
    return resultat;
}

inline double gamma(const double &a, const double &b)
{
    std::random_device gen;
    //std::mt19937 gen(1701);
    std::gamma_distribution<> distr(a, b);
    return distr(gen);
}

inline double lognormal(const double &a, const double &b)
{
    std::random_device gen;
    //std::mt19937 gen(1701);
    std::lognormal_distribution<> distr(a, b);
    return distr(gen);
}

inline double monmax(double a, double b)
{
     if (a > b)
     {  
               return a;
     }
     else
     {
               return b;         
     }
}

inline double RandomGaussian(double m,double s)
{
	int n1,n2;	
	double x1,x2,y;

 // on ne veut pas que <x1> et <x2> soit nuls
 while((n1 = random() % RAND_MAX + 1,0 == n1));
 while((n2 = random() % RAND_MAX + 1,0 == n2));

 //x1 = n1/((double)(unsigned)(-2));
 //x2 = n2/((double)(unsigned)(-2));
 x1 = double(n1)/RAND_MAX;
 x2 = double(n2)/RAND_MAX;
 // methode de Boc-Muller
 // <y> suit une loi normale reduite (m=0,s=1)
 y = sqrt(-2*log(x1))*cos(2.*3.14159*x2);

 return m + s*y;
 }

inline double RandomLogNormal(double m,double s)
{
    int n1,n2;
    double x1,x2,y;
    
    // on ne veut pas que <x1> et <x2> soit nuls
    while((n1 = random() % RAND_MAX + 1,0 == n1));
    while((n2 = random() % RAND_MAX + 1,0 == n2));
    
    //x1 = n1/((double)(unsigned)(-2));
    //x2 = n2/((double)(unsigned)(-2));
    x1 = double(n1)/RAND_MAX;
    x2 = double(n2)/RAND_MAX;
    // methode de Boc-Muller
    // <y> suit une loi normale reduite (m=0,s=1)
    y = sqrt(-2*log(x1))*cos(2.*3.14159*x2);
    
    return exp(m) + s*exp(y);
}

////////////////////////////
// Constantes absolues
////////////////////////////
const  double UnAnEnSecondes = 365.*24.*60.*60. ;
// corrections le 23 fev 07
 const  double Lambda= 4.99E-7; //4.99E-7;          // Constante de desintegration (10Be)
//const  double Lambda= 1.2E-4;          // Constante de desintegration (C14)
const  double ContribNeutron=0.9785;   // Contribution des Neutrons 
const  double ContribStopMuon=0.015;   // Contribution des Muons stop 
const  double ContribFastMuon=0.0065;  // Contribution des Muons rapides 

const  double AttenuationNeutron=150.E4;      // Attenuation des Neutrons (g/m2)
const  double AttenuationStopMuon=1500.E4;    // Attenuation des Muons stop (g/m2)
const  double AttenuationFastMuon=5300.E4;    // Attenuation des Muons rapides (g/m2) cf Braucher et al 2003


const double Pi = 3.14159;

////////////////////////////
// Constantes a tester
////////////////////////////
const  double TimeStep=20.; 		 // pas de temps du calcul (ans)

const  double rho=2500000.;       //2500000     // densite en g/m3 pour etre homogene avec les longeur d'attenuation

const double MinBedLoadSize = 0.0;	// Taille minimum des cailloux du bedload. En-dessous, on considere que ca part en suspension a l'exterieur du bv

const double TailleMinAbrasion = 0.0;	// En dessous on suppose que le cailloux ne s'erode plus.

const double EnvelopThickness = 0.005; // On considere une subdivision des clasts en enveloppes internes de cette epaisseur. 
 

//----------------------
// Coeff de Stone 2000 a latitude de 45deg
//----------------------
const  double aStone= 56.7733; 
const  double bStone= 649.1343;
const  double cStone= -0.160859;
const  double dStone= 0.00015463; 
const  double eStone= -5.0330E-8;
const  double MStone= 0.933;

//----------------------
// Coeff de Stone 2000 a latitude de 50 a 60 deg
//----------------------
/*const  double aStone= 69.0720; 
const  double bStone= 832.4566;
const  double cStone= -0.199252;
const  double dStone= 1.9391E-4; 
const  double eStone= -6.3653E-8;
const  double MStone= 1.;
*/

//const  double ProductionRateSeeLevel= 18.6; // at/g/a Pour le 14C 
const  double ProductionRateSeeLevel= 4.; // at/g/a Pour le 10Be d'apres Martin et al 17
//const  double ProductionRateSeeLevel= 20.; // at/g/a Pour le 21Ne


#endif
