# Supplementary material for: Long-term dispersion of river gravel in a canyon in the Atacama Desert, Central Andes, deduced from their 10Be concentrations
Source: Sci Rep. 2019 Nov 28;9:17763. doi: 10.1038/s41598-019-53806-x (PMC6882893; doi:10.1038/s41598-019-53806-x)
Supplement: Supplementary file 3 — model codes [file 41598_2019_53806_MOESM3_ESM.zip › FORTHEPAPER/COSMOBOULDERSOURCES/Utilitaires.h]

#if !defined(LesUtilitaires)
	#define LesUtilitaires

#include "Options.h"


//========================================================================
// MassBalance : 
// --------
// Fonctions pour calculer la difference entre flux sortant des
// pentes et flux sortant de la riviere (en m3/a) pour voir si ca sedimente
// ou non avec les parametres du modele et une longueur de riviere
// de 100 km et de versant de 10 km
//
//------------------------------------------------------------------------


inline void MassBalance(const double &radiusmax, const double &abrasionrate,
                        const double &riverwidth, const double &valleywidth, const double &meantransportrate,
						const double &zmaxlu, const double &exponentlawtransportrate, const double &hillslopeerosionrate)
{
     double riverlength = 100000.;
	 int nbpositions = int(0.5*riverlength/radiusmax)-1 ;
     int nbtaillesdifferentes = 1;
     double somme = 0.;
     double sommeproduitabrasion = 0.;
     double traveldistance = 0.;

     double tempsparcours = 0.;
     double medianradius = radiusmax/2.;
     double initialdistance = 0.;

     double hillslopelength = riverlength/2; //selon la loi de hovius
     double radius = 0.;
     double unmoinsexponent = 1.-exponentlawtransportrate;
     double unmoinslog = 0.;
     double fractionvolume = 0.;
     double fractionclasse = 0.;
     double facteur = (valleywidth/riverwidth)
			   		 			   	 * (1./meantransportrate) * (1./abrasionrate)  
			                         * (1./(unmoinsexponent));
     double volumepartranche = hillslopelength*hillslopeerosionrate*2.*radiusmax;	
     double volume = 0.;	   	
     double tempshillslope = 2.*radiusmax/hillslopeerosionrate;

 	 for (int i=0; i < nbpositions; i++)
 	 	 { 
		   	initialdistance = double(i) * 2.* radiusmax;
   		 	traveldistance =  abrasionrate * (riverlength-initialdistance);

		   	for (int j=0; j< nbtaillesdifferentes; j++)
			   {
  		 	         radius = radiusmax - (radiusmax/nbtaillesdifferentes)*double(j);
			   	//	 cout << radius << " "<< radiusmax <<" "<< pow(1.-log(radius/medianradius)/log(10.),exponentlawtransportrate)<<"\n";
			   		 unmoinslog = 1.-log(radius/medianradius)/log(10.);
			   		 tempsparcours = facteur *
			                         ( pow(unmoinslog+traveldistance,unmoinsexponent)
			                           	 - pow(unmoinslog,unmoinsexponent) );
      
      	 	   	 	 fractionclasse=1./double(nbtaillesdifferentes);
			   		 volume = volumepartranche*fractionclasse*exp(-3.*traveldistance);
			   		 
			   		 fractionvolume =  min(1.,tempshillslope / tempsparcours);
			   		 //cout << " rapport "<< fractionvolume<< " temps hillslope "<< tempshillslope << " temps parcours "<< tempsparcours << "\n"; 
			   		 volume = volume * fractionvolume;
			   		 somme = somme +  volume ;
			   		 if (radius == radiusmax) sommeproduitabrasion += 1. - exp(-3.*traveldistance) ;
			    }  
		    
	      }
	      //double test = hillslopelength * hillslopeerosionrate *(riverlength - (1./(3.*abrasionrate))*
		  //              (1.-exp(-3.*abrasionrate*riverlength)));
          sommeproduitabrasion *= 2. * radiusmax * hillslopelength * hillslopeerosionrate;
	      double fluxsortantriviere = somme +  sommeproduitabrasion ;
	      double fluxsortanthillslope = riverlength * hillslopelength * hillslopeerosionrate;
	      double balance = fluxsortanthillslope - fluxsortantriviere;
		  cout << "ATTENTION : CE QUI SUIT EST VALABLE POUR UNE SEULE CLASSE DE TAILLE DE CAILLOUX (RoMax) ET UN TAUX EROSION HOMOGENE SUR LES VERSANTS"<< "\n";
	      cout << "produit abrasion "<< sommeproduitabrasion <<"  M3/AN" << "\n";
	      cout << "somme sans les produits abrasion	"<< somme <<"  M3/AN" << "\n";
	      cout << "Flux sortant hillslope "<< fluxsortanthillslope <<"  M3/AN" << "\n"; 
	      cout << "Flux sortant riviere  "<< fluxsortantriviere <<"  M3/AN" << "\n";
	      cout << "BILAN DE VOLUME DANS UNE RIVIERE DE 100 KM (>0 => aggrad):   "<< balance <<"  M3/AN" << "\n"; 
	      cout << "TAUX DE SEDIMENTATION MOYEN DANS LA VALLEE                   "<< balance/riverlength/valleywidth <<"  M/AN" << "\n"; 
		 // system("PAUSE");
}

#endif
