# Supplementary material for: Long-term dispersion of river gravel in a canyon in the Atacama Desert, Central Andes, deduced from their 10Be concentrations
Source: Sci Rep. 2019 Nov 28;9:17763. doi: 10.1038/s41598-019-53806-x (PMC6882893; doi:10.1038/s41598-019-53806-x)
Supplement: Supplementary file 3 — model codes [file 41598_2019_53806_MOESM3_ESM.zip › FORTHEPAPER/DATA/Aroma1_5_10Be.csv]

point	echantillon	[Be-10]	Incertitude	lat	lon	z	dist	cumul	Taillex	Tailley	Taillez	volume	rayon
num	nom	at/g	at/g	deg	deg	m	km	km	cm	cm	cm	cm3	cm
1	AROMA1B	8643	2003	-19.565364	-69.330356	2069	0	0	20	15	15	4500	10
1	AROMA1C	160843	5753	-19.565364	-69.330356	2069	0	0	40	30	30	36000	20
1	AROMA1D	131052	7740	-19.565364	-69.330356	2069	0	0	40	30	30	36000	20
1	AROMA1E	16845	1750	-19.565364	-69.330356	2069	0	0	32	20	16	10240	13
1	AROMA1F	10260	1924	-19.565364	-69.330356	2069	0	0	50	50	30	75000	26
1	AROMA1G	9239	1588	-19.565364	-69.330356	2069	0	0	50	50	30	75000	26
1	AROMA1J	131884	5752	-19.565364	-69.330356	2069	0	0	15	15	15	3375	9
1	AROMA1K	8800	1780	-19.565364	-69.330356	2069	0	0	20	20	20	8000	12
1	AROMA1L	87255	4464	-19.565364	-69.330356	2069	0	0	80	50	50	200000	36
1	AROMA1M	32465	3014	-19.565364	-69.330356	2069	0	0	37	25	20	18500	16
1	AROMA1N	121790	5454	-19.565364	-69.330356	2069	0	0	40	35	20	28000	19
1	AROMA1P	33233	2667	-19.565364	-69.330356	2069	0	0	50	25	20	25000	18
1	AROMA1Q	11355	1963	-19.565364	-69.330356	2069	0	0	20	60	15	18000	16
1	AROMA1S	8749	1358	-19.565364	-69.330356	2069	0	0	15	15	15	3375	9
1	AROMA1T	13821	1838	-19.565364	-69.330356	2069	0	0	20	20	15	6000	11
5	AROMA5A	225675	8226	-19.66177	-69.59028	1494	14.9877210261	29.8540331955	17	20	14	4760	10
5	AROMA5B	360435	11938	-19.66177	-69.59028	1494	14.9877210261	29.8540331955	18	14	9	2268	8
5	AROMA5C	149947	6351	-19.66177	-69.59028	1494	14.9877210261	29.8540331955	18	11	9	1782	8
5	AROMA5D	118943	4626	-19.66177	-69.59028	1494	14.9877210261	29.8540331955	22	12	11	2904	9
5	AROMA5E	56282	3282	-19.66177	-69.59028	1494	14.9877210261	29.8540331955	17	14	11	2618	9
5	AROMA5F	1165221	36868	-19.66177	-69.59028	1494	14.9877210261	29.8540331955	22	9	8	1584	7
5	AROMA5G	50310	4086	-19.66177	-69.59028	1494	14.9877210261	29.8540331955	18	18	11	3564	9
5	AROMA5H	95302	4355	-19.66177	-69.59028	1494	14.9877210261	29.8540331955	19	14	10	2660	9
5	AROMA5I	134854	5299	-19.66177	-69.59028	1494	14.9877210261	29.8540331955	20	11	10	2200	8
5	AROMA5J	38037	3211	-19.66177	-69.59028	1494	14.9877210261	29.8540331955	15	11	9	1485	7
5	AROMA5K	654047	21643	-19.66177	-69.59028	1494	14.9877210261	29.8540331955	17	12	10	2040	8
5	AROMA5L	173542	7031	-19.66177	-69.59028	1494	14.9877210261	29.8540331955	18	11	8	1584	7
5	AROMA5M	9991	1963	-19.66177	-69.59028	1494	14.9877210261	29.8540331955	16	10	10	1600	7
5	AROMA5N	321947	11261	-19.66177	-69.59028	1494	14.9877210261	29.8540331955	16	9	8	1152	7
5	AROMA5O	308396	10271	-19.66177	-69.59028	1494	14.9877210261	29.8540331955	15	11	10	1650	7
5	AROMA5P	18678	2363	-19.66177	-69.59028	1494	14.9877210261	29.8540331955	15	11	9	1485	7
5	AROMA5Q	58675	3572	-19.66177	-69.59028	1494	14.9877210261	29.8540331955	15	10	8	1200	7
5	AROMA5R	304056	10023	-19.66177	-69.59028	1494	14.9877210261	29.8540331955	12	9	9	972	6
5	AROMA5S	764092	37696	-19.66177	-69.59028	1494	14.9877210261	29.8540331955	16	10	9	1440	7
5	AROMA5T	85651	4476	-19.66177	-69.59028	1494	14.9877210261	29.8540331955	11	10	7	770	6
