# Supplementary material for: Long-term dispersion of river gravel in a canyon in the Atacama Desert, Central Andes, deduced from their 10Be concentrations
Source: Sci Rep. 2019 Nov 28;9:17763. doi: 10.1038/s41598-019-53806-x (PMC6882893; doi:10.1038/s41598-019-53806-x)
Supplement: Supplementary file 3 — model codes [file 41598_2019_53806_MOESM3_ESM.zip › FORTHEPAPER/DATA/Aroma4_10Be.csv]

point	echantillon	[Be-10]	Incertitude	lat	lon	z	dist	cumul	Taillex	Tailley	Taillez	volume	rayon
num	nom	at/g	at/g	deg	deg	m	km	km	cm	cm	cm	cm3	cm
4	Aroma4A	317282	10693	-19.80313	-69.67671	1260	3.7143725777	43.3733769516	26	15	18	7020	12
4	Aroma4B	41571	3189	-19.80313	-69.67671	1260	3.7143725777	43.3733769516	15	15	15	3375	9
4	Aroma4C	340679	11715	-19.80313	-69.67671	1260	3.7143725777	43.3733769516	13	16	12	2496	8
4	Aroma4D	242263	8283	-19.80313	-69.67671	1260	3.7143725777	43.3733769516	20	8	14	2240	8
4	Aroma4I	19315	2381	-19.80313	-69.67671	1260	3.7143725777	43.3733769516	9	9	6	486	5
