# Supplementary material for: Long-term dispersion of river gravel in a canyon in the Atacama Desert, Central Andes, deduced from their 10Be concentrations
Source: Sci Rep. 2019 Nov 28;9:17763. doi: 10.1038/s41598-019-53806-x (PMC6882893; doi:10.1038/s41598-019-53806-x)
Supplement: Supplementary file 3 — model codes [file 41598_2019_53806_MOESM3_ESM.zip › FORTHEPAPER/DATA/Aroma_mean10Be.csv]

dist	[Be-10]	Incertitude [Be-10]	echantillon
0	47725	3178	AROMA 1
15	171762	7388	AROMA 3
30	288261	9479	AROMA 5
43.5	308254	12175	AROMA 4
51.5	241643	8966	AROMA 9A
54.5	247085	7986	AROMA 8A
57	335812	10786	AROMA 10A
