# Supplementary material for: Long-term dispersion of river gravel in a canyon in the Atacama Desert, Central Andes, deduced from their 10Be concentrations
Source: Sci Rep. 2019 Nov 28;9:17763. doi: 10.1038/s41598-019-53806-x (PMC6882893; doi:10.1038/s41598-019-53806-x)
Supplement: Supplementary file 3 — model codes [file 41598_2019_53806_MOESM3_ESM.zip › FORTHEPAPER/README.txt]

S. Carretier, IRD, GET,  Toulouse, France,  March 14th 2018

All the following for a UNIX-Like system (e.g. LINUX, MAC OSX, Virtual Box over Windows)

1rst step : 
- install Python
- install R (https://www.r-project.org)
- optionaly install GMT5 (not absolutely necessary but useful for some visualisations - not described in this README but corresponding codes can be found in the BIN directory).

2d step : compile COSMOBOULDER
In a terminal, go to COSMOBOULDERSOURCES directory and do (requires g++ compiler):
make -f Makefile

This creates an executable COSMOBOULDER. Put this file into the BIN directory.

3d step : launch a two paramters Monte Carlo parameter search.
In a terminal, go to run0 directory (corresponding to Figure 2 of the paper) and launch:
python inverseAroma.py

This will last a long time (hours or more). It runs 10000 forwards models with 2500 clasts and compare the resulting 10Be distribution with the Aroma data using Chi2 and KS statistic tests.

The outputs are :

- inversionoutput17-22.csv : a file containing the tested parameter values (columns 1 and 2) , the chi2 (column 3) and the p-values of the KS test at AromaA and AromaC (columns 4 and 5). The "17" and "22" are the number codes of the tested parameters (see below).
- Aroma1PassedTest17-22.csv : the same but only for acceptable models and with the other columns containing the 10Be concentrations of each gravel. Note Aroma1=AromaA
- Aroma5PassedTest17-22.csv : the same for Aroma5. Note Aroma5=AromaC
- AromaMeanPassedTest17-22.csv : the same for the mean 10Be concentrations.
- AromaPassedTest17-22.pdf : the graph of the acceptable models (grey) and data (red).


------------------------------------------
Launching another Monte Carlo inversion for other parameters :

Create a new directory named run1 and copy here inverseAroma.py and inputcosmoboulder.txt

You can modify the parameters read by COSMOBOULDER by opening inputcosmoboulder.txt.
Be careful of not alterating the format of this file (do not jump or cut lines etc ...).
Some system alter the ASCII format. A magic command usualy solve pb of reading ASCII input files : dos2unix

In run0, the Monte Carlo parameter search applies to the exponent of the clast-to-clast distribution of mean velocity and to the min velocity. To explore the range of acceptable models for other paramters, open inverseAroma.py and change the numbers at lines 8 to 14. The indiceoftestedparameterininputfileONE and indiceoftestedparameterininputfileTWO numbers are those found at the begining of comment lines in inputcosmoboulder.txt. For example, to explore the range of the clast's abrasion rate and hillslope erosion rate, set indiceoftestedparameterininputfileONE=6 and indiceoftestedparameterininputfileTWO=9 with corresponding bounds of the explored ranges for min/maxtestedvalue(...).


------------------------------------------
Launching COSMOBOULDER alone :

In a terminal, go to a run directory containing an inputcosmoboulder.txt and launch:
../BIN/COSMOBOULDER.

The outputs are:
- OutCosmoBoulder.txt : the list of clasts with their characteristics at the end of their transport.
- parcours.txt : a potentially huge file containing the clast's characteristics at each step of their transport for all the clasts.

One run lasts between several seconds to several minutes depending on the clasts size, velocity and number. Note that in the source code of COSMOBOULDER, a lognormal distribution of clasts size is imposed. If you want another distribution, change the main.cpp code line 340 and compile again the code.


 
