# Supplementary material for: Long-term dispersion of river gravel in a canyon in the Atacama Desert, Central Andes, deduced from their 10Be concentrations
Source: Sci Rep. 2019 Nov 28;9:17763. doi: 10.1038/s41598-019-53806-x (PMC6882893; doi:10.1038/s41598-019-53806-x)
Supplement: Supplementary file 3 — model codes [file 41598_2019_53806_MOESM3_ESM.zip › FORTHEPAPER/run0/inputcosmoboulder.txt]

1: Hillslope length
1000.
2: Hillslope relief
850.
3: Initial distance from the hill top
1000.
4: River length
60000.
5: River relief
959.
6: Clast abrasion rate phi  [% m-1 m-2 a2]
0.E-5
Attrition Rate constant ? (1:Yes. In this case Attrition Rate = phi)
1
7: Altimax
2069.
8: Initialdistance along the main trunk
1.
Initialconcentration (-5: landslide -4: stochastic bedrock detachment -3: stochastic residence time in a regolith -2: continuous bedrock detachment  -1:constant mixing in a regolith >0: valeur)
-5
9: Hillslope erosion rate [m/a] 
1.E-3
10: Regolith thickness or max landslide thickness on the hillslopes [m] 
5.
11: Min landslide layer thickness (m)
0.7
12: Exponent of the frequency-landslide area power law (N=C A^-alpha) [1.1-2.9]
2.3
13: Initialradius
0.35
14: Valley width [m]
100.
15: River width [m]
100.
16: Zmax river mixing layer thickness [m] 
0.
Transport type (constant mean transport rate: 1 / random variation around the mean: 2)
1
17: Imposed mintransportrate  [m a-1] 
0.9
18: Imposed maxtransportrate  [m a-1] 
1000.
19: Meantransportrate  [m a-1] 
2.
20: Variabilitytransportrate (=+/-deltavariation in % around the mean transport rate - only for type of transport case 2 )
0.
Clast velocity depends on clast size ? (1:yes)
1
21: Exponent of the size-velocity law (Church and Hassan 92)
1.35
Clast-to-clast variation of mean transport rates following a  powerlaw distribution between mintransportrate and maxtransportrate ? (1:yes)
1
22: powerlaw exponent for the distribution of clast-to-clast transport rate variability
-1.5
Calculate the CNR concentration at the surface of clasts (1:oui) 
1
Number of the first parameter to vary
3
Number of the second parameter to vary
13
Number of the third parameter to vary
14
Number of tested values for the first parameter
10
Number of tested values for the second parameter
1
Number of tested values for the third parameter
1
Number of clasts exhumed at each entry on the hillslopes
150
