# Supplementary material for: Long-term dispersion of river gravel in a canyon in the Atacama Desert, Central Andes, deduced from their 10Be concentrations
Source: Sci Rep. 2019 Nov 28;9:17763. doi: 10.1038/s41598-019-53806-x (PMC6882893; doi:10.1038/s41598-019-53806-x)
Supplement: Supplementary file 3 — model codes [file 41598_2019_53806_MOESM3_ESM.zip › FORTHEPAPER/run0/inversionoutput17-22.csv]

0.3	-2.5	18503.9008979819	0.556202935677441	3.52399776026857e-10
0.3	-1.5	3048.80825740098	0.563450563355607	0.01950874586744
0.9	-2.5	217.297150015906	0.63366646883039	0.000655134788381639
0.9	-1.5	34.3946976566284	0.730511315458858	0.241969901887732
