# Supplementary material for: Long-term dispersion of river gravel in a canyon in the Atacama Desert, Central Andes, deduced from their 10Be concentrations
Source: Sci Rep. 2019 Nov 28;9:17763. doi: 10.1038/s41598-019-53806-x (PMC6882893; doi:10.1038/s41598-019-53806-x)
Supplement: Supplementary file 3 — model codes [file 41598_2019_53806_MOESM3_ESM.zip › FORTHEPAPER/run0/OutCosmoBoulder.txt]

hillslopeLength   1000
hillsloperelief   850
initialdistancehillslope   1000
riverlength   60000
relief   959
phi   0
AttritionRate Constant (1:oui)   1
altimax river   2069
zmax   0
initialdistance river   1
initialconcentration   -5
initialradius   0.35
meantransportrate   2
valleywidth   100
riverwidth   100
Regolith   5
  Boulder | Riverlength | Initialdistance | Initialradius | initialconcentration | Final Time  | Final Radius | Final Conc. (centre) | Final Conc. (surf.) | Final Conc. (mean) |  Final Conc. (TOP) | Final Conc. (DOWN) |Av. Attrition rate | Av. Erosion rate |  RapportRiverHillslope (vrai) | RapportRiverHillslope (approx)
----------------------------------------------------------------------------------------------------
1 | 60000 | 1 | 0.174478 | 14960 | 24300 | 0.174478 | 264295 | 267841 | 0 | 270527 | 265610 | 0 | 0 | 16.6659 | 0
2 | 60000 | 1 | 0.159807 | 49154 | 22120 | 0.159807 | 281333 | 284504 | 0 | 296580 | 274369 | 0 | 0 | 4.7235 | 0
3 | 60000 | 1 | 0.0615645 | 16841 | 7740 | 0.0615645 | 112661 | 112842 | 0 | 113910 | 111843 | 0 | 0 | 5.68961 | 0
4 | 60000 | 1 | 0.0116566 | 148869 | 860 | 0.0116566 | 160335 | 160343 | 0 | 162518 | 158195 | 0 | 0 | 0.0770231 | 0
5 | 60000 | 1 | 0.0546441 | 14441 | 12900 | 0.0546441 | 175846 | 176075 | 0 | 176806 | 175385 | 0 | 0 | 11.1766 | 0
6 | 60000 | 1 | 0.0152778 | 9802 | 19180 | 0.0152778 | 265283 | 265310 | 0 | 265393 | 265228 | 0 | 0 | 26.063 | 0
7 | 60000 | 1 | 0.0286162 | 7998 | 24020 | 0.0286162 | 320679 | 320796 | 0 | 320865 | 320728 | 0 | 0 | 39.0926 | 0
8 | 60000 | 1 | 0.0322104 | 61351 | 15140 | 0.0322104 | 257339 | 257456 | 0 | 260314 | 254697 | 0 | 0 | 3.1945 | 0
9 | 60000 | 1 | 0.0730864 | 64575 | 28440 | 0.0730864 | 407672 | 408640 | 0 | 415730 | 402099 | 0 | 0 | 5.31315 | 0
10 | 60000 | 1 | 0.026743 | 11097 | 7340 | 0.026743 | 107328 | 107360 | 0 | 107536 | 107189 | 0 | 0 | 8.67184 | 0
11 | 60000 | 1 | 0.12182 | 163048 | 4340 | 0.12182 | 211462 | 212634 | 0 | 239841 | 188813 | 0 | 0 | 0.296936 | 0
12 | 60000 | 1 | 0.0388089 | 27727 | 33760 | 0.0388089 | 458441 | 458749 | 0 | 460101 | 457453 | 0 | 0 | 15.5341 | 0
13 | 60000 | 1 | 0.015282 | 41230 | 60 | 0.015282 | 41997 | 42001 | 0 | 42880 | 41136 | 0 | 0 | 0.0185967 | 0
14 | 60000 | 1 | 0.0513385 | 7932 | 10100 | 0.0513385 | 135106 | 135259 | 0 | 135377 | 135146 | 0 | 0 | 16.0314 | 0
15 | 60000 | 1 | 0.0313676 | 152091 | 16620 | 0.0313676 | 366681 | 366828 | 0 | 372866 | 360993 | 0 | 0 | 1.41093 | 0
16 | 60000 | 1 | 0.0316233 | 152130 | 140 | 0.0316233 | 153935 | 153988 | 0 | 160128 | 148056 | 0 | 0 | 0.011861 | 0
17 | 60000 | 1 | 0.0662589 | 21193 | 3500 | 0.0662589 | 64215 | 64329 | 0 | 65974 | 62798 | 0 | 0 | 2.02995 | 0
18 | 60000 | 1 | 0.0265183 | 28948 | 17320 | 0.0265183 | 255399 | 255478 | 0 | 256455 | 254530 | 0 | 0 | 7.82245 | 0
19 | 60000 | 1 | 0.160243 | 166052 | 62340 | 0.160243 | 809188 | 818167 | 0 | 854605 | 787570 | 0 | 0 | 3.8731 | 0
20 | 60000 | 1 | 0.138951 | 24792 | 19060 | 0.138951 | 232165 | 234120 | 0 | 238262 | 230554 | 0 | 0 | 8.36443 | 0
21 | 60000 | 1 | 0.0728634 | 157853 | 26220 | 0.0728634 | 473247 | 474296 | 0 | 489294 | 460444 | 0 | 0 | 1.99802 | 0
22 | 60000 | 1 | 0.025928 | 44094 | 12440 | 0.025928 | 207004 | 207064 | 0 | 208635 | 205537 | 0 | 0 | 3.69455 | 0
23 | 60000 | 1 | 0.234285 | 27355 | 3300 | 0.234285 | 58195 | 59454 | 0 | 68321 | 52572 | 0 | 0 | 1.1274 | 0
24 | 60000 | 1 | 0.0864513 | 159460 | 58860 | 0.0864513 | 845625 | 848362 | 0 | 866241 | 832092 | 0 | 0 | 4.30306 | 0
25 | 60000 | 1 | 0.0818058 | 158925 | 7800 | 0.0818058 | 251817 | 252468 | 0 | 269701 | 236706 | 0 | 0 | 0.584502 | 0
26 | 60000 | 1 | 0.0240077 | 10177 | 3880 | 0.0240077 | 61351 | 61365 | 0 | 61486 | 61247 | 0 | 0 | 5.02819 | 0
27 | 60000 | 1 | 0.269095 | 170343 | 114980 | 0.269095 | 1148539 | 1185065 | 0 | 1251164 | 1135726 | 0 | 0 | 5.74249 | 0
28 | 60000 | 1 | 0.0343895 | 152556 | 23620 | 0.0343895 | 455457 | 455681 | 0 | 462315 | 449292 | 0 | 0 | 1.9855 | 0
29 | 60000 | 1 | 0.055288 | 18923 | 49120 | 0.055288 | 626556 | 627413 | 0 | 628552 | 626341 | 0 | 0 | 32.1106 | 0
30 | 60000 | 1 | 0.184162 | 30474 | 139120 | 0.184162 | 1390748 | 1411974 | 0 | 1419470 | 1405840 | 0 | 0 | 44.6363 | 0
31 | 60000 | 1 | 0.0205912 | 18319 | 12080 | 0.0205912 | 178070 | 178103 | 0 | 178499 | 177716 | 0 | 0 | 8.72029 | 0
32 | 60000 | 1 | 0.124927 | 18918 | 52140 | 0.124927 | 594268 | 598405 | 0 | 600799 | 596309 | 0 | 0 | 30.4127 | 0
33 | 60000 | 1 | 0.0822887 | 40977 | 140 | 0.0822887 | 42602 | 42711 | 0 | 47518 | 38318 | 0 | 0 | 0.039664 | 0
34 | 60000 | 1 | 0.119819 | 162866 | 340 | 0.119819 | 166646 | 167488 | 0 | 194231 | 144022 | 0 | 0 | 0.0232079 | 0
35 | 60000 | 1 | 0.357895 | 16215 | 52280 | 0.357895 | 411738 | 435317 | 0 | 442399 | 430472 | 0 | 0 | 24.3912 | 0
36 | 60000 | 1 | 0.0105469 | 59338 | 7620 | 0.0105469 | 161780 | 161788 | 0 | 162686 | 160900 | 0 | 0 | 1.72639 | 0
37 | 60000 | 1 | 0.0927802 | 22926 | 45660 | 0.0927802 | 554670 | 556802 | 0 | 559349 | 554499 | 0 | 0 | 23.1937 | 0
38 | 60000 | 1 | 0.0703948 | 6633 | 100 | 0.0703948 | 7832 | 7835 | 0 | 7892 | 7780 | 0 | 0 | 0.18081 | 0
39 | 60000 | 1 | 0.046284 | 154316 | 10180 | 0.046284 | 282762 | 283000 | 0 | 292185 | 274267 | 0 | 0 | 0.832351 | 0
40 | 60000 | 1 | 0.0191862 | 32355 | 17000 | 0.0191862 | 257321 | 257363 | 0 | 258168 | 256574 | 0 | 0 | 6.95284 | 0
41 | 60000 | 1 | 0.0371355 | 50202 | 20800 | 0.0371355 | 317006 | 317200 | 0 | 319888 | 314619 | 0 | 0 | 5.31455 | 0
42 | 60000 | 1 | 0.183764 | 64907 | 21120 | 0.183764 | 278008 | 282152 | 0 | 301493 | 266349 | 0 | 0 | 3.28314 | 0
43 | 60000 | 1 | 0.0123642 | 148990 | 180 | 0.0123642 | 151401 | 151409 | 0 | 153720 | 149129 | 0 | 0 | 0.0161809 | 0
44 | 60000 | 1 | 0.343222 | 11559 | 142440 | 0.343222 | 1088152 | 1145989 | 0 | 1149266 | 1143682 | 0 | 0 | 93.1381 | 0
45 | 60000 | 1 | 0.0511346 | 10094 | 34300 | 0.0511346 | 439211 | 439722 | 0 | 440013 | 439446 | 0 | 0 | 42.5088 | 0
46 | 60000 | 1 | 0.0562467 | 155705 | 2520 | 0.0562467 | 187023 | 187238 | 0 | 198638 | 176516 | 0 | 0 | 0.201141 | 0
47 | 60000 | 1 | 0.344736 | 26769 | 199960 | 0.344736 | 1509401 | 1590485 | 0 | 1603294 | 1581654 | 0 | 0 | 55.3855 | 0
48 | 60000 | 1 | 0.0260348 | 11071 | 32860 | 0.0260348 | 439524 | 439656 | 0 | 439823 | 439494 | 0 | 0 | 38.6988 | 0
49 | 60000 | 1 | 0.0103535 | 21834 | 12440 | 0.0103535 | 189127 | 189135 | 0 | 189396 | 188878 | 0 | 0 | 7.66189 | 0
50 | 60000 | 1 | 0.138002 | 16624 | 3180 | 0.138002 | 51415 | 51788 | 0 | 53972 | 49900 | 0 | 0 | 2.09267 | 0
51 | 60000 | 1 | 0.325565 | 170581 | 50020 | 0.325565 | 565712 | 591211 | 0 | 677263 | 530744 | 0 | 0 | 2.31638 | 0
52 | 60000 | 1 | 0.163998 | 20484 | 101420 | 0.163998 | 1056364 | 1069129 | 0 | 1073068 | 1065828 | 0 | 0 | 50.5683 | 0
53 | 60000 | 1 | 0.0467947 | 19842 | 5300 | 0.0467947 | 87121 | 87201 | 0 | 88252 | 86202 | 0 | 0 | 3.39068 | 0
54 | 60000 | 1 | 0.0910432 | 48036 | 47120 | 0.0910432 | 597564 | 599773 | 0 | 605920 | 594210 | 0 | 0 | 11.4398 | 0
55 | 60000 | 1 | 0.105997 | 161545 | 520 | 0.105997 | 167455 | 168118 | 0 | 191334 | 147437 | 0 | 0 | 0.0365816 | 0
56 | 60000 | 1 | 0.0124106 | 21817 | 21120 | 0.0124106 | 304200 | 304221 | 0 | 304514 | 303932 | 0 | 0 | 12.9427 | 0
57 | 60000 | 1 | 0.0184405 | 17064 | 9420 | 0.0184405 | 142173 | 142194 | 0 | 142510 | 141884 | 0 | 0 | 7.33157 | 0
58 | 60000 | 1 | 0.0241063 | 21388 | 740 | 0.0241063 | 31141 | 31147 | 0 | 31745 | 30565 | 0 | 0 | 0.456 | 0
59 | 60000 | 1 | 0.0230246 | 11972 | 37040 | 0.0230246 | 496719 | 496836 | 0 | 497028 | 496648 | 0 | 0 | 40.4868 | 0
60 | 60000 | 1 | 0.0677321 | 157211 | 6160 | 0.0677321 | 232316 | 232722 | 0 | 246689 | 219750 | 0 | 0 | 0.47773 | 0
61 | 60000 | 1 | 0.103601 | 16068 | 32900 | 0.103601 | 393964 | 395837 | 0 | 397308 | 394517 | 0 | 0 | 23.5183 | 0
62 | 60000 | 1 | 0.121161 | 51364 | 2900 | 0.121161 | 83911 | 84424 | 0 | 93950 | 76085 | 0 | 0 | 0.633664 | 0
63 | 60000 | 1 | 0.186025 | 31011 | 15040 | 0.186025 | 182724 | 185475 | 0 | 193670 | 178782 | 0 | 0 | 4.89214 | 0
64 | 60000 | 1 | 0.121575 | 7401 | 44720 | 0.121575 | 504796 | 508123 | 0 | 508275 | 507981 | 0 | 0 | 67.2007 | 0
65 | 60000 | 1 | 0.0929568 | 18100 | 78180 | 0.0929568 | 920364 | 923935 | 0 | 925741 | 922300 | 0 | 0 | 49.8463 | 0
66 | 60000 | 1 | 0.0513127 | 155027 | 2320 | 0.0513127 | 184067 | 184242 | 0 | 194556 | 174490 | 0 | 0 | 0.187324 | 0
67 | 60000 | 1 | 0.0261613 | 19059 | 6360 | 0.0261613 | 102513 | 102543 | 0 | 103071 | 102029 | 0 | 0 | 4.37867 | 0
68 | 60000 | 1 | 0.027104 | 17706 | 15780 | 0.027104 | 224014 | 224086 | 0 | 224568 | 223618 | 0 | 0 | 11.6515 | 0
69 | 60000 | 1 | 0.031243 | 152071 | 30960 | 0.031243 | 550336 | 550563 | 0 | 556533 | 544794 | 0 | 0 | 2.61893 | 0
70 | 60000 | 1 | 0.0318409 | 64778 | 1340 | 0.0318409 | 82137 | 82171 | 0 | 85242 | 79207 | 0 | 0 | 0.267967 | 0
71 | 60000 | 1 | 0.0667234 | 157083 | 55180 | 0.0667234 | 822227 | 823810 | 0 | 837215 | 811347 | 0 | 0 | 4.23433 | 0
72 | 60000 | 1 | 0.112232 | 7707 | 11780 | 0.112232 | 141930 | 142699 | 0 | 142924 | 142492 | 0 | 0 | 17.4155 | 0
73 | 60000 | 1 | 0.0139571 | 149262 | 13980 | 0.0139571 | 335203 | 335229 | 0 | 337829 | 332669 | 0 | 0 | 1.24573 | 0
74 | 60000 | 1 | 0.105682 | 60147 | 120 | 0.105682 | 61522 | 61794 | 0 | 71480 | 53171 | 0 | 0 | 0.0228612 | 0
75 | 60000 | 1 | 0.0586646 | 35053 | 7560 | 0.0586646 | 129072 | 129262 | 0 | 132078 | 126622 | 0 | 0 | 2.68218 | 0
76 | 60000 | 1 | 0.0145367 | 54166 | 24920 | 0.0145367 | 385466 | 385502 | 0 | 386620 | 384402 | 0 | 0 | 6.11626 | 0
77 | 60000 | 1 | 0.0502967 | 41795 | 15220 | 0.0502967 | 233220 | 233478 | 0 | 236334 | 230775 | 0 | 0 | 4.58 | 0
78 | 60000 | 1 | 0.014655 | 47441 | 9080 | 0.014655 | 168644 | 168660 | 0 | 169648 | 167687 | 0 | 0 | 2.55482 | 0
79 | 60000 | 1 | 0.111963 | 14411 | 49840 | 0.111963 | 576529 | 579759 | 0 | 581288 | 578401 | 0 | 0 | 39.0053 | 0
80 | 60000 | 1 | 0.353355 | 9611 | 31760 | 0.353355 | 253105 | 267053 | 0 | 268996 | 265665 | 0 | 0 | 25.3343 | 0
81 | 60000 | 1 | 0.208239 | 168646 | 62320 | 0.208239 | 762915 | 777179 | 0 | 826975 | 737487 | 0 | 0 | 3.52375 | 0
82 | 60000 | 1 | 0.192297 | 167917 | 24020 | 0.192297 | 405527 | 411702 | 0 | 457838 | 374286 | 0 | 0 | 1.41504 | 0
83 | 60000 | 1 | 0.0283439 | 151618 | 7180 | 0.0283439 | 245020 | 245095 | 0 | 250545 | 239811 | 0 | 0 | 0.616036 | 0
84 | 60000 | 1 | 0.220528 | 20454 | 49220 | 0.220528 | 485729 | 496241 | 0 | 501385 | 492176 | 0 | 0 | 22.7467 | 0
85 | 60000 | 1 | 0.102511 | 8902 | 10640 | 0.102511 | 132118 | 132712 | 0 | 133064 | 132390 | 0 | 0 | 13.8403 | 0
86 | 60000 | 1 | 0.186777 | 167635 | 63560 | 0.186777 | 795236 | 807218 | 0 | 850907 | 771575 | 0 | 0 | 3.74385 | 0
87 | 60000 | 1 | 0.0986798 | 160795 | 10080 | 0.0986798 | 277521 | 278581 | 0 | 299870 | 259464 | 0 | 0 | 0.72593 | 0
88 | 60000 | 1 | 0.0534592 | 29875 | 260 | 0.0534592 | 33093 | 33127 | 0 | 35238 | 31135 | 0 | 0 | 0.107708 | 0
89 | 60000 | 1 | 0.124658 | 163300 | 10100 | 0.124658 | 275361 | 277038 | 0 | 304901 | 252717 | 0 | 0 | 0.686226 | 0
90 | 60000 | 1 | 0.0131951 | 57265 | 860 | 0.0131951 | 68773 | 68778 | 0 | 69851 | 67720 | 0 | 0 | 0.20095 | 0
91 | 60000 | 1 | 0.162682 | 23980 | 5580 | 0.162682 | 82568 | 83475 | 0 | 88576 | 79199 | 0 | 0 | 2.44316 | 0
92 | 60000 | 1 | 0.231784 | 169498 | 1840 | 0.231784 | 186654 | 190305 | 0 | 248689 | 144937 | 0 | 0 | 0.101216 | 0
93 | 60000 | 1 | 0.183057 | 15024 | 52060 | 0.183057 | 537736 | 545780 | 0 | 548502 | 543537 | 0 | 0 | 34.7903 | 0
94 | 60000 | 1 | 0.0369759 | 152948 | 31780 | 0.0369759 | 557848 | 558171 | 0 | 565308 | 551315 | 0 | 0 | 2.64729 | 0
95 | 60000 | 1 | 0.0229942 | 10669 | 8460 | 0.0229942 | 122252 | 122279 | 0 | 122409 | 122152 | 0 | 0 | 10.4576 | 0
96 | 60000 | 1 | 0.0567704 | 15889 | 40960 | 0.0567704 | 522541 | 523292 | 0 | 524082 | 522548 | 0 | 0 | 31.8859 | 0
97 | 60000 | 1 | 0.119198 | 15008 | 72040 | 0.119198 | 813107 | 818280 | 0 | 819788 | 816949 | 0 | 0 | 53.1751 | 0
98 | 60000 | 1 | 0.081562 | 10557 | 61860 | 0.081562 | 741363 | 743571 | 0 | 744032 | 743146 | 0 | 0 | 69.2204 | 0
99 | 60000 | 1 | 0.0998046 | 160912 | 5920 | 0.0998046 | 229367 | 230234 | 0 | 251846 | 210852 | 0 | 0 | 0.425414 | 0
100 | 60000 | 1 | 0.0285655 | 151653 | 20980 | 0.0285655 | 423487 | 423629 | 0 | 429087 | 418340 | 0 | 0 | 1.79247 | 0
101 | 60000 | 1 | 0.0153661 | 64661 | 22240 | 0.0153661 | 359986 | 360024 | 0 | 361453 | 358619 | 0 | 0 | 4.56722 | 0
102 | 60000 | 1 | 0.120689 | 162945 | 84320 | 0.120689 | 1085547 | 1092462 | 0 | 1118323 | 1069791 | 0 | 0 | 5.66201 | 0
103 | 60000 | 1 | 0.0398866 | 21421 | 6520 | 0.0398866 | 105046 | 105117 | 0 | 106102 | 104174 | 0 | 0 | 3.9038 | 0
104 | 60000 | 1 | 0.037936 | 153093 | 7440 | 0.037936 | 248369 | 248507 | 0 | 255933 | 241382 | 0 | 0 | 0.622345 | 0
105 | 60000 | 1 | 0.0681511 | 157265 | 39440 | 0.0681511 | 633621 | 634876 | 0 | 648707 | 622036 | 0 | 0 | 3.02901 | 0
106 | 60000 | 1 | 0.0227777 | 26849 | 580 | 0.0227777 | 34485 | 34491 | 0 | 35238 | 33762 | 0 | 0 | 0.284404 | 0
107 | 60000 | 1 | 0.0353265 | 32121 | 18800 | 0.0353265 | 274257 | 274408 | 0 | 275888 | 272984 | 0 | 0 | 7.53816 | 0
108 | 60000 | 1 | 0.0197434 | 150230 | 4980 | 0.0197434 | 215931 | 215962 | 0 | 219699 | 212305 | 0 | 0 | 0.437329 | 0
109 | 60000 | 1 | 0.0130573 | 83587 | 7920 | 0.0130573 | 189513 | 189527 | 0 | 191175 | 187902 | 0 | 0 | 1.26724 | 0
110 | 60000 | 1 | 0.0131779 | 28639 | 19680 | 0.0131779 | 291422 | 291445 | 0 | 291918 | 290978 | 0 | 0 | 9.17562 | 0
111 | 60000 | 1 | 0.109717 | 26514 | 16800 | 0.109717 | 218338 | 219488 | 0 | 223220 | 216175 | 0 | 0 | 7.23468 | 0
112 | 60000 | 1 | 0.103192 | 6840 | 84640 | 0.103192 | 966295 | 970916 | 0 | 970998 | 970836 | 0 | 0 | 140.263 | 0
113 | 60000 | 1 | 0.040662 | 14206 | 4260 | 0.040662 | 68818 | 68865 | 0 | 69389 | 68363 | 0 | 0 | 3.84431 | 0
114 | 60000 | 1 | 0.0904612 | 7972 | 25720 | 0.0904612 | 310489 | 311611 | 0 | 311773 | 311459 | 0 | 0 | 37.9439 | 0
115 | 60000 | 1 | 0.144504 | 12770 | 110000 | 0.144504 | 1170181 | 1181163 | 0 | 1182633 | 1179898 | 0 | 0 | 90.6304 | 0
116 | 60000 | 1 | 0.134877 | 49781 | 40920 | 0.134877 | 494820 | 498827 | 0 | 508748 | 490270 | 0 | 0 | 8.93994 | 0
117 | 60000 | 1 | 0.0417318 | 18489 | 44140 | 0.0417318 | 577523 | 577973 | 0 | 578797 | 577185 | 0 | 0 | 30.2353 | 0
118 | 60000 | 1 | 0.0289996 | 151721 | 5460 | 0.0289996 | 222723 | 222794 | 0 | 228382 | 217380 | 0 | 0 | 0.467979 | 0
119 | 60000 | 1 | 0.0517374 | 155086 | 35780 | 0.0517374 | 599549 | 600231 | 0 | 610465 | 590558 | 0 | 0 | 2.86591 | 0
120 | 60000 | 1 | 0.0199086 | 46486 | 16240 | 0.0199086 | 261008 | 261054 | 0 | 262355 | 259780 | 0 | 0 | 4.6147 | 0
121 | 60000 | 1 | 0.0311988 | 7073 | 39840 | 0.0311988 | 521220 | 521447 | 0 | 521477 | 521417 | 0 | 0 | 72.6857 | 0
122 | 60000 | 1 | 0.197392 | 44590 | 3700 | 0.197392 | 81322 | 82611 | 0 | 95896 | 71901 | 0 | 0 | 0.823757 | 0
123 | 60000 | 1 | 0.0463639 | 154328 | 1080 | 0.0463639 | 167958 | 168085 | 0 | 177329 | 159297 | 0 | 0 | 0.0883222 | 0
124 | 60000 | 1 | 0.0121847 | 148959 | 15100 | 0.0121847 | 350325 | 350346 | 0 | 352606 | 348116 | 0 | 0 | 1.35181 | 0
125 | 60000 | 1 | 0.0161688 | 149635 | 3220 | 0.0161688 | 192378 | 192397 | 0 | 195438 | 189409 | 0 | 0 | 0.285647 | 0
126 | 60000 | 1 | 0.162391 | 75393 | 4000 | 0.162391 | 117325 | 118637 | 0 | 138525 | 102003 | 0 | 0 | 0.556186 | 0
127 | 60000 | 1 | 0.0312629 | 105039 | 43260 | 0.0312629 | 660647 | 660936 | 0 | 665923 | 656120 | 0 | 0 | 5.28951 | 0
128 | 60000 | 1 | 0.190328 | 36934 | 12060 | 0.190328 | 157807 | 160279 | 0 | 170747 | 151776 | 0 | 0 | 3.27267 | 0
129 | 60000 | 1 | 0.0697642 | 90006 | 30160 | 0.0697642 | 455240 | 456228 | 0 | 465990 | 447191 | 0 | 0 | 4.05785 | 0
130 | 60000 | 1 | 0.0579202 | 155930 | 440 | 0.0579202 | 161382 | 161570 | 0 | 173355 | 150507 | 0 | 0 | 0.0349588 | 0
131 | 60000 | 1 | 0.0133128 | 149152 | 10260 | 0.0133128 | 285861 | 285881 | 0 | 288362 | 283436 | 0 | 0 | 0.916572 | 0
132 | 60000 | 1 | 0.0783416 | 84404 | 1600 | 0.0783416 | 103660 | 103930 | 0 | 114363 | 94360 | 0 | 0 | 0.228145 | 0
133 | 60000 | 1 | 0.0168346 | 149747 | 7840 | 0.0168346 | 253653 | 253680 | 0 | 256844 | 250575 | 0 | 0 | 0.693872 | 0
134 | 60000 | 1 | 0.0179448 | 149932 | 11580 | 0.0179448 | 302992 | 303031 | 0 | 306404 | 299723 | 0 | 0 | 1.02086 | 0
135 | 60000 | 1 | 0.104393 | 18269 | 2500 | 0.104393 | 47153 | 47352 | 0 | 49501 | 45431 | 0 | 0 | 1.58099 | 0
136 | 60000 | 1 | 0.0435797 | 18603 | 780 | 0.0435797 | 28557 | 28574 | 0 | 29358 | 27825 | 0 | 0 | 0.535055 | 0
137 | 60000 | 1 | 0.233692 | 17076 | 121680 | 0.233692 | 1120930 | 1148466 | 0 | 1152883 | 1145025 | 0 | 0 | 64.6408 | 0
138 | 60000 | 1 | 0.167809 | 8085 | 40760 | 0.167809 | 429075 | 434445 | 0 | 434769 | 434159 | 0 | 0 | 52.0705 | 0
139 | 60000 | 1 | 0.0693038 | 13663 | 34220 | 0.0693038 | 429227 | 430144 | 0 | 430952 | 429394 | 0 | 0 | 30.4141 | 0
140 | 60000 | 1 | 0.0326096 | 26108 | 380 | 0.0326096 | 30992 | 31003 | 0 | 32026 | 30017 | 0 | 0 | 0.187058 | 0
141 | 60000 | 1 | 0.0475627 | 55022 | 3900 | 0.0475627 | 104399 | 104499 | 0 | 108363 | 100832 | 0 | 0 | 0.897394 | 0
142 | 60000 | 1 | 0.250616 | 10226 | 5740 | 0.250616 | 62555 | 64135 | 0 | 65820 | 62821 | 0 | 0 | 5.11689 | 0
143 | 60000 | 1 | 0.0114715 | 11012 | 280 | 0.0114715 | 14722 | 14722 | 0 | 14796 | 14650 | 0 | 0 | 0.336829 | 0
144 | 60000 | 1 | 0.107784 | 40512 | 1520 | 0.107784 | 57992 | 58253 | 0 | 64373 | 52813 | 0 | 0 | 0.431471 | 0
145 | 60000 | 1 | 0.0540677 | 28029 | 50640 | 0.0540677 | 655273 | 656130 | 0 | 658001 | 654367 | 0 | 0 | 22.3783 | 0
146 | 60000 | 1 | 0.0432336 | 12495 | 6360 | 0.0432336 | 93671 | 93743 | 0 | 94092 | 93409 | 0 | 0 | 6.49633 | 0
147 | 60000 | 1 | 0.0456812 | 154230 | 160 | 0.0456812 | 156204 | 156317 | 0 | 165418 | 147658 | 0 | 0 | 0.0128034 | 0
148 | 60000 | 1 | 0.0400399 | 35436 | 1400 | 0.0400399 | 53378 | 53412 | 0 | 55345 | 51561 | 0 | 0 | 0.50632 | 0
149 | 60000 | 1 | 0.327078 | 45923 | 291260 | 0.327078 | 2210641 | 2317580 | 0 | 2339380 | 2302303 | 0 | 0 | 47.1372 | 0
150 | 60000 | 1 | 0.0856738 | 20608 | 120 | 0.0856738 | 21992 | 22043 | 0 | 24134 | 20137 | 0 | 0 | 0.0671625 | 0
151 | 60000 | 1 | 0.287553 | 161855 | 233800 | 0.287553 | 2030858 | 2105771 | 0 | 2169845 | 2058881 | 0 | 0 | 11.5473 | 0
152 | 60000 | 1 | 0.0160339 | 101249 | 25820 | 0.0160339 | 442929 | 442980 | 0 | 445444 | 440558 | 0 | 0 | 3.37464 | 0
153 | 60000 | 1 | 0.12156 | 32689 | 57120 | 0.12156 | 665169 | 669570 | 0 | 675048 | 664774 | 0 | 0 | 19.3483 | 0
154 | 60000 | 1 | 0.216154 | 16475 | 82240 | 0.216154 | 792484 | 809101 | 0 | 813130 | 805904 | 0 | 0 | 47.102 | 0
155 | 60000 | 1 | 0.0151828 | 141849 | 320 | 0.0151828 | 146109 | 146120 | 0 | 148829 | 143456 | 0 | 0 | 0.030031 | 0
156 | 60000 | 1 | 0.0202946 | 21437 | 29280 | 0.0202946 | 407059 | 407134 | 0 | 407630 | 406648 | 0 | 0 | 17.9884 | 0
157 | 60000 | 1 | 0.0998404 | 14698 | 56500 | 0.0998404 | 663451 | 666413 | 0 | 667836 | 665133 | 0 | 0 | 44.1364 | 0
158 | 60000 | 1 | 0.09079 | 151790 | 41680 | 0.09079 | 636689 | 638934 | 0 | 657023 | 622550 | 0 | 0 | 3.19451 | 0
159 | 60000 | 1 | 0.150785 | 6682 | 38160 | 0.150785 | 412169 | 416341 | 0 | 416523 | 416175 | 0 | 0 | 60.6833 | 0
160 | 60000 | 1 | 0.0215762 | 65187 | 7860 | 0.0215762 | 168904 | 168938 | 0 | 171035 | 166891 | 0 | 0 | 1.59106 | 0
161 | 60000 | 1 | 0.0658398 | 9487 | 63080 | 0.0658398 | 773840 | 775345 | 0 | 775688 | 775024 | 0 | 0 | 80.5667 | 0
162 | 60000 | 1 | 0.0716014 | 149657 | 12720 | 0.0716014 | 303565 | 304188 | 0 | 318242 | 291191 | 0 | 0 | 1.02841 | 0
163 | 60000 | 1 | 0.0726482 | 6282 | 48800 | 0.0726482 | 593456 | 594858 | 0 | 594912 | 594805 | 0 | 0 | 93.4661 | 0
164 | 60000 | 1 | 0.072728 | 18295 | 200 | 0.072728 | 20657 | 20688 | 0 | 22056 | 19422 | 0 | 0 | 0.12908 | 0
165 | 60000 | 1 | 0.0642496 | 25874 | 5760 | 0.0642496 | 96911 | 97079 | 0 | 99176 | 95124 | 0 | 0 | 2.74548 | 0
166 | 60000 | 1 | 0.0328359 | 48448 | 5900 | 0.0328359 | 124944 | 125002 | 0 | 127303 | 122782 | 0 | 0 | 1.57892 | 0
167 | 60000 | 1 | 0.081239 | 28382 | 11680 | 0.081239 | 168285 | 168766 | 0 | 171733 | 166050 | 0 | 0 | 4.92927 | 0
168 | 60000 | 1 | 0.250279 | 46959 | 156060 | 0.250279 | 1409942 | 1449745 | 0 | 1467757 | 1436049 | 0 | 0 | 29.0247 | 0
169 | 60000 | 1 | 0.0653993 | 32032 | 4040 | 0.0653993 | 81745 | 81890 | 0 | 84717 | 79258 | 0 | 0 | 1.55195 | 0
170 | 60000 | 1 | 0.0714687 | 30808 | 12120 | 0.0714687 | 178238 | 178635 | 0 | 181629 | 175867 | 0 | 0 | 4.78538 | 0
171 | 60000 | 1 | 0.0366917 | 25344 | 36200 | 0.0366917 | 488529 | 488823 | 0 | 489927 | 487761 | 0 | 0 | 18.2757 | 0
172 | 60000 | 1 | 0.123664 | 41151 | 9020 | 0.123664 | 141953 | 142884 | 0 | 150238 | 136460 | 0 | 0 | 2.44951 | 0
173 | 60000 | 1 | 0.0145606 | 141749 | 14100 | 0.0145606 | 329078 | 329106 | 0 | 331683 | 326570 | 0 | 0 | 1.32155 | 0
174 | 60000 | 1 | 0.0555818 | 12929 | 3380 | 0.0555818 | 55242 | 55308 | 0 | 55848 | 54799 | 0 | 0 | 3.27241 | 0
175 | 60000 | 1 | 0.100576 | 32643 | 75060 | 0.100576 | 888452 | 892486 | 0 | 896879 | 888550 | 0 | 0 | 26.217 | 0
176 | 60000 | 1 | 0.0383 | 15742 | 47960 | 0.0383 | 625990 | 626402 | 0 | 627006 | 625822 | 0 | 0 | 38.7655 | 0
177 | 60000 | 1 | 0.138207 | 156053 | 21760 | 0.138207 | 391540 | 394622 | 0 | 424273 | 369120 | 0 | 0 | 1.50901 | 0
178 | 60000 | 1 | 0.0332443 | 13787 | 240 | 0.0332443 | 16845 | 16850 | 0 | 17271 | 16444 | 0 | 0 | 0.221782 | 0
179 | 60000 | 1 | 0.013987 | 13123 | 6840 | 0.013987 | 104742 | 104750 | 0 | 104887 | 104615 | 0 | 0 | 6.98126 | 0
180 | 60000 | 1 | 0.0623083 | 51418 | 53440 | 0.0623083 | 703321 | 704545 | 0 | 709199 | 700199 | 0 | 0 | 12.6784 | 0
181 | 60000 | 1 | 0.0150168 | 141822 | 840 | 0.0150168 | 153005 | 153017 | 0 | 155694 | 150383 | 0 | 0 | 0.0788484 | 0
182 | 60000 | 1 | 0.0955903 | 13221 | 65460 | 0.0955903 | 768298 | 771445 | 0 | 772519 | 770473 | 0 | 0 | 57.1093 | 0
183 | 60000 | 1 | 0.028712 | 56047 | 1280 | 0.028712 | 72790 | 72814 | 0 | 75200 | 70503 | 0 | 0 | 0.298732 | 0
184 | 60000 | 1 | 0.0932812 | 152049 | 180 | 0.0932812 | 154129 | 154597 | 0 | 173641 | 137396 | 0 | 0 | 0.0136753 | 0
185 | 60000 | 1 | 0.0478668 | 28767 | 51700 | 0.0478668 | 675399 | 676093 | 0 | 677864 | 674412 | 0 | 0 | 22.4781 | 0
186 | 60000 | 1 | 0.10892 | 153584 | 46040 | 0.10892 | 672861 | 676286 | 0 | 698508 | 656555 | 0 | 0 | 3.38106 | 0
187 | 60000 | 1 | 0.105514 | 8541 | 7160 | 0.105514 | 91122 | 91548 | 0 | 91956 | 91178 | 0 | 0 | 9.66776 | 0
188 | 60000 | 1 | 0.0931265 | 9061 | 36000 | 0.0931265 | 429474 | 431133 | 0 | 431552 | 430749 | 0 | 0 | 46.3951 | 0
189 | 60000 | 1 | 0.0647997 | 9093 | 220 | 0.0647997 | 11732 | 11741 | 0 | 12032 | 11468 | 0 | 0 | 0.29012 | 0
190 | 60000 | 1 | 0.322566 | 30267 | 75220 | 0.322566 | 628389 | 657749 | 0 | 672695 | 647214 | 0 | 0 | 19.7611 | 0
191 | 60000 | 1 | 0.101367 | 6967 | 280 | 0.101367 | 10234 | 10251 | 0 | 10384 | 10126 | 0 | 0 | 0.468822 | 0
192 | 60000 | 1 | 0.0399097 | 24272 | 40120 | 0.0399097 | 534403 | 534783 | 0 | 535901 | 533711 | 0 | 0 | 21.0171 | 0
193 | 60000 | 1 | 0.0620383 | 40605 | 44960 | 0.0620383 | 590895 | 591911 | 0 | 595395 | 588656 | 0 | 0 | 13.5522 | 0
194 | 60000 | 1 | 0.0178846 | 142279 | 9660 | 0.0178846 | 270125 | 270159 | 0 | 273352 | 267027 | 0 | 0 | 0.898558 | 0
195 | 60000 | 1 | 0.0202927 | 63535 | 8080 | 0.0202927 | 170360 | 170390 | 0 | 172278 | 168544 | 0 | 0 | 1.68135 | 0
196 | 60000 | 1 | 0.126147 | 155098 | 2200 | 0.126147 | 179462 | 180502 | 0 | 207418 | 157046 | 0 | 0 | 0.157087 | 0
197 | 60000 | 1 | 0.022049 | 37768 | 5740 | 0.022049 | 113575 | 113599 | 0 | 114752 | 112473 | 0 | 0 | 2.00715 | 0
198 | 60000 | 1 | 0.0399341 | 39090 | 80 | 0.0399341 | 40084 | 40108 | 0 | 42307 | 38004 | 0 | 0 | 0.0254145 | 0
199 | 60000 | 1 | 0.209544 | 19845 | 3880 | 0.209544 | 57647 | 58653 | 0 | 63735 | 54594 | 0 | 0 | 1.90486 | 0
200 | 60000 | 1 | 0.0435978 | 7136 | 1900 | 0.0435978 | 31410 | 31431 | 0 | 31504 | 31361 | 0 | 0 | 3.40136 | 0
201 | 60000 | 1 | 0.0804601 | 150673 | 21860 | 0.0804601 | 410757 | 411858 | 0 | 427798 | 397258 | 0 | 0 | 1.72615 | 0
202 | 60000 | 1 | 0.174093 | 23312 | 78180 | 0.174093 | 813748 | 824809 | 0 | 829943 | 820557 | 0 | 0 | 33.9066 | 0
203 | 60000 | 1 | 0.0121551 | 141360 | 22960 | 0.0121551 | 446915 | 446942 | 0 | 449073 | 444839 | 0 | 0 | 2.16153 | 0
204 | 60000 | 1 | 0.140842 | 10541 | 42020 | 0.140842 | 463765 | 467863 | 0 | 468848 | 467008 | 0 | 0 | 42.9959 | 0
205 | 60000 | 1 | 0.0135539 | 40532 | 80 | 0.0135539 | 41574 | 41577 | 0 | 42348 | 40818 | 0 | 0 | 0.0257056 | 0
206 | 60000 | 1 | 0.0650342 | 148869 | 13600 | 0.0650342 | 315176 | 315712 | 0 | 328336 | 303953 | 0 | 0 | 1.11714 | 0
207 | 60000 | 1 | 0.0157927 | 6667 | 9220 | 0.0157927 | 129749 | 129763 | 0 | 129780 | 129746 | 0 | 0 | 18.4589 | 0
208 | 60000 | 1 | 0.0570272 | 20068 | 28040 | 0.0570272 | 367986 | 368517 | 0 | 369765 | 367343 | 0 | 0 | 17.3369 | 0
209 | 60000 | 1 | 0.12443 | 15893 | 36400 | 0.12443 | 419672 | 422561 | 0 | 424540 | 420828 | 0 | 0 | 25.4059 | 0
210 | 60000 | 1 | 0.0111411 | 21949 | 12840 | 0.0111411 | 194335 | 194346 | 0 | 194630 | 194064 | 0 | 0 | 7.85395 | 0
211 | 60000 | 1 | 0.08597 | 151278 | 53040 | 0.08597 | 771280 | 773744 | 0 | 790654 | 758348 | 0 | 0 | 4.09843 | 0
212 | 60000 | 1 | 0.0629224 | 17852 | 59420 | 0.0629224 | 741775 | 743092 | 0 | 744310 | 741954 | 0 | 0 | 40.5496 | 0
213 | 60000 | 1 | 0.0168201 | 142110 | 4080 | 0.0168201 | 196285 | 196306 | 0 | 199311 | 193355 | 0 | 0 | 0.381217 | 0
214 | 60000 | 1 | 0.167746 | 7735 | 58060 | 0.167746 | 604609 | 612216 | 0 | 612601 | 611880 | 0 | 0 | 77.1649 | 0
215 | 60000 | 1 | 0.0830979 | 18432 | 1000 | 0.0830979 | 30372 | 30448 | 0 | 32212 | 28834 | 0 | 0 | 0.647817 | 0
216 | 60000 | 1 | 0.0279574 | 143830 | 9380 | 0.0279574 | 265884 | 265966 | 0 | 271058 | 261027 | 0 | 0 | 0.848603 | 0
217 | 60000 | 1 | 0.0392901 | 12260 | 7560 | 0.0392901 | 109385 | 109456 | 0 | 109829 | 109099 | 0 | 0 | 7.92144 | 0
218 | 60000 | 1 | 0.0555085 | 147671 | 51860 | 0.0555085 | 785242 | 786289 | 0 | 796693 | 776496 | 0 | 0 | 4.31749 | 0
219 | 60000 | 1 | 0.180932 | 158788 | 135460 | 0.180932 | 1483192 | 1504660 | 0 | 1543172 | 1473041 | 0 | 0 | 8.34068 | 0
220 | 60000 | 1 | 0.183607 | 158927 | 11380 | 0.183607 | 273537 | 277178 | 0 | 318873 | 243045 | 0 | 0 | 0.72114 | 0
221 | 60000 | 1 | 0.181832 | 49895 | 137220 | 0.181832 | 1396089 | 1416869 | 0 | 1430421 | 1405770 | 0 | 0 | 26.9801 | 0
222 | 60000 | 1 | 0.0386274 | 36484 | 16940 | 0.0386274 | 253600 | 253766 | 0 | 255654 | 251957 | 0 | 0 | 5.95083 | 0
223 | 60000 | 1 | 0.0122631 | 18283 | 860 | 0.0122631 | 29799 | 29801 | 0 | 30034 | 29571 | 0 | 0 | 0.629886 | 0
224 | 60000 | 1 | 0.2821 | 64286 | 122800 | 0.2821 | 1091148 | 1130258 | 0 | 1160165 | 1108300 | 0 | 0 | 15.9733 | 0
225 | 60000 | 1 | 0.0105097 | 141091 | 120 | 0.0105097 | 142693 | 142699 | 0 | 144556 | 140863 | 0 | 0 | 0.0113558 | 0
226 | 60000 | 1 | 0.0197023 | 12353 | 33600 | 0.0197023 | 454905 | 454984 | 0 | 455183 | 454790 | 0 | 0 | 35.8249 | 0
227 | 60000 | 1 | 0.0229723 | 143072 | 24120 | 0.0229723 | 458277 | 458378 | 0 | 462492 | 454367 | 0 | 0 | 2.20311 | 0
228 | 60000 | 1 | 0.0390962 | 145452 | 1280 | 0.0390962 | 161855 | 161943 | 0 | 169244 | 154947 | 0 | 0 | 0.112774 | 0
229 | 60000 | 1 | 0.0378364 | 36840 | 17340 | 0.0378364 | 259363 | 259527 | 0 | 261455 | 257677 | 0 | 0 | 6.04011 | 0
230 | 60000 | 1 | 0.0985842 | 29318 | 23340 | 0.0985842 | 300179 | 301466 | 0 | 305214 | 298098 | 0 | 0 | 9.23865 | 0
231 | 60000 | 1 | 0.242138 | 6341 | 16480 | 0.242138 | 158208 | 162243 | 0 | 162456 | 162052 | 0 | 0 | 23.9492 | 0
232 | 60000 | 1 | 0.0113771 | 21746 | 26680 | 0.0113771 | 378481 | 378503 | 0 | 378793 | 378217 | 0 | 0 | 16.4044 | 0
233 | 60000 | 1 | 0.0679216 | 149219 | 56520 | 0.0679216 | 829124 | 830783 | 0 | 843749 | 818743 | 0 | 0 | 4.55641 | 0
234 | 60000 | 1 | 0.0105664 | 7110 | 8140 | 0.0105664 | 116668 | 116674 | 0 | 116691 | 116657 | 0 | 0 | 15.407 | 0
235 | 60000 | 1 | 0.214467 | 7581 | 61860 | 0.214467 | 596461 | 608740 | 0 | 609333 | 608248 | 0 | 0 | 77.6712 | 0
236 | 60000 | 1 | 0.0467577 | 146513 | 39600 | 0.0467577 | 642108 | 642709 | 0 | 651394 | 634456 | 0 | 0 | 3.38259 | 0
237 | 60000 | 1 | 0.217083 | 44681 | 10400 | 0.217083 | 144443 | 147373 | 0 | 162603 | 135361 | 0 | 0 | 2.2327 | 0
238 | 60000 | 1 | 0.0138682 | 11457 | 12740 | 0.0138682 | 181820 | 181836 | 0 | 181950 | 181723 | 0 | 0 | 14.8692 | 0
239 | 60000 | 1 | 0.0188364 | 34183 | 2780 | 0.0188364 | 71099 | 71109 | 0 | 71956 | 70280 | 0 | 0 | 1.07994 | 0
240 | 60000 | 1 | 0.0201581 | 15834 | 3120 | 0.0201581 | 57190 | 57199 | 0 | 57522 | 56884 | 0 | 0 | 2.61176 | 0
241 | 60000 | 1 | 0.0438533 | 146116 | 15300 | 0.0438533 | 339799 | 340064 | 0 | 348266 | 332245 | 0 | 0 | 1.32554 | 0
242 | 60000 | 1 | 0.105611 | 31655 | 4060 | 0.105611 | 78466 | 78828 | 0 | 83461 | 74700 | 0 | 0 | 1.47874 | 0
243 | 60000 | 1 | 0.0160345 | 35196 | 520 | 0.0160345 | 42085 | 42089 | 0 | 42860 | 41332 | 0 | 0 | 0.195734 | 0
244 | 60000 | 1 | 0.0284952 | 143910 | 36000 | 0.0284952 | 608637 | 608848 | 0 | 613975 | 603878 | 0 | 0 | 3.22927 | 0
245 | 60000 | 1 | 0.111932 | 11655 | 60680 | 0.111932 | 694111 | 698002 | 0 | 698883 | 697215 | 0 | 0 | 58.5515 | 0
246 | 60000 | 1 | 0.087535 | 151446 | 56100 | 0.087535 | 804956 | 807626 | 0 | 824858 | 791964 | 0 | 0 | 4.31512 | 0
247 | 60000 | 1 | 0.0135343 | 141584 | 15400 | 0.0135343 | 346474 | 346500 | 0 | 348888 | 344146 | 0 | 0 | 1.44713 | 0
248 | 60000 | 1 | 0.065823 | 148965 | 54420 | 0.065823 | 806252 | 807765 | 0 | 820300 | 796097 | 0 | 0 | 4.41234 | 0
249 | 60000 | 1 | 0.0759811 | 18765 | 20140 | 0.0759811 | 261608 | 262275 | 0 | 263899 | 260779 | 0 | 0 | 12.9411 | 0
250 | 60000 | 1 | 0.019458 | 17312 | 2700 | 0.019458 | 53196 | 53204 | 0 | 53554 | 52861 | 0 | 0 | 2.07277 | 0
251 | 60000 | 1 | 0.323958 | 19688 | 8920 | 0.323958 | 91797 | 95865 | 0 | 104604 | 89691 | 0 | 0 | 3.66259 | 0
252 | 60000 | 1 | 0.188327 | 18420 | 16360 | 0.188327 | 182835 | 185666 | 0 | 189897 | 182212 | 0 | 0 | 8.92556 | 0
253 | 60000 | 1 | 0.228906 | 54693 | 36140 | 0.228906 | 392301 | 401455 | 0 | 421959 | 385504 | 0 | 0 | 6.17272 | 0
254 | 60000 | 1 | 0.0130453 | 66446 | 12700 | 0.0130453 | 236131 | 236148 | 0 | 237426 | 234889 | 0 | 0 | 2.55369 | 0
255 | 60000 | 1 | 0.106106 | 6841 | 15220 | 0.106106 | 181862 | 182755 | 0 | 182881 | 182637 | 0 | 0 | 25.5835 | 0
256 | 60000 | 1 | 0.126473 | 19670 | 1860 | 0.126473 | 40419 | 40660 | 0 | 43531 | 38154 | 0 | 0 | 1.05483 | 0
257 | 60000 | 1 | 0.0414616 | 16588 | 7540 | 0.0414616 | 113098 | 113180 | 0 | 113847 | 112542 | 0 | 0 | 5.81783 | 0
258 | 60000 | 1 | 0.284429 | 161831 | 31020 | 0.284429 | 425382 | 439726 | 0 | 509689 | 388354 | 0 | 0 | 1.62856 | 0
259 | 60000 | 1 | 0.0569604 | 26004 | 33520 | 0.0569604 | 441231 | 441868 | 0 | 443669 | 440175 | 0 | 0 | 15.9672 | 0
260 | 60000 | 1 | 0.0396017 | 145523 | 21260 | 0.0396017 | 416122 | 416393 | 0 | 423721 | 409374 | 0 | 0 | 1.85948 | 0
261 | 60000 | 1 | 0.158973 | 81626 | 108060 | 0.158973 | 1189165 | 1202680 | 0 | 1223035 | 1185596 | 0 | 0 | 13.5684 | 0
262 | 60000 | 1 | 0.32722 | 13681 | 190240 | 0.32722 | 1469754 | 1540827 | 0 | 1545072 | 1537809 | 0 | 0 | 106.429 | 0
263 | 60000 | 1 | 0.011345 | 44087 | 8600 | 0.011345 | 159591 | 159600 | 0 | 160306 | 158903 | 0 | 0 | 2.61987 | 0
264 | 60000 | 1 | 0.0119032 | 6716 | 9540 | 0.0119032 | 134844 | 134852 | 0 | 134867 | 134838 | 0 | 0 | 19.0772 | 0
265 | 60000 | 1 | 0.0227098 | 44474 | 31900 | 0.0227098 | 462254 | 462361 | 0 | 463761 | 460995 | 0 | 0 | 9.39375 | 0
266 | 60000 | 1 | 0.0234122 | 46951 | 35200 | 0.0234122 | 506984 | 507108 | 0 | 508660 | 505596 | 0 | 0 | 9.79804 | 0
267 | 60000 | 1 | 0.115721 | 154203 | 75300 | 0.115721 | 987278 | 993050 | 0 | 1016533 | 972352 | 0 | 0 | 5.40243 | 0
268 | 60000 | 1 | 0.0546914 | 25097 | 3860 | 0.0546914 | 73491 | 73582 | 0 | 75332 | 71934 | 0 | 0 | 1.92828 | 0
269 | 60000 | 1 | 0.0134424 | 60594 | 2280 | 0.0134424 | 91082 | 91089 | 0 | 92296 | 89900 | 0 | 0 | 0.503141 | 0
270 | 60000 | 1 | 0.105455 | 79412 | 72920 | 0.105455 | 903003 | 907510 | 0 | 920378 | 896055 | 0 | 0 | 10.371 | 0
271 | 60000 | 1 | 0.0173743 | 11886 | 34540 | 0.0173743 | 468396 | 468459 | 0 | 468607 | 468313 | 0 | 0 | 38.407 | 0
272 | 60000 | 1 | 0.045143 | 11426 | 1340 | 0.045143 | 28498 | 28518 | 0 | 28881 | 28171 | 0 | 0 | 1.49406 | 0
273 | 60000 | 1 | 0.155954 | 15604 | 116560 | 0.155954 | 1217083 | 1230381 | 0 | 1232525 | 1228561 | 0 | 0 | 76.997 | 0
274 | 60000 | 1 | 0.0246921 | 8942 | 27940 | 0.0246921 | 374514 | 374616 | 0 | 374714 | 374520 | 0 | 0 | 40.8797 | 0
275 | 60000 | 1 | 0.0406091 | 16669 | 15020 | 0.0406091 | 208816 | 208967 | 0 | 209673 | 208292 | 0 | 0 | 11.5271 | 0
276 | 60000 | 1 | 0.041751 | 14000 | 16720 | 0.041751 | 227382 | 227556 | 0 | 228094 | 227041 | 0 | 0 | 15.2409 | 0
277 | 60000 | 1 | 0.027905 | 143822 | 1160 | 0.027905 | 158948 | 158992 | 0 | 164095 | 154041 | 0 | 0 | 0.105173 | 0
278 | 60000 | 1 | 0.0106748 | 29924 | 7360 | 0.0106748 | 128913 | 128919 | 0 | 129335 | 128508 | 0 | 0 | 3.30796 | 0
279 | 60000 | 1 | 0.0348463 | 42404 | 15020 | 0.0348463 | 236124 | 236250 | 0 | 238268 | 234307 | 0 | 0 | 4.56833 | 0
280 | 60000 | 1 | 0.230515 | 12288 | 20660 | 0.230515 | 206027 | 210809 | 0 | 213151 | 208960 | 0 | 0 | 15.7656 | 0
281 | 60000 | 1 | 0.0146764 | 16863 | 100 | 0.0146764 | 18177 | 18178 | 0 | 18432 | 17929 | 0 | 0 | 0.0779437 | 0
282 | 60000 | 1 | 0.0644833 | 148801 | 30540 | 0.0644833 | 520948 | 521863 | 0 | 534263 | 510304 | 0 | 0 | 2.50096 | 0
283 | 60000 | 1 | 0.0216532 | 6434 | 29980 | 0.0216532 | 400547 | 400631 | 0 | 400647 | 400614 | 0 | 0 | 61.246 | 0
284 | 60000 | 1 | 0.179121 | 42756 | 76980 | 0.179121 | 814245 | 825967 | 0 | 837448 | 816532 | 0 | 0 | 18.0436 | 0
285 | 60000 | 1 | 0.0631314 | 7426 | 1560 | 0.0631314 | 26738 | 26775 | 0 | 26916 | 26641 | 0 | 0 | 2.60021 | 0
286 | 60000 | 1 | 0.0584048 | 6208 | 13440 | 0.0584048 | 173307 | 173565 | 0 | 173603 | 173527 | 0 | 0 | 26.9137 | 0
287 | 60000 | 1 | 0.110339 | 153716 | 42400 | 0.110339 | 631282 | 634567 | 0 | 657163 | 614534 | 0 | 0 | 3.10681 | 0
288 | 60000 | 1 | 0.026961 | 6283 | 33200 | 0.026961 | 438567 | 438709 | 0 | 438728 | 438690 | 0 | 0 | 68.7926 | 0
289 | 60000 | 1 | 0.0208093 | 49163 | 3100 | 0.0208093 | 90141 | 90157 | 0 | 91628 | 88719 | 0 | 0 | 0.833499 | 0
290 | 60000 | 1 | 0.0575808 | 14726 | 26720 | 0.0575808 | 346121 | 346629 | 0 | 347374 | 345928 | 0 | 0 | 22.5041 | 0
291 | 60000 | 1 | 0.042339 | 145906 | 26620 | 0.042339 | 482690 | 483053 | 0 | 490906 | 475555 | 0 | 0 | 2.30821 | 0
292 | 60000 | 1 | 0.045259 | 14792 | 3260 | 0.045259 | 56284 | 56330 | 0 | 56952 | 55737 | 0 | 0 | 2.8049 | 0
293 | 60000 | 1 | 0.01722 | 24679 | 11360 | 0.01722 | 175706 | 175729 | 0 | 176252 | 175215 | 0 | 0 | 6.11968 | 0
294 | 60000 | 1 | 0.119269 | 154515 | 48860 | 0.119269 | 695837 | 700092 | 0 | 724733 | 678458 | 0 | 0 | 3.50335 | 0
295 | 60000 | 1 | 0.122862 | 24810 | 56100 | 0.122862 | 645053 | 649410 | 0 | 653270 | 646032 | 0 | 0 | 24.999 | 0
296 | 60000 | 1 | 0.0814352 | 8414 | 36200 | 0.0814352 | 439278 | 440576 | 0 | 440884 | 440291 | 0 | 0 | 51.2074 | 0
297 | 60000 | 1 | 0.0141988 | 6995 | 30920 | 0.0141988 | 418291 | 418328 | 0 | 418346 | 418311 | 0 | 0 | 58.7908 | 0
298 | 60000 | 1 | 0.0168614 | 7974 | 3360 | 0.0168614 | 52761 | 52767 | 0 | 52812 | 52723 | 0 | 0 | 5.61655 | 0
299 | 60000 | 1 | 0.119223 | 13174 | 75800 | 0.119223 | 852095 | 857530 | 0 | 858935 | 856290 | 0 | 0 | 63.6755 | 0
300 | 60000 | 1 | 0.0326812 | 25320 | 1100 | 0.0326812 | 39552 | 39567 | 0 | 40608 | 38563 | 0 | 0 | 0.562078 | 0
301 | 60000 | 1 | 0.0443832 | 22142 | 28460 | 0.0443832 | 382562 | 382898 | 0 | 384097 | 381756 | 0 | 0 | 16.2776 | 0
302 | 60000 | 1 | 0.262191 | 20258 | 3820 | 0.262191 | 54394 | 55896 | 0 | 63091 | 50472 | 0 | 0 | 1.68506 | 0
303 | 60000 | 1 | 0.0436192 | 17761 | 30620 | 0.0436192 | 405872 | 406217 | 0 | 407082 | 405391 | 0 | 0 | 21.8511 | 0
304 | 60000 | 1 | 0.024487 | 16883 | 13380 | 0.024487 | 192673 | 192723 | 0 | 193134 | 192323 | 0 | 0 | 10.4118 | 0
305 | 60000 | 1 | 0.23438 | 13303 | 40960 | 0.23438 | 392933 | 402551 | 0 | 405810 | 400007 | 0 | 0 | 28.5358 | 0
306 | 60000 | 1 | 0.0779128 | 35716 | 36080 | 0.0779128 | 467140 | 468405 | 0 | 472293 | 464836 | 0 | 0 | 12.0791 | 0
307 | 60000 | 1 | 0.0369728 | 137661 | 18400 | 0.0369728 | 373101 | 373312 | 0 | 379779 | 367100 | 0 | 0 | 1.71028 | 0
308 | 60000 | 1 | 0.242583 | 15682 | 44700 | 0.242583 | 424011 | 435145 | 0 | 439621 | 431692 | 0 | 0 | 26.0368 | 0
309 | 60000 | 1 | 0.191067 | 80719 | 19860 | 0.191067 | 278684 | 283188 | 0 | 309118 | 262177 | 0 | 0 | 2.45251 | 0
310 | 60000 | 1 | 0.0838928 | 143259 | 67720 | 0.0838928 | 934613 | 937485 | 0 | 952972 | 923353 | 0 | 0 | 5.52393 | 0
311 | 60000 | 1 | 0.0466905 | 19427 | 14300 | 0.0466905 | 200564 | 200756 | 0 | 201788 | 199774 | 0 | 0 | 9.32358 | 0
312 | 60000 | 1 | 0.104165 | 81428 | 30260 | 0.104165 | 427956 | 430026 | 0 | 443476 | 418037 | 0 | 0 | 4.25561 | 0
313 | 60000 | 1 | 0.0192286 | 100086 | 1060 | 0.0192286 | 114089 | 114107 | 0 | 117075 | 111201 | 0 | 0 | 0.139914 | 0
314 | 60000 | 1 | 0.182901 | 11241 | 12880 | 0.182901 | 142016 | 144067 | 0 | 145759 | 142665 | 0 | 0 | 11.6334 | 0
315 | 60000 | 1 | 0.196499 | 9469 | 23320 | 0.196499 | 240472 | 244559 | 0 | 245752 | 243578 | 0 | 0 | 24.3953 | 0
316 | 60000 | 1 | 0.0749166 | 142302 | 60680 | 0.0749166 | 863338 | 865448 | 0 | 879135 | 852834 | 0 | 0 | 5.06692 | 0
317 | 60000 | 1 | 0.0606789 | 22121 | 780 | 0.0606789 | 31762 | 31804 | 0 | 33416 | 30295 | 0 | 0 | 0.435812 | 0
318 | 60000 | 1 | 0.0832855 | 8444 | 6400 | 0.0832855 | 84999 | 85245 | 0 | 85554 | 84959 | 0 | 0 | 9.0655 | 0
319 | 60000 | 1 | 0.0440632 | 138605 | 51940 | 0.0440632 | 789461 | 790126 | 0 | 797803 | 782808 | 0 | 0 | 4.69575 | 0
320 | 60000 | 1 | 0.0100877 | 19484 | 26600 | 0.0100877 | 375970 | 375987 | 0 | 376204 | 375772 | 0 | 0 | 18.2959 | 0
321 | 60000 | 1 | 0.0437364 | 138562 | 44200 | 0.0437364 | 693884 | 694457 | 0 | 702102 | 687167 | 0 | 0 | 4.00774 | 0
322 | 60000 | 1 | 0.0249702 | 18366 | 14660 | 0.0249702 | 210704 | 210762 | 0 | 211261 | 210276 | 0 | 0 | 10.4725 | 0
323 | 60000 | 1 | 0.0173204 | 44377 | 8200 | 0.0173204 | 153438 | 153458 | 0 | 154547 | 152390 | 0 | 0 | 2.45759 | 0
324 | 60000 | 1 | 0.227982 | 13588 | 32100 | 0.227982 | 314936 | 322197 | 0 | 325427 | 319659 | 0 | 0 | 22.1766 | 0
325 | 60000 | 1 | 0.0139628 | 102461 | 8800 | 0.0139628 | 219863 | 219882 | 0 | 222084 | 217713 | 0 | 0 | 1.14581 | 0
326 | 60000 | 1 | 0.0241098 | 135856 | 32860 | 0.0241098 | 563633 | 563773 | 0 | 567858 | 559793 | 0 | 0 | 3.14873 | 0
327 | 60000 | 1 | 0.141039 | 148203 | 3220 | 0.141039 | 183021 | 184369 | 0 | 213434 | 159448 | 0 | 0 | 0.23493 | 0
328 | 60000 | 1 | 0.0127251 | 29736 | 26820 | 0.0127251 | 387433 | 387461 | 0 | 387955 | 386974 | 0 | 0 | 12.029 | 0
329 | 60000 | 1 | 0.044549 | 138668 | 7080 | 0.044549 | 228388 | 228564 | 0 | 236508 | 220996 | 0 | 0 | 0.647013 | 0
330 | 60000 | 1 | 0.0506951 | 129052 | 1760 | 0.0506951 | 151174 | 151343 | 0 | 161827 | 141431 | 0 | 0 | 0.171417 | 0
331 | 60000 | 1 | 0.0420721 | 14870 | 600 | 0.0420721 | 22555 | 22568 | 0 | 23178 | 21985 | 0 | 0 | 0.516777 | 0
332 | 60000 | 1 | 0.0349067 | 52834 | 9620 | 0.0349067 | 177061 | 177156 | 0 | 179886 | 174528 | 0 | 0 | 2.35123 | 0
333 | 60000 | 1 | 0.0217326 | 7693 | 5760 | 0.0217326 | 83870 | 83886 | 0 | 83954 | 83821 | 0 | 0 | 9.90158 | 0
334 | 60000 | 1 | 0.0316132 | 136924 | 12920 | 0.0316132 | 303968 | 304090 | 0 | 309580 | 298787 | 0 | 0 | 1.21997 | 0
335 | 60000 | 1 | 0.0321655 | 137001 | 14780 | 0.0321655 | 327837 | 327975 | 0 | 333561 | 322581 | 0 | 0 | 1.39294 | 0
336 | 60000 | 1 | 0.0182432 | 5915 | 2920 | 0.0182432 | 44772 | 44778 | 0 | 44790 | 44766 | 0 | 0 | 6.56918 | 0
337 | 60000 | 1 | 0.0149103 | 134489 | 2700 | 0.0149103 | 170421 | 170435 | 0 | 172954 | 167957 | 0 | 0 | 0.267176 | 0
338 | 60000 | 1 | 0.0614771 | 18730 | 19280 | 0.0614771 | 256808 | 257237 | 0 | 258569 | 255991 | 0 | 0 | 12.7107 | 0
339 | 60000 | 1 | 0.0846017 | 24221 | 69700 | 0.0846017 | 841360 | 844061 | 0 | 846501 | 841835 | 0 | 0 | 33.7355 | 0
340 | 60000 | 1 | 0.0255818 | 30486 | 6740 | 0.0255818 | 118955 | 118988 | 0 | 119971 | 118032 | 0 | 0 | 2.90192 | 0
341 | 60000 | 1 | 0.0338188 | 137230 | 13600 | 0.0338188 | 312376 | 312520 | 0 | 318415 | 306839 | 0 | 0 | 1.27629 | 0
342 | 60000 | 1 | 0.111186 | 145859 | 47720 | 0.111186 | 682016 | 685646 | 0 | 707208 | 666547 | 0 | 0 | 3.67585 | 0
343 | 60000 | 1 | 0.011582 | 14443 | 14380 | 0.011582 | 207355 | 207367 | 0 | 207511 | 207224 | 0 | 0 | 13.3559 | 0
344 | 60000 | 1 | 0.0697024 | 6651 | 6640 | 0.0697024 | 87886 | 88066 | 0 | 88161 | 87975 | 0 | 0 | 12.2121 | 0
345 | 60000 | 1 | 0.0403295 | 138112 | 13840 | 0.0403295 | 314417 | 314624 | 0 | 321737 | 307816 | 0 | 0 | 1.27652 | 0
346 | 60000 | 1 | 0.0284069 | 136473 | 360 | 0.0284069 | 141171 | 141210 | 0 | 146144 | 136427 | 0 | 0 | 0.0344227 | 0
347 | 60000 | 1 | 0.0526843 | 139704 | 15820 | 0.0526843 | 337137 | 337519 | 0 | 347008 | 328559 | 0 | 0 | 1.41322 | 0
348 | 60000 | 1 | 0.0515382 | 30964 | 100 | 0.0515382 | 32183 | 32214 | 0 | 34403 | 30146 | 0 | 0 | 0.0393502 | 0
349 | 60000 | 1 | 0.0434408 | 138523 | 680 | 0.0434408 | 147137 | 147234 | 0 | 154991 | 139837 | 0 | 0 | 0.0621821 | 0
350 | 60000 | 1 | 0.103425 | 7387 | 13740 | 0.103425 | 166166 | 166939 | 0 | 167191 | 166709 | 0 | 0 | 21.4928 | 0
351 | 60000 | 1 | 0.0185286 | 95846 | 16500 | 0.0185286 | 313904 | 313951 | 0 | 316672 | 311286 | 0 | 0 | 2.27507 | 0
352 | 60000 | 1 | 0.0374243 | 6809 | 13840 | 0.0374243 | 184904 | 185017 | 0 | 185080 | 184956 | 0 | 0 | 26.152 | 0
353 | 60000 | 1 | 0.0134039 | 134259 | 1260 | 0.0134039 | 151096 | 151106 | 0 | 153365 | 148880 | 0 | 0 | 0.125411 | 0
354 | 60000 | 1 | 0.0339479 | 137248 | 10320 | 0.0339479 | 270250 | 270374 | 0 | 276302 | 264661 | 0 | 0 | 0.969062 | 0
355 | 60000 | 1 | 0.178864 | 8556 | 26640 | 0.178864 | 279864 | 283816 | 0 | 284521 | 283219 | 0 | 0 | 31.7069 | 0
356 | 60000 | 1 | 0.0275646 | 26398 | 3840 | 0.0275646 | 76715 | 76739 | 0 | 77679 | 75827 | 0 | 0 | 1.90601 | 0
357 | 60000 | 1 | 0.223353 | 152310 | 48700 | 0.223353 | 607451 | 620434 | 0 | 669526 | 581937 | 0 | 0 | 2.98825 | 0
358 | 60000 | 1 | 0.285987 | 11133 | 133580 | 0.285987 | 1121280 | 1162567 | 0 | 1164771 | 1160910 | 0 | 0 | 99.7115 | 0
359 | 60000 | 1 | 0.214092 | 10579 | 7040 | 0.214092 | 78633 | 80125 | 0 | 81791 | 78782 | 0 | 0 | 6.43257 | 0
360 | 60000 | 1 | 0.0374379 | 9401 | 39300 | 0.0374379 | 511474 | 511794 | 0 | 512009 | 511587 | 0 | 0 | 53.4047 | 0
361 | 60000 | 1 | 0.0216262 | 32839 | 27040 | 0.0216262 | 388178 | 388258 | 0 | 389211 | 387329 | 0 | 0 | 10.8206 | 0
362 | 60000 | 1 | 0.0260155 | 33460 | 40300 | 0.0260155 | 557410 | 557579 | 0 | 558732 | 556459 | 0 | 0 | 15.6586 | 0
363 | 60000 | 1 | 0.0140172 | 134353 | 6700 | 0.0140172 | 223629 | 223646 | 0 | 226005 | 221323 | 0 | 0 | 0.664489 | 0
364 | 60000 | 1 | 0.011844 | 13328 | 12600 | 0.011844 | 182386 | 182397 | 0 | 182538 | 182259 | 0 | 0 | 12.6839 | 0
365 | 60000 | 1 | 0.0817959 | 143040 | 23920 | 0.0817959 | 426948 | 428141 | 0 | 443525 | 414070 | 0 | 0 | 1.98481 | 0
366 | 60000 | 1 | 0.0325093 | 13743 | 26220 | 0.0325093 | 352614 | 352779 | 0 | 353157 | 352414 | 0 | 0 | 24.6574 | 0
367 | 60000 | 1 | 0.0762225 | 142445 | 23180 | 0.0762225 | 420142 | 421160 | 0 | 435378 | 408076 | 0 | 0 | 1.94951 | 0
368 | 60000 | 1 | 0.0192838 | 7751 | 25380 | 0.0192838 | 343097 | 343154 | 0 | 343208 | 343101 | 0 | 0 | 43.2604 | 0
369 | 60000 | 1 | 0.0325461 | 137054 | 20140 | 0.0325461 | 396555 | 396729 | 0 | 402371 | 391285 | 0 | 0 | 1.89342 | 0
370 | 60000 | 1 | 0.0531159 | 11648 | 940 | 0.0531159 | 23460 | 23482 | 0 | 23984 | 23006 | 0 | 0 | 1.01403 | 0
371 | 60000 | 1 | 0.293729 | 153541 | 2940 | 0.293729 | 178335 | 184032 | 0 | 254002 | 133164 | 0 | 0 | 0.16148 | 0
372 | 60000 | 1 | 0.182483 | 18965 | 83240 | 0.182483 | 848202 | 860878 | 0 | 864969 | 857517 | 0 | 0 | 43.7234 | 0
373 | 60000 | 1 | 0.231691 | 6063 | 10320 | 0.231691 | 102984 | 105344 | 0 | 105551 | 105158 | 0 | 0 | 15.9849 | 0
374 | 60000 | 1 | 0.0274417 | 136336 | 1120 | 0.0274417 | 150903 | 150943 | 0 | 155698 | 146327 | 0 | 0 | 0.106846 | 0
375 | 60000 | 1 | 0.125322 | 147031 | 760 | 0.125322 | 155484 | 156353 | 0 | 181705 | 134240 | 0 | 0 | 0.0574907 | 0
376 | 60000 | 1 | 0.0160654 | 40736 | 8500 | 0.0160654 | 153984 | 154001 | 0 | 154908 | 153110 | 0 | 0 | 2.78004 | 0
377 | 60000 | 1 | 0.0877784 | 20506 | 25360 | 0.0877784 | 320000 | 321093 | 0 | 323260 | 319122 | 0 | 0 | 14.605 | 0
378 | 60000 | 1 | 0.0329112 | 27802 | 39100 | 0.0329112 | 530723 | 530980 | 0 | 532162 | 529840 | 0 | 0 | 18.0888 | 0
379 | 60000 | 1 | 0.199249 | 151435 | 20720 | 0.199249 | 354439 | 360217 | 0 | 403617 | 325284 | 0 | 0 | 1.34054 | 0
380 | 60000 | 1 | 0.163766 | 6914 | 99320 | 0.163766 | 1022984 | 1035316 | 0 | 1035636 | 1035035 | 0 | 0 | 146.941 | 0
381 | 60000 | 1 | 0.0712786 | 141900 | 63320 | 0.0712786 | 898240 | 900230 | 0 | 913161 | 888266 | 0 | 0 | 5.33009 | 0
382 | 60000 | 1 | 0.0184632 | 11587 | 9260 | 0.0184632 | 134590 | 134610 | 0 | 134784 | 134439 | 0 | 0 | 10.6155 | 0
383 | 60000 | 1 | 0.0141734 | 20315 | 19500 | 0.0141734 | 280421 | 280446 | 0 | 280782 | 280115 | 0 | 0 | 12.8031 | 0
384 | 60000 | 1 | 0.30682 | 20104 | 152160 | 0.30682 | 1235893 | 1288370 | 0 | 1296211 | 1282730 | 0 | 0 | 60.4739 | 0
385 | 60000 | 1 | 0.267065 | 39429 | 148940 | 0.267065 | 1308322 | 1350378 | 0 | 1366298 | 1338484 | 0 | 0 | 32.1809 | 0
386 | 60000 | 1 | 0.0356737 | 54707 | 9000 | 0.0356737 | 170745 | 170840 | 0 | 173706 | 168084 | 0 | 0 | 2.12109 | 0
387 | 60000 | 1 | 0.0144958 | 18126 | 7040 | 0.0144958 | 112303 | 112314 | 0 | 112607 | 112025 | 0 | 0 | 5.1957 | 0
388 | 60000 | 1 | 0.0147666 | 18214 | 6740 | 0.0147666 | 108366 | 108377 | 0 | 108658 | 108100 | 0 | 0 | 4.94949 | 0
389 | 60000 | 1 | 0.153579 | 10141 | 53160 | 0.153579 | 570095 | 576103 | 0 | 577103 | 575246 | 0 | 0 | 55.2141 | 0
390 | 60000 | 1 | 0.0144493 | 10082 | 360 | 0.0144493 | 14884 | 14885 | 0 | 14982 | 14790 | 0 | 0 | 0.476268 | 0
391 | 60000 | 1 | 0.174536 | 20976 | 124180 | 0.174536 | 1259974 | 1277244 | 0 | 1281696 | 1273558 | 0 | 0 | 59.0666 | 0
392 | 60000 | 1 | 0.0639886 | 141066 | 3960 | 0.0639886 | 189695 | 189984 | 0 | 201801 | 178964 | 0 | 0 | 0.344717 | 0
393 | 60000 | 1 | 0.0234167 | 9844 | 24020 | 0.0234167 | 325112 | 325191 | 0 | 325340 | 325046 | 0 | 0 | 32.0263 | 0
394 | 60000 | 1 | 0.277523 | 153418 | 33420 | 0.277523 | 440529 | 454772 | 0 | 519098 | 407189 | 0 | 0 | 1.87142 | 0
395 | 60000 | 1 | 0.0270076 | 10848 | 1980 | 0.0270076 | 36832 | 36842 | 0 | 37066 | 36624 | 0 | 0 | 2.39522 | 0
396 | 60000 | 1 | 0.0112599 | 51093 | 9800 | 0.0112599 | 182629 | 182640 | 0 | 183475 | 181814 | 0 | 0 | 2.57444 | 0
397 | 60000 | 1 | 0.315305 | 153569 | 258700 | 0.315305 | 2117711 | 2211867 | 0 | 2278994 | 2164180 | 0 | 0 | 12.7899 | 0
398 | 60000 | 1 | 0.0115007 | 25360 | 420 | 0.0115007 | 31019 | 31021 | 0 | 31391 | 30655 | 0 | 0 | 0.223143 | 0
399 | 60000 | 1 | 0.281981 | 7880 | 134500 | 0.281981 | 1132852 | 1173427 | 0 | 1174284 | 1172758 | 0 | 0 | 142.757 | 0
400 | 60000 | 1 | 0.325744 | 15641 | 188020 | 0.325744 | 1458872 | 1528818 | 0 | 1534729 | 1524641 | 0 | 0 | 92.2712 | 0
401 | 60000 | 1 | 0.0312036 | 93977 | 42900 | 0.0312036 | 645349 | 645630 | 0 | 650081 | 641330 | 0 | 0 | 5.86705 | 0
402 | 60000 | 1 | 0.0156408 | 134600 | 33560 | 0.0156408 | 577503 | 577564 | 0 | 580169 | 575002 | 0 | 0 | 3.29051 | 0
403 | 60000 | 1 | 0.0223315 | 15758 | 34340 | 0.0223315 | 465977 | 466081 | 0 | 466397 | 465772 | 0 | 0 | 28.5701 | 0
404 | 60000 | 1 | 0.0171909 | 9926 | 23220 | 0.0171909 | 317870 | 317912 | 0 | 318028 | 317799 | 0 | 0 | 31.0216 | 0
405 | 60000 | 1 | 0.0418194 | 15596 | 960 | 0.0418194 | 27848 | 27864 | 0 | 28477 | 27278 | 0 | 0 | 0.78556 | 0
406 | 60000 | 1 | 0.0353295 | 21332 | 28740 | 0.0353295 | 390649 | 390866 | 0 | 391758 | 390008 | 0 | 0 | 17.3121 | 0
407 | 60000 | 1 | 0.0108335 | 37470 | 12760 | 0.0108335 | 208760 | 208771 | 0 | 209331 | 208217 | 0 | 0 | 4.57128 | 0
408 | 60000 | 1 | 0.090158 | 18706 | 46380 | 0.090158 | 561184 | 563222 | 0 | 565099 | 561519 | 0 | 0 | 29.0001 | 0
409 | 60000 | 1 | 0.0260752 | 14988 | 320 | 0.0260752 | 19120 | 19124 | 0 | 19510 | 18748 | 0 | 0 | 0.275708 | 0
410 | 60000 | 1 | 0.0309392 | 17009 | 5180 | 0.0309392 | 84486 | 84520 | 0 | 85089 | 83970 | 0 | 0 | 3.96716 | 0
411 | 60000 | 1 | 0.0997928 | 10480 | 62120 | 0.0997928 | 722873 | 726099 | 0 | 726802 | 725464 | 0 | 0 | 67.972 | 0
412 | 60000 | 1 | 0.0804721 | 10076 | 26080 | 0.0804721 | 321777 | 322700 | 0 | 323235 | 322207 | 0 | 0 | 30.9319 | 0
413 | 60000 | 1 | 0.141385 | 6798 | 16160 | 0.141385 | 182230 | 183822 | 0 | 184086 | 183587 | 0 | 0 | 25.8034 | 0
414 | 60000 | 1 | 0.0616304 | 23627 | 20400 | 0.0616304 | 275320 | 275782 | 0 | 277571 | 274109 | 0 | 0 | 10.6526 | 0
415 | 60000 | 1 | 0.0462283 | 68618 | 39120 | 0.0462283 | 560167 | 560703 | 0 | 565470 | 556173 | 0 | 0 | 7.16348 | 0
416 | 60000 | 1 | 0.0532163 | 139770 | 4520 | 0.0532163 | 196263 | 196472 | 0 | 206120 | 187368 | 0 | 0 | 0.40419 | 0
417 | 60000 | 1 | 0.0838125 | 143251 | 38020 | 0.0838125 | 591258 | 593032 | 0 | 608734 | 578703 | 0 | 0 | 3.12743 | 0
418 | 60000 | 1 | 0.0628016 | 16536 | 32400 | 0.0628016 | 414317 | 415045 | 0 | 416119 | 414041 | 0 | 0 | 24.054 | 0
419 | 60000 | 1 | 0.326585 | 153526 | 400 | 0.326585 | 156686 | 162692 | 0 | 242388 | 106753 | 0 | 0 | 0.0205782 | 0
420 | 60000 | 1 | 0.0174206 | 6279 | 1520 | 0.0174206 | 26492 | 26495 | 0 | 26511 | 26479 | 0 | 0 | 3.21911 | 0
421 | 60000 | 1 | 0.020215 | 135285 | 27760 | 0.020215 | 499466 | 499552 | 0 | 502960 | 496218 | 0 | 0 | 2.69193 | 0
422 | 60000 | 1 | 0.0120646 | 31431 | 16760 | 0.0120646 | 255778 | 255795 | 0 | 256286 | 255310 | 0 | 0 | 7.13776 | 0
423 | 60000 | 1 | 0.0984752 | 24330 | 44000 | 0.0984752 | 532209 | 534516 | 0 | 537600 | 531745 | 0 | 0 | 20.8741 | 0
424 | 60000 | 1 | 0.0804183 | 10919 | 13240 | 0.0804183 | 169740 | 170216 | 0 | 170775 | 169700 | 0 | 0 | 14.5454 | 0
425 | 60000 | 1 | 0.0548991 | 19807 | 7320 | 0.0548991 | 111417 | 111560 | 0 | 112845 | 110350 | 0 | 0 | 4.62506 | 0
426 | 60000 | 1 | 0.0197733 | 135220 | 36500 | 0.0197733 | 613269 | 613372 | 0 | 616688 | 610126 | 0 | 0 | 3.53534 | 0
427 | 60000 | 1 | 0.0511923 | 38945 | 18440 | 0.0511923 | 270348 | 270661 | 0 | 273469 | 268006 | 0 | 0 | 5.94165 | 0
428 | 60000 | 1 | 0.0172601 | 20319 | 30300 | 0.0172601 | 421209 | 421265 | 0 | 421672 | 420866 | 0 | 0 | 19.7295 | 0
429 | 60000 | 1 | 0.0807519 | 10865 | 48000 | 0.0807519 | 580845 | 582539 | 0 | 583201 | 581931 | 0 | 0 | 52.456 | 0
430 | 60000 | 1 | 0.0210202 | 50235 | 5320 | 0.0210202 | 120613 | 120636 | 0 | 122167 | 119139 | 0 | 0 | 1.40095 | 0
431 | 60000 | 1 | 0.01316 | 15725 | 840 | 0.01316 | 26935 | 26937 | 0 | 27128 | 26748 | 0 | 0 | 0.712869 | 0
432 | 60000 | 1 | 0.263802 | 153242 | 11340 | 0.263802 | 253492 | 260452 | 0 | 321612 | 214539 | 0 | 0 | 0.65419 | 0
433 | 60000 | 1 | 0.0288422 | 12516 | 19820 | 0.0288422 | 270682 | 270782 | 0 | 271087 | 270485 | 0 | 0 | 20.6256 | 0
434 | 60000 | 1 | 0.0104412 | 8203 | 13300 | 0.0104412 | 187013 | 187022 | 0 | 187052 | 186992 | 0 | 0 | 21.7955 | 0
435 | 60000 | 1 | 0.0948478 | 144357 | 11940 | 0.0948478 | 283472 | 284490 | 0 | 302789 | 267990 | 0 | 0 | 0.963678 | 0
436 | 60000 | 1 | 0.11831 | 6833 | 25180 | 0.11831 | 289913 | 291710 | 0 | 291942 | 291500 | 0 | 0 | 41.4252 | 0
437 | 60000 | 1 | 0.0998986 | 14238 | 440 | 0.0998986 | 19358 | 19413 | 0 | 20710 | 18246 | 0 | 0 | 0.359542 | 0
438 | 60000 | 1 | 0.0377611 | 24747 | 1400 | 0.0377611 | 42752 | 42775 | 0 | 43911 | 41684 | 0 | 0 | 0.727552 | 0
439 | 60000 | 1 | 0.0496592 | 14866 | 1600 | 0.0496592 | 35091 | 35123 | 0 | 35884 | 34402 | 0 | 0 | 1.36039 | 0
440 | 60000 | 1 | 0.11817 | 54357 | 83800 | 0.11817 | 979651 | 985798 | 0 | 995420 | 977350 | 0 | 0 | 17.0224 | 0
441 | 60000 | 1 | 0.0424345 | 6273 | 9980 | 0.0424345 | 133797 | 133901 | 0 | 133945 | 133858 | 0 | 0 | 20.3261 | 0
442 | 60000 | 1 | 0.196569 | 151321 | 52380 | 0.196569 | 662270 | 673279 | 0 | 715312 | 639349 | 0 | 0 | 3.37657 | 0
443 | 60000 | 1 | 0.123144 | 6595 | 34780 | 0.123144 | 393547 | 396205 | 0 | 396396 | 396030 | 0 | 0 | 58.6658 | 0
444 | 60000 | 1 | 0.0437351 | 7273 | 37920 | 0.0437351 | 487007 | 487423 | 0 | 487525 | 487325 | 0 | 0 | 65.9601 | 0
445 | 60000 | 1 | 0.038102 | 25531 | 18820 | 0.038102 | 266900 | 267071 | 0 | 268304 | 265888 | 0 | 0 | 9.45376 | 0
446 | 60000 | 1 | 0.112948 | 32156 | 7660 | 0.112948 | 119310 | 119963 | 0 | 125130 | 115397 | 0 | 0 | 2.7103 | 0
447 | 60000 | 1 | 0.278017 | 15118 | 65240 | 0.278017 | 574656 | 594555 | 0 | 599272 | 591043 | 0 | 0 | 37.0113 | 0
448 | 60000 | 1 | 0.0688532 | 97628 | 53620 | 0.0688532 | 743516 | 745098 | 0 | 755552 | 735409 | 0 | 0 | 6.6158 | 0
449 | 60000 | 1 | 0.0468361 | 6192 | 16840 | 0.0468361 | 219368 | 219580 | 0 | 219624 | 219536 | 0 | 0 | 34.4228 | 0
450 | 60000 | 1 | 0.050534 | 6362 | 3680 | 0.050534 | 52846 | 52900 | 0 | 52956 | 52846 | 0 | 0 | 7.30575 | 0
451 | 60000 | 1 | 0.0946853 | 12704 | 12600 | 0.0946853 | 160414 | 161040 | 0 | 162201 | 159991 | 0 | 0 | 11.6262 | 0
452 | 60000 | 1 | 0.174925 | 19785 | 15020 | 0.174925 | 174154 | 176484 | 0 | 180971 | 172771 | 0 | 0 | 7.8019 | 0
453 | 60000 | 1 | 0.0198832 | 128176 | 2280 | 0.0198832 | 158329 | 158352 | 0 | 161568 | 155205 | 0 | 0 | 0.235252 | 0
454 | 60000 | 1 | 0.0555456 | 132745 | 11860 | 0.0555456 | 280226 | 280573 | 0 | 290121 | 271586 | 0 | 0 | 1.111 | 0
455 | 60000 | 1 | 0.0256102 | 6856 | 18000 | 0.0256102 | 242720 | 242791 | 0 | 242842 | 242740 | 0 | 0 | 34.3996 | 0
456 | 60000 | 1 | 0.0585751 | 133094 | 8720 | 0.0585751 | 241084 | 241410 | 0 | 251546 | 231901 | 0 | 0 | 0.811388 | 0
457 | 60000 | 1 | 0.120448 | 42092 | 6920 | 0.120448 | 119880 | 120627 | 0 | 128256 | 113943 | 0 | 0 | 1.84805 | 0
458 | 60000 | 1 | 0.0461432 | 17249 | 600 | 0.0461432 | 24879 | 24896 | 0 | 25750 | 24085 | 0 | 0 | 0.442286 | 0
459 | 60000 | 1 | 0.274924 | 6149 | 48980 | 0.274924 | 430441 | 444974 | 0 | 445234 | 444746 | 0 | 0 | 69.0016 | 0
460 | 60000 | 1 | 0.116775 | 8713 | 6900 | 0.116775 | 86873 | 87372 | 0 | 88002 | 86812 | 0 | 0 | 8.96954 | 0
461 | 60000 | 1 | 0.0292387 | 129460 | 17540 | 0.0292387 | 356900 | 357026 | 0 | 361805 | 352396 | 0 | 0 | 1.75683 | 0
462 | 60000 | 1 | 0.191432 | 16830 | 35040 | 0.191432 | 365531 | 371492 | 0 | 375367 | 368339 | 0 | 0 | 20.7181 | 0
463 | 60000 | 1 | 0.181611 | 23306 | 68160 | 0.181611 | 706007 | 716444 | 0 | 721978 | 711899 | 0 | 0 | 29.2919 | 0
464 | 60000 | 1 | 0.0272032 | 129186 | 9180 | 0.0272032 | 248884 | 248956 | 0 | 253404 | 244639 | 0 | 0 | 0.926554 | 0
465 | 60000 | 1 | 0.24327 | 144869 | 8020 | 0.24327 | 218245 | 223260 | 0 | 275899 | 182860 | 0 | 0 | 0.506496 | 0
466 | 60000 | 1 | 0.0145418 | 17696 | 29020 | 0.0145418 | 403554 | 403592 | 0 | 403882 | 403307 | 0 | 0 | 21.8046 | 0
467 | 60000 | 1 | 0.0360421 | 130355 | 3280 | 0.0360421 | 172574 | 172657 | 0 | 178667 | 166879 | 0 | 0 | 0.323882 | 0
468 | 60000 | 1 | 0.0522124 | 132354 | 50440 | 0.0522124 | 756401 | 757296 | 0 | 766050 | 749027 | 0 | 0 | 4.71495 | 0
469 | 60000 | 1 | 0.0513765 | 7009 | 420 | 0.0513765 | 12309 | 12317 | 0 | 12440 | 12199 | 0 | 0 | 0.756155 | 0
470 | 60000 | 1 | 0.308358 | 13122 | 152820 | 0.308358 | 1231467 | 1284304 | 0 | 1288518 | 1281259 | 0 | 0 | 92.8425 | 0
471 | 60000 | 1 | 0.0159515 | 127617 | 5500 | 0.0159515 | 200736 | 200756 | 0 | 203311 | 198244 | 0 | 0 | 0.57295 | 0
472 | 60000 | 1 | 0.0320835 | 129838 | 2820 | 0.0320835 | 166392 | 166455 | 0 | 171767 | 161326 | 0 | 0 | 0.28154 | 0
473 | 60000 | 1 | 0.0432409 | 13083 | 520 | 0.0432409 | 19708 | 19719 | 0 | 20253 | 19210 | 0 | 0 | 0.50638 | 0
474 | 60000 | 1 | 0.13162 | 43858 | 55260 | 0.13162 | 645812 | 650819 | 0 | 659299 | 643479 | 0 | 0 | 13.7248 | 0
475 | 60000 | 1 | 0.0556881 | 9309 | 4860 | 0.0556881 | 70116 | 70206 | 0 | 70523 | 69906 | 0 | 0 | 6.53161 | 0
476 | 60000 | 1 | 0.165964 | 11505 | 28320 | 0.165964 | 305837 | 309573 | 0 | 311311 | 308112 | 0 | 0 | 25.582 | 0
477 | 60000 | 1 | 0.040405 | 6058 | 8420 | 0.040405 | 114038 | 114118 | 0 | 114153 | 114083 | 0 | 0 | 17.8221 | 0
478 | 60000 | 1 | 0.0483304 | 131890 | 12500 | 0.0483304 | 289201 | 289474 | 0 | 297675 | 281693 | 0 | 0 | 1.19274 | 0
479 | 60000 | 1 | 0.170471 | 8535 | 5000 | 0.170471 | 60446 | 61162 | 0 | 62040 | 60421 | 0 | 0 | 6.08181 | 0
480 | 60000 | 1 | 0.0756401 | 134948 | 20820 | 0.0756401 | 384817 | 385732 | 0 | 399108 | 373415 | 0 | 0 | 1.85159 | 0
481 | 60000 | 1 | 0.0335825 | 28613 | 6540 | 0.0335825 | 113369 | 113424 | 0 | 114712 | 112182 | 0 | 0 | 2.96203 | 0
482 | 60000 | 1 | 0.0143866 | 127392 | 15840 | 0.0143866 | 337942 | 337971 | 0 | 340256 | 335721 | 0 | 0 | 1.65276 | 0
483 | 60000 | 1 | 0.0905638 | 12287 | 19220 | 0.0905638 | 238670 | 239530 | 0 | 240406 | 238732 | 0 | 0 | 18.4239 | 0
484 | 60000 | 1 | 0.0544349 | 132616 | 12880 | 0.0544349 | 293060 | 293411 | 0 | 302745 | 284614 | 0 | 0 | 1.20984 | 0
485 | 60000 | 1 | 0.128502 | 139590 | 20880 | 0.128502 | 369376 | 371901 | 0 | 396393 | 350613 | 0 | 0 | 1.64614 | 0
486 | 60000 | 1 | 0.0635015 | 114251 | 58760 | 0.0635015 | 826788 | 828286 | 0 | 839636 | 817706 | 0 | 0 | 6.23656 | 0
487 | 60000 | 1 | 0.0444391 | 13947 | 5120 | 0.0444391 | 79172 | 79238 | 0 | 79866 | 78639 | 0 | 0 | 4.67636 | 0
488 | 60000 | 1 | 0.0139155 | 23923 | 440 | 0.0139155 | 29775 | 29777 | 0 | 30191 | 29369 | 0 | 0 | 0.244592 | 0
489 | 60000 | 1 | 0.0701109 | 7065 | 48420 | 0.0701109 | 592111 | 593414 | 0 | 593559 | 593277 | 0 | 0 | 82.7979 | 0
490 | 60000 | 1 | 0.0360941 | 130361 | 35720 | 0.0360941 | 586019 | 586346 | 0 | 592269 | 580652 | 0 | 0 | 3.49533 | 0
491 | 60000 | 1 | 0.0909915 | 72295 | 2220 | 0.0909915 | 98466 | 98812 | 0 | 109191 | 89423 | 0 | 0 | 0.361995 | 0
492 | 60000 | 1 | 0.0681717 | 29987 | 44600 | 0.0681717 | 570716 | 571904 | 0 | 574664 | 569342 | 0 | 0 | 18.0321 | 0
493 | 60000 | 1 | 0.0392631 | 19402 | 2160 | 0.0392631 | 47153 | 47182 | 0 | 48073 | 46328 | 0 | 0 | 1.4303 | 0
494 | 60000 | 1 | 0.0306471 | 13320 | 30520 | 0.0306471 | 408477 | 408648 | 0 | 409010 | 408298 | 0 | 0 | 29.6642 | 0
495 | 60000 | 1 | 0.214441 | 20836 | 83540 | 0.214441 | 810830 | 827576 | 0 | 833414 | 822948 | 0 | 0 | 37.9138 | 0
496 | 60000 | 1 | 0.0237123 | 33336 | 2320 | 0.0237123 | 63904 | 63919 | 0 | 65014 | 62852 | 0 | 0 | 0.916975 | 0
497 | 60000 | 1 | 0.0193814 | 128105 | 2920 | 0.0193814 | 166737 | 166760 | 0 | 169890 | 163695 | 0 | 0 | 0.301561 | 0
498 | 60000 | 1 | 0.183861 | 142871 | 138180 | 0.183861 | 1487426 | 1509711 | 0 | 1544950 | 1480871 | 0 | 0 | 9.41097 | 0
499 | 60000 | 1 | 0.152862 | 21852 | 22860 | 0.152862 | 264809 | 267545 | 0 | 271924 | 263836 | 0 | 0 | 11.1181 | 0
500 | 60000 | 1 | 0.300821 | 19436 | 30480 | 0.300821 | 273771 | 284722 | 0 | 292227 | 279280 | 0 | 0 | 13.0858 | 0
501 | 60000 | 1 | 0.0687934 | 16866 | 34040 | 0.0687934 | 430566 | 431474 | 0 | 432710 | 430326 | 0 | 0 | 24.5281 | 0
502 | 60000 | 1 | 0.193486 | 143294 | 75260 | 0.193486 | 876781 | 891111 | 0 | 929759 | 859809 | 0 | 0 | 5.11872 | 0
503 | 60000 | 1 | 0.101268 | 137398 | 67340 | 0.101268 | 902498 | 906541 | 0 | 924721 | 890263 | 0 | 0 | 5.56846 | 0
504 | 60000 | 1 | 0.242023 | 144842 | 93260 | 0.242023 | 980295 | 1005488 | 0 | 1055623 | 966959 | 0 | 0 | 5.76803 | 0
505 | 60000 | 1 | 0.024758 | 128853 | 21240 | 0.024758 | 405972 | 406076 | 0 | 410081 | 402178 | 0 | 0 | 2.15066 | 0
506 | 60000 | 1 | 0.237903 | 28632 | 26680 | 0.237903 | 275272 | 282169 | 0 | 292280 | 274364 | 0 | 0 | 8.61386 | 0
507 | 60000 | 1 | 0.138631 | 30392 | 69400 | 0.138631 | 775302 | 781989 | 0 | 787882 | 776925 | 0 | 0 | 24.5097 | 0
508 | 60000 | 1 | 0.0163985 | 127682 | 760 | 0.0163985 | 137773 | 137786 | 0 | 140421 | 135197 | 0 | 0 | 0.0790345 | 0
509 | 60000 | 1 | 0.170205 | 5473 | 23120 | 0.170205 | 244506 | 247638 | 0 | 247734 | 247546 | 0 | 0 | 43.6727 | 0
510 | 60000 | 1 | 0.0100253 | 126755 | 2020 | 0.0100253 | 153893 | 153899 | 0 | 155488 | 152326 | 0 | 0 | 0.214102 | 0
511 | 60000 | 1 | 0.0167838 | 127737 | 23060 | 0.0167838 | 432425 | 432476 | 0 | 435146 | 429855 | 0 | 0 | 2.38528 | 0
512 | 60000 | 1 | 0.0259055 | 13266 | 5540 | 0.0259055 | 86045 | 86070 | 0 | 86403 | 85745 | 0 | 0 | 5.48607 | 0
513 | 60000 | 1 | 0.0589734 | 133139 | 9560 | 0.0589734 | 251389 | 251735 | 0 | 261942 | 242163 | 0 | 0 | 0.888164 | 0
514 | 60000 | 1 | 0.0896342 | 34421 | 64440 | 0.0896342 | 784486 | 787316 | 0 | 791648 | 783390 | 0 | 0 | 21.7909 | 0
515 | 60000 | 1 | 0.0173436 | 60006 | 17040 | 0.0173436 | 285909 | 285947 | 0 | 287480 | 284443 | 0 | 0 | 3.76462 | 0
516 | 60000 | 1 | 0.126712 | 22073 | 720 | 0.126712 | 30064 | 30240 | 0 | 33898 | 27052 | 0 | 0 | 0.361997 | 0
517 | 60000 | 1 | 0.0195892 | 128134 | 22260 | 0.0195892 | 421002 | 421069 | 0 | 424204 | 418000 | 0 | 0 | 2.28561 | 0
518 | 60000 | 1 | 0.219735 | 30479 | 1760 | 0.219735 | 47323 | 48235 | 0 | 58495 | 40162 | 0 | 0 | 0.552638 | 0
519 | 60000 | 1 | 0.0553096 | 29692 | 220 | 0.0553096 | 32375 | 32411 | 0 | 34624 | 30329 | 0 | 0 | 0.0903732 | 0
520 | 60000 | 1 | 0.018558 | 127989 | 620 | 0.018558 | 136150 | 136166 | 0 | 139162 | 133230 | 0 | 0 | 0.063765 | 0
521 | 60000 | 1 | 0.0249993 | 128886 | 30200 | 0.0249993 | 521826 | 521965 | 0 | 525993 | 518046 | 0 | 0 | 3.04874 | 0
522 | 60000 | 1 | 0.120455 | 51921 | 77980 | 0.120455 | 911247 | 917183 | 0 | 926433 | 909079 | 0 | 0 | 16.5505 | 0
523 | 60000 | 1 | 0.0786958 | 35553 | 63020 | 0.0786958 | 782552 | 784728 | 0 | 788607 | 781169 | 0 | 0 | 21.0106 | 0
524 | 60000 | 1 | 0.0165268 | 12192 | 10780 | 0.0165268 | 155781 | 155800 | 0 | 155965 | 155638 | 0 | 0 | 11.7767 | 0
525 | 60000 | 1 | 0.0858722 | 135973 | 660 | 0.0858722 | 143809 | 144183 | 0 | 159766 | 129994 | 0 | 0 | 0.057627 | 0
526 | 60000 | 1 | 0.059217 | 23538 | 60480 | 0.059217 | 764503 | 765706 | 0 | 767387 | 764130 | 0 | 0 | 31.4782 | 0
527 | 60000 | 1 | 0.0441825 | 9279 | 6800 | 0.0441825 | 95953 | 96033 | 0 | 96295 | 95782 | 0 | 0 | 9.34095 | 0
528 | 60000 | 1 | 0.112269 | 8340 | 28020 | 0.112269 | 326236 | 328060 | 0 | 328539 | 327630 | 0 | 0 | 38.1147 | 0
529 | 60000 | 1 | 0.0414588 | 27047 | 47720 | 0.0414588 | 630922 | 631408 | 0 | 632860 | 630020 | 0 | 0 | 22.3263 | 0
530 | 60000 | 1 | 0.135218 | 140070 | 50140 | 0.135218 | 681403 | 686781 | 0 | 712396 | 664679 | 0 | 0 | 3.86473 | 0
531 | 60000 | 1 | 0.0385539 | 130677 | 31060 | 0.0385539 | 525831 | 526163 | 0 | 532533 | 520056 | 0 | 0 | 3.02389 | 0
532 | 60000 | 1 | 0.0863136 | 136016 | 74580 | 0.0863136 | 1002691 | 1005967 | 0 | 1021073 | 992219 | 0 | 0 | 6.37184 | 0
533 | 60000 | 1 | 0.138047 | 16609 | 6800 | 0.138047 | 90957 | 91687 | 0 | 94279 | 89452 | 0 | 0 | 4.47628 | 0
534 | 60000 | 1 | 0.0664184 | 133969 | 27620 | 0.0664184 | 469916 | 470791 | 0 | 482326 | 460063 | 0 | 0 | 2.50764 | 0
535 | 60000 | 1 | 0.0361137 | 130364 | 580 | 0.0361137 | 137765 | 137828 | 0 | 143859 | 132030 | 0 | 0 | 0.0567749 | 0
536 | 60000 | 1 | 0.077011 | 6416 | 6060 | 0.077011 | 79685 | 79883 | 0 | 80012 | 79762 | 0 | 0 | 11.4197 | 0
537 | 60000 | 1 | 0.0203356 | 50050 | 15520 | 0.0203356 | 254936 | 254983 | 0 | 256467 | 253532 | 0 | 0 | 4.0936 | 0
538 | 60000 | 1 | 0.0184694 | 19439 | 5020 | 0.0184694 | 86138 | 86150 | 0 | 86569 | 85739 | 0 | 0 | 3.4311 | 0
539 | 60000 | 1 | 0.0525239 | 27928 | 25320 | 0.0525239 | 344509 | 344931 | 0 | 346811 | 343154 | 0 | 0 | 11.3355 | 0
540 | 60000 | 1 | 0.0145127 | 34597 | 12380 | 0.0145127 | 199828 | 199846 | 0 | 200539 | 199164 | 0 | 0 | 4.77582 | 0
541 | 60000 | 1 | 0.0392506 | 11323 | 17340 | 0.0392506 | 233501 | 233659 | 0 | 234034 | 233300 | 0 | 0 | 19.6209 | 0
542 | 60000 | 1 | 0.185634 | 11747 | 24820 | 0.185634 | 261853 | 265844 | 0 | 267955 | 264109 | 0 | 0 | 21.2893 | 0
543 | 60000 | 1 | 0.0167441 | 127731 | 12200 | 0.0167441 | 289431 | 289464 | 0 | 292142 | 286834 | 0 | 0 | 1.26594 | 0
544 | 60000 | 1 | 0.119366 | 8298 | 65480 | 0.119366 | 735030 | 739727 | 0 | 740248 | 739262 | 0 | 0 | 87.5705 | 0
545 | 60000 | 1 | 0.0740475 | 134783 | 54700 | 0.0740475 | 786927 | 788802 | 0 | 801645 | 776955 | 0 | 0 | 4.83847 | 0
546 | 60000 | 1 | 0.0365992 | 6138 | 17720 | 0.0365992 | 234224 | 234362 | 0 | 234406 | 234320 | 0 | 0 | 37.1582 | 0
547 | 60000 | 1 | 0.0611659 | 133387 | 380 | 0.0611659 | 138088 | 138268 | 0 | 148943 | 128282 | 0 | 0 | 0.0352436 | 0
548 | 60000 | 1 | 0.188901 | 15206 | 106400 | 0.188901 | 1057694 | 1074668 | 0 | 1077825 | 1072089 | 0 | 0 | 68.5555 | 0
549 | 60000 | 1 | 0.0190524 | 11256 | 34280 | 0.0190524 | 463184 | 463259 | 0 | 463421 | 463100 | 0 | 0 | 40.1483 | 0
550 | 60000 | 1 | 0.0137275 | 52831 | 7000 | 0.0137275 | 146467 | 146479 | 0 | 147548 | 145426 | 0 | 0 | 1.77234 | 0
551 | 60000 | 1 | 0.0283519 | 10693 | 32480 | 0.0283519 | 432645 | 432800 | 0 | 433028 | 432579 | 0 | 0 | 39.4574 | 0
552 | 60000 | 1 | 0.144209 | 25022 | 10200 | 0.144209 | 135284 | 136497 | 0 | 141363 | 132338 | 0 | 0 | 4.40653 | 0
553 | 60000 | 1 | 0.0291686 | 129450 | 41820 | 0.0291686 | 668146 | 668391 | 0 | 673101 | 663828 | 0 | 0 | 4.16139 | 0
554 | 60000 | 1 | 0.0689097 | 134239 | 1780 | 0.0689097 | 155915 | 156182 | 0 | 168353 | 144892 | 0 | 0 | 0.161473 | 0
555 | 60000 | 1 | 0.0475969 | 18130 | 27620 | 0.0475969 | 366212 | 366582 | 0 | 367566 | 365647 | 0 | 0 | 19.1992 | 0
556 | 60000 | 1 | 0.215531 | 144115 | 65480 | 0.215531 | 761386 | 776748 | 0 | 820951 | 741791 | 0 | 0 | 4.28317 | 0
557 | 60000 | 1 | 0.0231055 | 5752 | 24780 | 0.0231055 | 331215 | 331294 | 0 | 331311 | 331276 | 0 | 0 | 56.5808 | 0
558 | 60000 | 1 | 0.297804 | 6683 | 77580 | 0.297804 | 649238 | 675103 | 0 | 675747 | 674598 | 0 | 0 | 96.1475 | 0
559 | 60000 | 1 | 0.0462448 | 131637 | 13820 | 0.0462448 | 306090 | 306355 | 0 | 314169 | 298926 | 0 | 0 | 1.32525 | 0
560 | 60000 | 1 | 0.0303541 | 9091 | 5100 | 0.0303541 | 75610 | 75639 | 0 | 75811 | 75472 | 0 | 0 | 7.31648 | 0
561 | 60000 | 1 | 0.15706 | 24443 | 8520 | 0.15706 | 114731 | 115933 | 0 | 120928 | 111720 | 0 | 0 | 3.6938 | 0
562 | 60000 | 1 | 0.0636578 | 46704 | 8540 | 0.0636578 | 151921 | 152189 | 0 | 156622 | 148056 | 0 | 0 | 2.25283 | 0
563 | 60000 | 1 | 0.0140931 | 31372 | 960 | 0.0140931 | 44235 | 44238 | 0 | 44807 | 43678 | 0 | 0 | 0.410004 | 0
564 | 60000 | 1 | 0.0740733 | 134785 | 1640 | 0.0740733 | 154575 | 154880 | 0 | 168073 | 142712 | 0 | 0 | 0.146823 | 0
565 | 60000 | 1 | 0.0422219 | 131140 | 2620 | 0.0422219 | 164538 | 164646 | 0 | 171768 | 157843 | 0 | 0 | 0.254679 | 0
566 | 60000 | 1 | 0.0170567 | 127776 | 16240 | 0.0170567 | 342671 | 342712 | 0 | 345436 | 340038 | 0 | 0 | 1.68181 | 0
567 | 60000 | 1 | 0.0115915 | 126985 | 15700 | 0.0115915 | 336670 | 336689 | 0 | 338520 | 334881 | 0 | 0 | 1.65125 | 0
568 | 60000 | 1 | 0.0504072 | 17537 | 5500 | 0.0504072 | 86972 | 87065 | 0 | 88087 | 86097 | 0 | 0 | 3.95921 | 0
569 | 60000 | 1 | 0.0255937 | 20716 | 28780 | 0.0255937 | 396528 | 396644 | 0 | 397272 | 396033 | 0 | 0 | 18.141 | 0
570 | 60000 | 1 | 0.222369 | 17016 | 60080 | 0.222369 | 581652 | 594515 | 0 | 598793 | 591140 | 0 | 0 | 33.1812 | 0
571 | 60000 | 1 | 0.189706 | 143133 | 280 | 0.189706 | 145922 | 147788 | 0 | 186974 | 115920 | 0 | 0 | 0.0194872 | 0
572 | 60000 | 1 | 0.212394 | 15855 | 8260 | 0.212394 | 95899 | 97741 | 0 | 101835 | 94481 | 0 | 0 | 5.04843 | 0
573 | 60000 | 1 | 0.0187189 | 35408 | 35560 | 0.0187189 | 503880 | 503959 | 0 | 504857 | 503079 | 0 | 0 | 13.2305 | 0
574 | 60000 | 1 | 0.0460698 | 7561 | 1180 | 0.0460698 | 22547 | 22563 | 0 | 22706 | 22425 | 0 | 0 | 1.98188 | 0
575 | 60000 | 1 | 0.0983993 | 12297 | 12940 | 0.0983993 | 163017 | 163704 | 0 | 164800 | 162716 | 0 | 0 | 12.2557 | 0
576 | 60000 | 1 | 0.0566239 | 25874 | 33360 | 0.0566239 | 439309 | 439937 | 0 | 441844 | 438146 | 0 | 0 | 15.9784 | 0
577 | 60000 | 1 | 0.0270486 | 129165 | 3980 | 0.0270486 | 181126 | 181176 | 0 | 185608 | 176872 | 0 | 0 | 0.402286 | 0
578 | 60000 | 1 | 0.0380657 | 64445 | 19800 | 0.0380657 | 317964 | 318168 | 0 | 321874 | 314615 | 0 | 0 | 3.93382 | 0
579 | 60000 | 1 | 0.11694 | 38869 | 5140 | 0.11694 | 97017 | 97579 | 0 | 104303 | 91665 | 0 | 0 | 1.49598 | 0
580 | 60000 | 1 | 0.0192628 | 8094 | 35840 | 0.0192628 | 480271 | 480351 | 0 | 480425 | 480278 | 0 | 0 | 58.334 | 0
581 | 60000 | 1 | 0.131514 | 20844 | 9640 | 0.131514 | 127314 | 128265 | 0 | 131812 | 125189 | 0 | 0 | 5.10768 | 0
582 | 60000 | 1 | 0.163754 | 6388 | 1100 | 0.163754 | 17936 | 18081 | 0 | 18285 | 17897 | 0 | 0 | 1.80761 | 0
583 | 60000 | 1 | 0.0167529 | 21971 | 1920 | 0.0167529 | 47577 | 47583 | 0 | 48031 | 47142 | 0 | 0 | 1.16541 | 0
584 | 60000 | 1 | 0.0109124 | 126885 | 8300 | 0.0109124 | 238069 | 238080 | 0 | 239808 | 236372 | 0 | 0 | 0.876247 | 0
585 | 60000 | 1 | 0.162691 | 26860 | 9240 | 0.162691 | 123817 | 125231 | 0 | 131473 | 120005 | 0 | 0 | 3.60972 | 0
586 | 60000 | 1 | 0.0590841 | 26688 | 44340 | 0.0590841 | 572368 | 573264 | 0 | 575337 | 571320 | 0 | 0 | 20.4464 | 0
587 | 60000 | 1 | 0.0525576 | 36016 | 24580 | 0.0525576 | 343326 | 343748 | 0 | 346412 | 341234 | 0 | 0 | 8.5325 | 0
588 | 60000 | 1 | 0.136056 | 6097 | 56460 | 0.136056 | 617498 | 622617 | 0 | 622732 | 622508 | 0 | 0 | 100.276 | 0
589 | 60000 | 1 | 0.146468 | 140820 | 40200 | 0.146468 | 568095 | 573306 | 0 | 601575 | 549209 | 0 | 0 | 3.03418 | 0
590 | 60000 | 1 | 0.0331848 | 37132 | 13100 | 0.0331848 | 206698 | 206798 | 0 | 208536 | 205123 | 0 | 0 | 4.56654 | 0
591 | 60000 | 1 | 0.0264912 | 129089 | 4000 | 0.0264912 | 181331 | 181378 | 0 | 185715 | 177165 | 0 | 0 | 0.404693 | 0
592 | 60000 | 1 | 0.012159 | 127068 | 29840 | 0.012159 | 523675 | 523708 | 0 | 525618 | 521824 | 0 | 0 | 3.1212 | 0
593 | 60000 | 1 | 0.0444796 | 13566 | 12420 | 0.0444796 | 171521 | 171669 | 0 | 172256 | 171109 | 0 | 0 | 11.6427 | 0
594 | 60000 | 1 | 0.0443924 | 48910 | 480 | 0.0443924 | 55038 | 55081 | 0 | 58222 | 52090 | 0 | 0 | 0.125291 | 0
595 | 60000 | 1 | 0.21112 | 23063 | 640 | 0.21112 | 29266 | 29739 | 0 | 36581 | 24299 | 0 | 0 | 0.268916 | 0
596 | 60000 | 1 | 0.158309 | 17536 | 54480 | 0.158309 | 586551 | 593128 | 0 | 596362 | 590400 | 0 | 0 | 32.447 | 0
597 | 60000 | 1 | 0.102947 | 12289 | 30340 | 0.102947 | 361476 | 363175 | 0 | 364168 | 362281 | 0 | 0 | 28.4145 | 0
598 | 60000 | 1 | 0.0553439 | 6663 | 800 | 0.0553439 | 16701 | 16716 | 0 | 16832 | 16606 | 0 | 0 | 1.50629 | 0
599 | 60000 | 1 | 0.0312512 | 16633 | 35480 | 0.0312512 | 474902 | 475110 | 0 | 475672 | 474566 | 0 | 0 | 27.5503 | 0
600 | 60000 | 1 | 0.02278 | 128580 | 240 | 0.02278 | 131700 | 131724 | 0 | 135433 | 128105 | 0 | 0 | 0.0242668 | 0
601 | 60000 | 1 | 0.0171725 | 121041 | 25620 | 0.0171725 | 459253 | 459311 | 0 | 461897 | 456773 | 0 | 0 | 2.79417 | 0
602 | 60000 | 1 | 0.0121303 | 120352 | 20700 | 0.0121303 | 396251 | 396276 | 0 | 398088 | 394487 | 0 | 0 | 2.29243 | 0
603 | 60000 | 1 | 0.0827825 | 45219 | 11680 | 0.0827825 | 184668 | 185222 | 0 | 190813 | 180118 | 0 | 0 | 3.08384 | 0
604 | 60000 | 1 | 0.0171834 | 24614 | 34200 | 0.0171834 | 476610 | 476673 | 0 | 477182 | 476173 | 0 | 0 | 18.3631 | 0
605 | 60000 | 1 | 0.0244468 | 13325 | 8520 | 0.0244468 | 125423 | 125455 | 0 | 125773 | 125146 | 0 | 0 | 8.41251 | 0
606 | 60000 | 1 | 0.0516962 | 125305 | 100 | 0.0516962 | 126565 | 126681 | 0 | 135092 | 118732 | 0 | 0 | 0.0100532 | 0
607 | 60000 | 1 | 0.0491063 | 12838 | 31140 | 0.0491063 | 404000 | 404434 | 0 | 404962 | 403932 | 0 | 0 | 30.4682 | 0
608 | 60000 | 1 | 0.223215 | 19288 | 42240 | 0.223215 | 417613 | 426906 | 0 | 432680 | 422371 | 0 | 0 | 20.6508 | 0
609 | 60000 | 1 | 0.058529 | 5872 | 27520 | 0.058529 | 346709 | 347238 | 0 | 347304 | 347173 | 0 | 0 | 58.0374 | 0
610 | 60000 | 1 | 0.0432994 | 5721 | 7100 | 0.0432994 | 96347 | 96424 | 0 | 96470 | 96379 | 0 | 0 | 15.8402 | 0
611 | 60000 | 1 | 0.0112377 | 13872 | 9440 | 0.0112377 | 140773 | 140781 | 0 | 140935 | 140629 | 0 | 0 | 9.14754 | 0
612 | 60000 | 1 | 0.108066 | 20904 | 32580 | 0.108066 | 392404 | 394448 | 0 | 397360 | 391859 | 0 | 0 | 17.7716 | 0
613 | 60000 | 1 | 0.045925 | 21830 | 47260 | 0.045925 | 615749 | 616331 | 0 | 617582 | 615142 | 0 | 0 | 27.2065 | 0
614 | 60000 | 1 | 0.0186494 | 13582 | 4260 | 0.0186494 | 70203 | 70214 | 0 | 70465 | 69967 | 0 | 0 | 4.16854 | 0
615 | 60000 | 1 | 0.0529961 | 125450 | 100 | 0.0529961 | 126652 | 126775 | 0 | 135416 | 118619 | 0 | 0 | 0.0095798 | 0
616 | 60000 | 1 | 0.17732 | 135028 | 19600 | 0.17732 | 334263 | 338597 | 0 | 372514 | 310642 | 0 | 0 | 1.4755 | 0
617 | 60000 | 1 | 0.0132682 | 6666 | 22300 | 0.0132682 | 304463 | 304487 | 0 | 304510 | 304463 | 0 | 0 | 44.668 | 0
618 | 60000 | 1 | 0.0688343 | 19598 | 13520 | 0.0688343 | 184781 | 185165 | 0 | 186838 | 183612 | 0 | 0 | 8.42849 | 0
619 | 60000 | 1 | 0.0254577 | 20942 | 16200 | 0.0254577 | 233229 | 233296 | 0 | 233955 | 232655 | 0 | 0 | 10.1367 | 0
620 | 60000 | 1 | 0.0336638 | 123176 | 11380 | 0.0336638 | 269919 | 270042 | 0 | 275314 | 264960 | 0 | 0 | 1.19133 | 0
621 | 60000 | 1 | 0.0951672 | 11961 | 60180 | 0.0951672 | 707629 | 710501 | 0 | 711421 | 709668 | 0 | 0 | 58.1567 | 0
622 | 60000 | 1 | 0.0969719 | 5624 | 4780 | 0.0969719 | 61582 | 61820 | 0 | 61896 | 61748 | 0 | 0 | 9.94875 | 0
623 | 60000 | 1 | 0.0136718 | 120565 | 24020 | 0.0136718 | 439578 | 439613 | 0 | 441659 | 437597 | 0 | 0 | 2.64599 | 0
624 | 60000 | 1 | 0.0491869 | 21633 | 3280 | 0.0491869 | 63088 | 63151 | 0 | 64497 | 61876 | 0 | 0 | 1.91621 | 0
625 | 60000 | 1 | 0.23507 | 15298 | 14880 | 0.23507 | 153997 | 157714 | 0 | 162170 | 154251 | 0 | 0 | 9.06605 | 0
626 | 60000 | 1 | 0.11923 | 33173 | 4560 | 0.11923 | 84592 | 85101 | 0 | 90925 | 79990 | 0 | 0 | 1.54998 | 0
627 | 60000 | 1 | 0.0565118 | 21281 | 47300 | 0.0565118 | 605488 | 606355 | 0 | 607850 | 604950 | 0 | 0 | 27.4509 | 0
628 | 60000 | 1 | 0.0575576 | 29311 | 2460 | 0.0575576 | 59973 | 60054 | 0 | 62390 | 57861 | 0 | 0 | 1.04603 | 0
629 | 60000 | 1 | 0.269557 | 5454 | 6600 | 0.269557 | 63783 | 65709 | 0 | 65944 | 65505 | 0 | 0 | 10.6939 | 0
630 | 60000 | 1 | 0.0210781 | 121564 | 9200 | 0.0210781 | 242730 | 242773 | 0 | 245998 | 239620 | 0 | 0 | 0.996728 | 0
631 | 60000 | 1 | 0.0900779 | 129172 | 5820 | 0.0900779 | 197688 | 198304 | 0 | 213844 | 184218 | 0 | 0 | 0.530418 | 0
632 | 60000 | 1 | 0.128338 | 19756 | 660 | 0.128338 | 27110 | 27271 | 0 | 30537 | 24429 | 0 | 0 | 0.372205 | 0
633 | 60000 | 1 | 0.135747 | 42391 | 3160 | 0.135747 | 77075 | 77672 | 0 | 86557 | 70018 | 0 | 0 | 0.818184 | 0
634 | 60000 | 1 | 0.0396534 | 23491 | 25760 | 0.0396534 | 352423 | 352670 | 0 | 353869 | 351522 | 0 | 0 | 14.002 | 0
635 | 60000 | 1 | 0.167777 | 134565 | 560 | 0.167777 | 140384 | 141793 | 0 | 173855 | 115090 | 0 | 0 | 0.0432432 | 0
636 | 60000 | 1 | 0.0139058 | 120597 | 29420 | 0.0139058 | 510597 | 510640 | 0 | 512716 | 508594 | 0 | 0 | 3.23391 | 0
637 | 60000 | 1 | 0.174194 | 36190 | 280 | 0.174194 | 39034 | 39495 | 0 | 49263 | 31425 | 0 | 0 | 0.0785818 | 0
638 | 60000 | 1 | 0.164292 | 16175 | 116640 | 0.164292 | 1202228 | 1216831 | 0 | 1219854 | 1214299 | 0 | 0 | 73.3246 | 0
639 | 60000 | 1 | 0.0137949 | 120581 | 14060 | 0.0137949 | 307775 | 307799 | 0 | 309874 | 305755 | 0 | 0 | 1.55242 | 0
640 | 60000 | 1 | 0.0632976 | 20001 | 21340 | 0.0632976 | 282554 | 283056 | 0 | 284610 | 281606 | 0 | 0 | 13.1264 | 0
641 | 60000 | 1 | 0.0317495 | 6520 | 14960 | 0.0317495 | 200741 | 200830 | 0 | 200897 | 200764 | 0 | 0 | 29.7859 | 0
642 | 60000 | 1 | 0.0389211 | 7208 | 3040 | 0.0389211 | 46332 | 46360 | 0 | 46477 | 46247 | 0 | 0 | 5.42755 | 0
643 | 60000 | 1 | 0.184675 | 36179 | 5360 | 0.184675 | 90451 | 91756 | 0 | 102004 | 83384 | 0 | 0 | 1.50011 | 0
644 | 60000 | 1 | 0.0285999 | 19130 | 5120 | 0.0285999 | 86053 | 86083 | 0 | 86740 | 85447 | 0 | 0 | 3.49829 | 0
645 | 60000 | 1 | 0.0239784 | 11821 | 9420 | 0.0239784 | 135868 | 135902 | 0 | 136151 | 135658 | 0 | 0 | 10.493 | 0
646 | 60000 | 1 | 0.133015 | 40661 | 42680 | 0.133015 | 506200 | 510203 | 0 | 518260 | 503240 | 0 | 0 | 11.4491 | 0
647 | 60000 | 1 | 0.0227386 | 12293 | 25540 | 0.0227386 | 347731 | 347811 | 0 | 348069 | 347560 | 0 | 0 | 27.285 | 0
648 | 60000 | 1 | 0.0405007 | 124008 | 33760 | 0.0405007 | 551938 | 552326 | 0 | 558678 | 546248 | 0 | 0 | 3.45083 | 0
649 | 60000 | 1 | 0.0119695 | 36093 | 4860 | 0.0119695 | 101333 | 101339 | 0 | 101930 | 100756 | 0 | 0 | 1.8075 | 0
650 | 60000 | 1 | 0.0156741 | 12382 | 11720 | 0.0156741 | 168678 | 168696 | 0 | 168853 | 168542 | 0 | 0 | 12.6223 | 0
651 | 60000 | 1 | 0.215898 | 12220 | 14080 | 0.215898 | 147691 | 150689 | 0 | 153463 | 148482 | 0 | 0 | 11.0857 | 0
652 | 60000 | 1 | 0.058028 | 126004 | 12200 | 0.058028 | 277145 | 277522 | 0 | 287007 | 268618 | 0 | 0 | 1.19949 | 0
653 | 60000 | 1 | 0.0544972 | 35740 | 56340 | 0.0544972 | 731735 | 732711 | 0 | 735436 | 730144 | 0 | 0 | 19.4735 | 0
654 | 60000 | 1 | 0.125226 | 131987 | 68880 | 0.125226 | 884334 | 890399 | 0 | 912377 | 871226 | 0 | 0 | 5.70014 | 0
655 | 60000 | 1 | 0.0757739 | 47346 | 400 | 0.0757739 | 52136 | 52257 | 0 | 57685 | 47264 | 0 | 0 | 0.101169 | 0
656 | 60000 | 1 | 0.189046 | 8041 | 160 | 0.189046 | 9621 | 9684 | 0 | 10572 | 8945 | 0 | 0 | 0.196431 | 0
657 | 60000 | 1 | 0.0788392 | 10342 | 21860 | 0.0788392 | 272610 | 273361 | 0 | 274019 | 272754 | 0 | 0 | 25.3578 | 0
658 | 60000 | 1 | 0.134323 | 132611 | 20500 | 0.134323 | 356145 | 358810 | 0 | 383242 | 337707 | 0 | 0 | 1.68563 | 0
659 | 60000 | 1 | 0.0873797 | 14241 | 14060 | 0.0873797 | 180918 | 181524 | 0 | 182880 | 180289 | 0 | 0 | 11.7034 | 0
660 | 60000 | 1 | 0.0354879 | 34377 | 20360 | 0.0354879 | 296462 | 296628 | 0 | 298323 | 294997 | 0 | 0 | 7.62371 | 0
661 | 60000 | 1 | 0.0194735 | 19950 | 220 | 0.0194735 | 22836 | 22839 | 0 | 23309 | 22379 | 0 | 0 | 0.144676 | 0
662 | 60000 | 1 | 0.0829087 | 128515 | 5300 | 0.0829087 | 191673 | 192176 | 0 | 206330 | 179247 | 0 | 0 | 0.491441 | 0
663 | 60000 | 1 | 0.0363701 | 34701 | 39660 | 0.0363701 | 541755 | 542076 | 0 | 543805 | 540414 | 0 | 0 | 14.6121 | 0
664 | 60000 | 1 | 0.0142889 | 120649 | 11720 | 0.0142889 | 276654 | 276677 | 0 | 278831 | 274556 | 0 | 0 | 1.29304 | 0
665 | 60000 | 1 | 0.024238 | 24461 | 39740 | 0.024238 | 542873 | 543016 | 0 | 543775 | 542277 | 0 | 0 | 21.1929 | 0
666 | 60000 | 1 | 0.0559837 | 27228 | 260 | 0.0559837 | 30460 | 30494 | 0 | 32453 | 28651 | 0 | 0 | 0.118714 | 0
667 | 60000 | 1 | 0.0300764 | 122727 | 28320 | 0.0300764 | 488459 | 488647 | 0 | 493286 | 484158 | 0 | 0 | 2.98004 | 0
668 | 60000 | 1 | 0.302799 | 46920 | 21620 | 0.302799 | 226887 | 236068 | 0 | 260291 | 218664 | 0 | 0 | 3.83561 | 0
669 | 60000 | 1 | 0.251856 | 137381 | 3780 | 0.251856 | 171530 | 175612 | 0 | 227716 | 135990 | 0 | 0 | 0.248568 | 0
670 | 60000 | 1 | 0.0641896 | 126660 | 16140 | 0.0641896 | 324371 | 324921 | 0 | 335501 | 315056 | 0 | 0 | 1.56095 | 0
671 | 60000 | 1 | 0.0483891 | 37730 | 51140 | 0.0483891 | 676708 | 677419 | 0 | 679930 | 675038 | 0 | 0 | 16.9354 | 0
672 | 60000 | 1 | 0.0190705 | 121296 | 1860 | 0.0190705 | 145919 | 145938 | 0 | 148856 | 143081 | 0 | 0 | 0.202996 | 0
673 | 60000 | 1 | 0.0385821 | 22827 | 37400 | 0.0385821 | 499775 | 500108 | 0 | 501217 | 499044 | 0 | 0 | 20.8936 | 0
674 | 60000 | 1 | 0.026535 | 9891 | 940 | 0.026535 | 22212 | 22217 | 0 | 22396 | 22042 | 0 | 0 | 1.24548 | 0
675 | 60000 | 1 | 0.178498 | 61393 | 42900 | 0.178498 | 495435 | 502492 | 0 | 520220 | 487924 | 0 | 0 | 7.06979 | 0
676 | 60000 | 1 | 0.0395713 | 123896 | 200 | 0.0395713 | 126417 | 126486 | 0 | 132786 | 120451 | 0 | 0 | 0.0203473 | 0
677 | 60000 | 1 | 0.0237145 | 60653 | 13240 | 0.0237145 | 234499 | 234558 | 0 | 236701 | 232470 | 0 | 0 | 2.86619 | 0
678 | 60000 | 1 | 0.0143035 | 120651 | 11340 | 0.0143035 | 271628 | 271650 | 0 | 273807 | 269527 | 0 | 0 | 1.25134 | 0
679 | 60000 | 1 | 0.299444 | 20398 | 23040 | 0.299444 | 213474 | 221935 | 0 | 230823 | 215504 | 0 | 0 | 9.46522 | 0
680 | 60000 | 1 | 0.109055 | 11161 | 56620 | 0.109055 | 651669 | 655142 | 0 | 656152 | 654240 | 0 | 0 | 57.3832 | 0
681 | 60000 | 1 | 0.221121 | 136669 | 22320 | 0.221121 | 347715 | 354759 | 0 | 398877 | 320079 | 0 | 0 | 1.54421 | 0
682 | 60000 | 1 | 0.0673909 | 29650 | 42460 | 0.0673909 | 545402 | 546509 | 0 | 549106 | 544096 | 0 | 0 | 17.3942 | 0
683 | 60000 | 1 | 0.0282439 | 122494 | 37080 | 0.0282439 | 601643 | 601850 | 0 | 606172 | 597659 | 0 | 0 | 3.91158 | 0
684 | 60000 | 1 | 0.0627358 | 29438 | 680 | 0.0627358 | 37796 | 37853 | 0 | 40426 | 35451 | 0 | 0 | 0.283892 | 0
685 | 60000 | 1 | 0.0385809 | 29536 | 5620 | 0.0385809 | 101818 | 101883 | 0 | 103445 | 100385 | 0 | 0 | 2.44718 | 0
686 | 60000 | 1 | 0.0178188 | 121129 | 5400 | 0.0178188 | 192717 | 192740 | 0 | 195455 | 190078 | 0 | 0 | 0.59101 | 0
687 | 60000 | 1 | 0.177003 | 17298 | 4020 | 0.177003 | 58605 | 59359 | 0 | 63237 | 56156 | 0 | 0 | 2.38783 | 0
688 | 60000 | 1 | 0.123013 | 20158 | 27140 | 0.123013 | 322622 | 324791 | 0 | 327959 | 322020 | 0 | 0 | 15.0041 | 0
689 | 60000 | 1 | 0.106401 | 77231 | 63200 | 0.106401 | 791919 | 795945 | 0 | 808801 | 784513 | 0 | 0 | 9.25381 | 0
690 | 60000 | 1 | 0.0649732 | 126742 | 25360 | 0.0649732 | 436249 | 437025 | 0 | 447699 | 427081 | 0 | 0 | 2.44201 | 0
691 | 60000 | 1 | 0.0159776 | 120880 | 2640 | 0.0159776 | 156031 | 156046 | 0 | 158474 | 153660 | 0 | 0 | 0.290799 | 0
692 | 60000 | 1 | 0.297981 | 137853 | 61420 | 0.297981 | 644713 | 669508 | 0 | 731590 | 624580 | 0 | 0 | 3.67679 | 0
693 | 60000 | 1 | 0.266509 | 6038 | 30420 | 0.266509 | 274549 | 283201 | 0 | 283588 | 282882 | 0 | 0 | 44.4662 | 0
694 | 60000 | 1 | 0.0660481 | 31463 | 22580 | 0.0660481 | 307846 | 308443 | 0 | 311362 | 305727 | 0 | 0 | 8.78417 | 0
695 | 60000 | 1 | 0.0193308 | 121331 | 25740 | 0.0193308 | 459847 | 459920 | 0 | 462844 | 457057 | 0 | 0 | 2.79 | 0
696 | 60000 | 1 | 0.141047 | 14230 | 80720 | 0.141047 | 875201 | 883024 | 0 | 885188 | 881164 | 0 | 0 | 60.5028 | 0
697 | 60000 | 1 | 0.0612627 | 25649 | 1480 | 0.0612627 | 44020 | 44085 | 0 | 46178 | 42128 | 0 | 0 | 0.716226 | 0
698 | 60000 | 1 | 0.0887251 | 21061 | 9120 | 0.0887251 | 129021 | 129461 | 0 | 131840 | 127300 | 0 | 0 | 5.12582 | 0
699 | 60000 | 1 | 0.068614 | 127117 | 63260 | 0.068614 | 886527 | 888353 | 0 | 899480 | 878028 | 0 | 0 | 5.97406 | 0
700 | 60000 | 1 | 0.0692373 | 13629 | 32160 | 0.0692373 | 404467 | 405331 | 0 | 406235 | 404492 | 0 | 0 | 28.6765 | 0
701 | 60000 | 1 | 0.0169296 | 40762 | 16980 | 0.0169296 | 266231 | 266264 | 0 | 267250 | 265297 | 0 | 0 | 5.53127 | 0
702 | 60000 | 1 | 0.0109585 | 6020 | 80 | 0.0109585 | 7088 | 7088 | 0 | 7102 | 7074 | 0 | 0 | 0.177457 | 0
703 | 60000 | 1 | 0.0495091 | 125058 | 21240 | 0.0495091 | 391231 | 391632 | 0 | 399572 | 384110 | 0 | 0 | 2.1284 | 0
704 | 60000 | 1 | 0.210885 | 29015 | 86520 | 0.210885 | 850907 | 867906 | 0 | 876643 | 860963 | 0 | 0 | 28.326 | 0
705 | 60000 | 1 | 0.178338 | 135076 | 11000 | 0.178338 | 246990 | 250117 | 0 | 284412 | 221881 | 0 | 0 | 0.82853 | 0
706 | 60000 | 1 | 0.115238 | 16699 | 86660 | 0.115238 | 979020 | 984861 | 0 | 986915 | 983045 | 0 | 0 | 57.6262 | 0
707 | 60000 | 1 | 0.196543 | 14940 | 117660 | 0.196543 | 1150045 | 1170037 | 0 | 1173281 | 1167409 | 0 | 0 | 75.9757 | 0
708 | 60000 | 1 | 0.0792801 | 6715 | 57800 | 0.0792801 | 693002 | 694955 | 0 | 695101 | 694819 | 0 | 0 | 102.199 | 0
709 | 60000 | 1 | 0.0488063 | 124978 | 17200 | 0.0488063 | 341041 | 341377 | 0 | 349210 | 333950 | 0 | 0 | 1.72881 | 0
710 | 60000 | 1 | 0.0985026 | 129907 | 48900 | 0.0985026 | 691017 | 693921 | 0 | 710758 | 678799 | 0 | 0 | 4.31929 | 0
711 | 60000 | 1 | 0.0146151 | 5930 | 10380 | 0.0146151 | 144708 | 144721 | 0 | 144738 | 144705 | 0 | 0 | 23.4008 | 0
712 | 60000 | 1 | 0.0139494 | 11697 | 20760 | 0.0139494 | 288662 | 288687 | 0 | 288832 | 288543 | 0 | 0 | 23.6766 | 0
713 | 60000 | 1 | 0.198098 | 135903 | 102820 | 0.198098 | 1123309 | 1142741 | 0 | 1179880 | 1112811 | 0 | 0 | 7.26547 | 0
714 | 60000 | 1 | 0.0334015 | 17723 | 33660 | 0.0334015 | 451174 | 451399 | 0 | 452058 | 450763 | 0 | 0 | 24.4562 | 0
715 | 60000 | 1 | 0.157152 | 5886 | 39440 | 0.157152 | 420553 | 425188 | 0 | 425379 | 425017 | 0 | 0 | 70.4434 | 0
716 | 60000 | 1 | 0.0572959 | 7548 | 12280 | 0.0572959 | 160604 | 160833 | 0 | 161015 | 160661 | 0 | 0 | 20.275 | 0
717 | 60000 | 1 | 0.0242042 | 15829 | 20060 | 0.0242042 | 279034 | 279107 | 0 | 279521 | 278704 | 0 | 0 | 16.6274 | 0
718 | 60000 | 1 | 0.0306379 | 14991 | 39120 | 0.0306379 | 520310 | 520529 | 0 | 521003 | 520069 | 0 | 0 | 33.7067 | 0
719 | 60000 | 1 | 0.0247724 | 29191 | 17220 | 0.0247724 | 254954 | 255023 | 0 | 256000 | 254073 | 0 | 0 | 7.73376 | 0
720 | 60000 | 1 | 0.226469 | 16493 | 152260 | 0.226469 | 1402341 | 1434746 | 0 | 1439003 | 1431405 | 0 | 0 | 84.0226 | 0
721 | 60000 | 1 | 0.0281421 | 5961 | 11960 | 0.0281421 | 162241 | 162297 | 0 | 162332 | 162263 | 0 | 0 | 26.2147 | 0
722 | 60000 | 1 | 0.325779 | 15807 | 720 | 0.325779 | 21623 | 22392 | 0 | 29148 | 17621 | 0 | 0 | 0.367898 | 0
723 | 60000 | 1 | 0.180567 | 19043 | 126960 | 0.180567 | 1272554 | 1291235 | 0 | 1295498 | 1287729 | 0 | 0 | 65.8237 | 0
724 | 60000 | 1 | 0.0236775 | 121905 | 14580 | 0.0236775 | 312854 | 312926 | 0 | 316558 | 309386 | 0 | 0 | 1.56636 | 0
725 | 60000 | 1 | 0.0278464 | 122444 | 24560 | 0.0278464 | 441097 | 441242 | 0 | 445527 | 437085 | 0 | 0 | 2.60244 | 0
726 | 60000 | 1 | 0.134256 | 33086 | 52560 | 0.134256 | 603880 | 608753 | 0 | 615081 | 603290 | 0 | 0 | 17.2514 | 0
727 | 60000 | 1 | 0.130526 | 9438 | 13720 | 0.130526 | 161119 | 162316 | 0 | 163227 | 161518 | 0 | 0 | 16.0703 | 0
728 | 60000 | 1 | 0.197008 | 23238 | 29000 | 0.197008 | 309584 | 314923 | 0 | 321349 | 309736 | 0 | 0 | 12.3222 | 0
729 | 60000 | 1 | 0.0299355 | 122709 | 1600 | 0.0299355 | 143535 | 143581 | 0 | 148259 | 139053 | 0 | 0 | 0.169714 | 0
730 | 60000 | 1 | 0.088972 | 26241 | 28200 | 0.088972 | 358243 | 359505 | 0 | 362645 | 356656 | 0 | 0 | 12.6516 | 0
731 | 60000 | 1 | 0.203932 | 7579 | 46560 | 0.203932 | 460356 | 468911 | 0 | 469766 | 468210 | 0 | 0 | 59.7337 | 0
732 | 60000 | 1 | 0.0124527 | 89190 | 16940 | 0.0124527 | 315343 | 315365 | 0 | 317066 | 313687 | 0 | 0 | 2.53563 | 0
733 | 60000 | 1 | 0.230982 | 8512 | 64980 | 0.230982 | 610218 | 624819 | 0 | 626224 | 623707 | 0 | 0 | 70.6869 | 0
734 | 60000 | 1 | 0.0785459 | 128101 | 8000 | 0.0785459 | 224050 | 224592 | 0 | 237894 | 212383 | 0 | 0 | 0.749008 | 0
735 | 60000 | 1 | 0.174339 | 60212 | 2360 | 0.174339 | 84476 | 85556 | 0 | 102724 | 71383 | 0 | 0 | 0.402969 | 0
736 | 60000 | 1 | 0.0687894 | 15785 | 61380 | 0.0687894 | 756186 | 757793 | 0 | 758995 | 756678 | 0 | 0 | 46.9031 | 0
737 | 60000 | 1 | 0.0325581 | 8986 | 27120 | 0.0325581 | 359445 | 359615 | 0 | 359814 | 359422 | 0 | 0 | 38.9988 | 0
738 | 60000 | 1 | 0.0800743 | 9139 | 1040 | 0.0800743 | 21670 | 21717 | 0 | 22254 | 21222 | 0 | 0 | 1.37103 | 0
739 | 60000 | 1 | 0.0684486 | 127100 | 30900 | 0.0684486 | 501448 | 502448 | 0 | 513726 | 491982 | 0 | 0 | 2.94528 | 0
740 | 60000 | 1 | 0.151094 | 7514 | 8860 | 0.151094 | 102383 | 103383 | 0 | 104014 | 102839 | 0 | 0 | 12.6248 | 0
741 | 60000 | 1 | 0.024325 | 87467 | 15920 | 0.024325 | 295985 | 296063 | 0 | 299346 | 292866 | 0 | 0 | 2.38393 | 0
742 | 60000 | 1 | 0.0160716 | 120892 | 26160 | 0.0160716 | 466775 | 466826 | 0 | 469241 | 464454 | 0 | 0 | 2.86107 | 0
743 | 60000 | 1 | 0.0463657 | 14907 | 19440 | 0.0463657 | 260989 | 261237 | 0 | 261963 | 260546 | 0 | 0 | 16.5072 | 0
744 | 60000 | 1 | 0.0618441 | 6493 | 5380 | 0.0618441 | 73184 | 73300 | 0 | 73421 | 73186 | 0 | 0 | 10.2696 | 0
745 | 60000 | 1 | 0.0910589 | 10482 | 260 | 0.0910589 | 13518 | 13548 | 0 | 14366 | 12805 | 0 | 0 | 0.289721 | 0
746 | 60000 | 1 | 0.0128206 | 59384 | 1440 | 0.0128206 | 78676 | 78682 | 0 | 79822 | 77558 | 0 | 0 | 0.324884 | 0
747 | 60000 | 1 | 0.189874 | 6377 | 42540 | 0.189874 | 430080 | 437003 | 0 | 437399 | 436665 | 0 | 0 | 66.4336 | 0
748 | 60000 | 1 | 0.11254 | 7593 | 38020 | 0.11254 | 437527 | 439999 | 0 | 440369 | 439665 | 0 | 0 | 56.6224 | 0
749 | 60000 | 1 | 0.0801349 | 28696 | 30160 | 0.0801349 | 388719 | 389832 | 0 | 392995 | 386936 | 0 | 0 | 12.5461 | 0
750 | 60000 | 1 | 0.0616912 | 60772 | 5380 | 0.0616912 | 127303 | 127513 | 0 | 133294 | 122113 | 0 | 0 | 1.09477 | 0
751 | 60000 | 1 | 0.0230978 | 24123 | 440 | 0.0230978 | 29945 | 29951 | 0 | 30673 | 29246 | 0 | 0 | 0.241329 | 0
752 | 60000 | 1 | 0.0807047 | 51622 | 16440 | 0.0807047 | 248196 | 248911 | 0 | 255250 | 243111 | 0 | 0 | 3.80789 | 0
753 | 60000 | 1 | 0.263619 | 130214 | 2420 | 0.263619 | 151697 | 155595 | 0 | 207753 | 116432 | 0 | 0 | 0.164976 | 0
754 | 60000 | 1 | 0.0429562 | 75557 | 18040 | 0.0429562 | 304685 | 304935 | 0 | 309956 | 300147 | 0 | 0 | 3.03249 | 0
755 | 60000 | 1 | 0.0347387 | 116718 | 7780 | 0.0347387 | 216972 | 217075 | 0 | 222245 | 212098 | 0 | 0 | 0.858941 | 0
756 | 60000 | 1 | 0.1099 | 72607 | 16080 | 0.1099 | 255837 | 257206 | 0 | 270028 | 245850 | 0 | 0 | 2.52357 | 0
757 | 60000 | 1 | 0.0420601 | 6063 | 5920 | 0.0420601 | 81771 | 81832 | 0 | 81903 | 81763 | 0 | 0 | 12.4861 | 0
758 | 60000 | 1 | 0.266528 | 13637 | 20260 | 0.266528 | 192894 | 198927 | 0 | 203243 | 195679 | 0 | 0 | 13.1441 | 0
759 | 60000 | 1 | 0.0932604 | 7306 | 64460 | 0.0932604 | 754055 | 756999 | 0 | 757299 | 756723 | 0 | 0 | 102.202 | 0
760 | 60000 | 1 | 0.286669 | 8510 | 13020 | 0.286669 | 120274 | 124563 | 0 | 126590 | 123051 | 0 | 0 | 13.1329 | 0
761 | 60000 | 1 | 0.0857895 | 23432 | 63960 | 0.0857895 | 773063 | 775620 | 0 | 778264 | 773212 | 0 | 0 | 31.9905 | 0
762 | 60000 | 1 | 0.024699 | 26921 | 4900 | 0.024699 | 91390 | 91414 | 0 | 92308 | 90544 | 0 | 0 | 2.39473 | 0
763 | 60000 | 1 | 0.129137 | 125191 | 9880 | 0.129137 | 234164 | 235718 | 0 | 257924 | 216429 | 0 | 0 | 0.870445 | 0
764 | 60000 | 1 | 0.125617 | 37485 | 85680 | 0.125617 | 972329 | 979226 | 0 | 986023 | 973304 | 0 | 0 | 24.9387 | 0
765 | 60000 | 1 | 0.0885582 | 122139 | 46660 | 0.0885582 | 666860 | 669127 | 0 | 683264 | 656291 | 0 | 0 | 4.45984 | 0
766 | 60000 | 1 | 0.0631161 | 119784 | 29120 | 0.0631161 | 475988 | 476795 | 0 | 486562 | 467678 | 0 | 0 | 2.97371 | 0
767 | 60000 | 1 | 0.131702 | 10621 | 58800 | 0.131702 | 651350 | 656417 | 0 | 657688 | 655310 | 0 | 0 | 60.3222 | 0
768 | 60000 | 1 | 0.201061 | 6202 | 15740 | 0.201061 | 161322 | 164171 | 0 | 164537 | 163860 | 0 | 0 | 25.0091 | 0
769 | 60000 | 1 | 0.0462582 | 13205 | 5300 | 0.0462582 | 80518 | 80591 | 0 | 81225 | 79987 | 0 | 0 | 5.09717 | 0
770 | 60000 | 1 | 0.160751 | 127025 | 13260 | 0.160751 | 265824 | 268603 | 0 | 297270 | 244545 | 0 | 0 | 1.09269 | 0
771 | 60000 | 1 | 0.0486763 | 21862 | 18940 | 0.0486763 | 260650 | 260923 | 0 | 262230 | 259683 | 0 | 0 | 10.9221 | 0
772 | 60000 | 1 | 0.0429782 | 18746 | 3860 | 0.0429782 | 68046 | 68098 | 0 | 69081 | 67160 | 0 | 0 | 2.62976 | 0
773 | 60000 | 1 | 0.0833945 | 20141 | 42080 | 0.0833945 | 518333 | 519947 | 0 | 522078 | 518002 | 0 | 0 | 24.7351 | 0
774 | 60000 | 1 | 0.102001 | 94332 | 860 | 0.102001 | 104288 | 104755 | 0 | 120539 | 90654 | 0 | 0 | 0.10554 | 0
775 | 60000 | 1 | 0.0499239 | 118418 | 320 | 0.0499239 | 122385 | 122491 | 0 | 130155 | 115234 | 0 | 0 | 0.0334992 | 0
776 | 60000 | 1 | 0.0971058 | 122851 | 6900 | 0.0971058 | 203156 | 203902 | 0 | 219914 | 189499 | 0 | 0 | 0.653671 | 0
777 | 60000 | 1 | 0.287043 | 130437 | 124880 | 0.287043 | 1161787 | 1204171 | 0 | 1258575 | 1164335 | 0 | 0 | 7.90687 | 0
778 | 60000 | 1 | 0.0140585 | 114171 | 3360 | 0.0140585 | 159003 | 159015 | 0 | 161028 | 157032 | 0 | 0 | 0.392672 | 0
779 | 60000 | 1 | 0.0533189 | 118779 | 20980 | 0.0533189 | 380104 | 380556 | 0 | 388705 | 372868 | 0 | 0 | 2.20007 | 0
780 | 60000 | 1 | 0.153844 | 126663 | 28140 | 0.153844 | 423322 | 427555 | 0 | 454571 | 404710 | 0 | 0 | 2.34212 | 0
781 | 60000 | 1 | 0.148361 | 25676 | 10920 | 0.148361 | 142932 | 144298 | 0 | 149632 | 139762 | 0 | 0 | 4.5666 | 0
782 | 60000 | 1 | 0.0967771 | 26412 | 3620 | 0.0967771 | 68764 | 69032 | 0 | 72562 | 65857 | 0 | 0 | 1.60354 | 0
783 | 60000 | 1 | 0.345448 | 5966 | 49160 | 0.345448 | 386006 | 406636 | 0 | 407290 | 406141 | 0 | 0 | 63.7009 | 0
784 | 60000 | 1 | 0.0551883 | 118975 | 28420 | 0.0551883 | 471222 | 471833 | 0 | 480263 | 463896 | 0 | 0 | 2.96066 | 0
785 | 60000 | 1 | 0.0190074 | 31004 | 34740 | 0.0190074 | 488627 | 488706 | 0 | 489497 | 487932 | 0 | 0 | 14.7601 | 0
786 | 60000 | 1 | 0.109499 | 12927 | 3140 | 0.109499 | 48889 | 49126 | 0 | 50647 | 47773 | 0 | 0 | 2.78187 | 0
787 | 60000 | 1 | 0.0684462 | 120307 | 1460 | 0.0684462 | 138084 | 138317 | 0 | 149149 | 128263 | 0 | 0 | 0.147763 | 0
788 | 60000 | 1 | 0.146314 | 15476 | 41680 | 0.146314 | 460992 | 465394 | 0 | 467824 | 463315 | 0 | 0 | 28.7859 | 0
789 | 60000 | 1 | 0.0308427 | 22918 | 3500 | 0.0308427 | 68551 | 68579 | 0 | 69500 | 67688 | 0 | 0 | 1.99112 | 0
790 | 60000 | 1 | 0.0952691 | 7701 | 11520 | 0.0952691 | 142628 | 143192 | 0 | 143623 | 142799 | 0 | 0 | 17.5194 | 0
791 | 60000 | 1 | 0.056256 | 6311 | 11580 | 0.056256 | 150866 | 151074 | 0 | 151207 | 150948 | 0 | 0 | 22.9053 | 0
792 | 60000 | 1 | 0.0818082 | 104586 | 22640 | 0.0818082 | 373826 | 374942 | 0 | 388739 | 362339 | 0 | 0 | 2.57432 | 0
793 | 60000 | 1 | 0.199096 | 128675 | 74560 | 0.199096 | 849430 | 864170 | 0 | 900038 | 835295 | 0 | 0 | 5.60132 | 0
794 | 60000 | 1 | 0.0169108 | 114539 | 12200 | 0.0169108 | 276287 | 276319 | 0 | 278745 | 273938 | 0 | 0 | 1.41217 | 0
795 | 60000 | 1 | 0.0161168 | 7479 | 31360 | 0.0161168 | 423235 | 423284 | 0 | 423344 | 423224 | 0 | 0 | 55.5859 | 0
796 | 60000 | 1 | 0.0715157 | 120601 | 26640 | 0.0715157 | 442198 | 443156 | 0 | 454388 | 432767 | 0 | 0 | 2.66661 | 0
797 | 60000 | 1 | 0.292851 | 17832 | 34680 | 0.292851 | 310659 | 322533 | 0 | 329791 | 317240 | 0 | 0 | 16.4209 | 0
798 | 60000 | 1 | 0.11219 | 5020 | 21180 | 0.11219 | 245773 | 247144 | 0 | 247206 | 247083 | 0 | 0 | 47.9548 | 0
799 | 60000 | 1 | 0.123206 | 124796 | 240 | 0.123206 | 127454 | 128135 | 0 | 149262 | 109666 | 0 | 0 | 0.0212994 | 0
800 | 60000 | 1 | 0.227546 | 26198 | 8040 | 0.227546 | 102166 | 104443 | 0 | 113509 | 97368 | 0 | 0 | 2.89968 | 0
801 | 60000 | 1 | 0.131219 | 16388 | 36520 | 0.131219 | 417045 | 420249 | 0 | 422787 | 418046 | 0 | 0 | 24.4481 | 0
802 | 60000 | 1 | 0.0778672 | 14282 | 16020 | 0.0778672 | 207076 | 207628 | 0 | 208793 | 206556 | 0 | 0 | 13.499 | 0
803 | 60000 | 1 | 0.0286297 | 5413 | 2400 | 0.0286297 | 36776 | 36787 | 0 | 36809 | 36766 | 0 | 0 | 5.79364 | 0
804 | 60000 | 1 | 0.0323397 | 116436 | 17840 | 0.0323397 | 346672 | 346823 | 0 | 351589 | 342221 | 0 | 0 | 1.97734 | 0
805 | 60000 | 1 | 0.0698087 | 15600 | 2280 | 0.0698087 | 43449 | 43534 | 0 | 44800 | 42360 | 0 | 0 | 1.78512 | 0
806 | 60000 | 1 | 0.0301732 | 116179 | 12860 | 0.0301732 | 282946 | 283051 | 0 | 287491 | 278755 | 0 | 0 | 1.43542 | 0
807 | 60000 | 1 | 0.0344233 | 21503 | 11940 | 0.0344233 | 175889 | 175980 | 0 | 176872 | 175120 | 0 | 0 | 7.17957 | 0
808 | 60000 | 1 | 0.103432 | 6479 | 10120 | 0.103432 | 123523 | 124093 | 0 | 124282 | 123918 | 0 | 0 | 18.0648 | 0
809 | 60000 | 1 | 0.0113751 | 113820 | 6760 | 0.0113751 | 204420 | 204430 | 0 | 206048 | 202833 | 0 | 0 | 0.795987 | 0
810 | 60000 | 1 | 0.0106464 | 41136 | 29280 | 0.0106464 | 432556 | 432578 | 0 | 433197 | 431967 | 0 | 0 | 9.51505 | 0
811 | 60000 | 1 | 0.0750576 | 120934 | 53360 | 0.0750576 | 756640 | 758498 | 0 | 770196 | 747720 | 0 | 0 | 5.25663 | 0
812 | 60000 | 1 | 0.193258 | 128462 | 90520 | 0.193258 | 1007979 | 1024547 | 0 | 1058886 | 996729 | 0 | 0 | 6.84649 | 0
813 | 60000 | 1 | 0.188833 | 128292 | 56940 | 0.188833 | 690765 | 701461 | 0 | 735426 | 673813 | 0 | 0 | 4.38432 | 0
814 | 60000 | 1 | 0.134874 | 6839 | 96020 | 0.134874 | 1037306 | 1045794 | 0 | 1046212 | 1045425 | 0 | 0 | 150.656 | 0
815 | 60000 | 1 | 0.0476183 | 118169 | 25060 | 0.0476183 | 432928 | 433344 | 0 | 440534 | 426517 | 0 | 0 | 2.66362 | 0
816 | 60000 | 1 | 0.253507 | 130066 | 68140 | 0.253507 | 733817 | 754376 | 0 | 802517 | 717835 | 0 | 0 | 4.64186 | 0
817 | 60000 | 1 | 0.0502656 | 10606 | 25380 | 0.0502656 | 329338 | 329707 | 0 | 330098 | 329336 | 0 | 0 | 30.0506 | 0
818 | 60000 | 1 | 0.045567 | 41224 | 39760 | 0.045567 | 541821 | 542325 | 0 | 544966 | 539813 | 0 | 0 | 12.1432 | 0
819 | 60000 | 1 | 0.0104062 | 33628 | 660 | 0.0104062 | 42507 | 42508 | 0 | 42994 | 42028 | 0 | 0 | 0.264002 | 0
820 | 60000 | 1 | 0.0199421 | 12500 | 19800 | 0.0199421 | 274153 | 274201 | 0 | 274449 | 273959 | 0 | 0 | 20.9321 | 0
821 | 60000 | 1 | 0.203508 | 13208 | 65180 | 0.203508 | 644031 | 655994 | 0 | 658914 | 653643 | 0 | 0 | 47.76 | 0
822 | 60000 | 1 | 0.0793298 | 58677 | 26800 | 0.0793298 | 378940 | 380004 | 0 | 387198 | 373413 | 0 | 0 | 5.45802 | 0
823 | 60000 | 1 | 0.24001 | 129817 | 7460 | 0.24001 | 198495 | 202945 | 0 | 249388 | 167174 | 0 | 0 | 0.529038 | 0
824 | 60000 | 1 | 0.0652792 | 5908 | 2600 | 0.0652792 | 37968 | 38031 | 0 | 38115 | 37950 | 0 | 0 | 5.42618 | 0
825 | 60000 | 1 | 0.0267978 | 22310 | 29400 | 0.0267978 | 405368 | 405498 | 0 | 406258 | 404759 | 0 | 0 | 17.169 | 0
826 | 60000 | 1 | 0.102027 | 7156 | 28980 | 0.102027 | 341395 | 342977 | 0 | 343363 | 342628 | 0 | 0 | 46.705 | 0
827 | 60000 | 1 | 0.0899716 | 122259 | 28120 | 0.0899716 | 451484 | 453034 | 0 | 467561 | 439865 | 0 | 0 | 2.69283 | 0
828 | 60000 | 1 | 0.0377943 | 16024 | 4200 | 0.0377943 | 70141 | 70183 | 0 | 70885 | 69509 | 0 | 0 | 3.3771 | 0
829 | 60000 | 1 | 0.0253674 | 115598 | 6440 | 0.0253674 | 199931 | 199981 | 0 | 203692 | 196372 | 0 | 0 | 0.729541 | 0
830 | 60000 | 1 | 0.0230907 | 23527 | 5460 | 0.0230907 | 95518 | 95539 | 0 | 96229 | 94867 | 0 | 0 | 3.0599 | 0
831 | 60000 | 1 | 0.115444 | 124253 | 25620 | 0.115444 | 412144 | 414459 | 0 | 433806 | 397402 | 0 | 0 | 2.31696 | 0
832 | 60000 | 1 | 0.0685741 | 11315 | 64680 | 0.0685741 | 791199 | 792871 | 0 | 793553 | 792236 | 0 | 0 | 68.9194 | 0
833 | 60000 | 1 | 0.0799616 | 121383 | 10300 | 0.0799616 | 244540 | 245166 | 0 | 257996 | 233407 | 0 | 0 | 1.01462 | 0
834 | 60000 | 1 | 0.203445 | 24347 | 76040 | 0.203445 | 757789 | 771877 | 0 | 778868 | 766277 | 0 | 0 | 30.1233 | 0
835 | 60000 | 1 | 0.0195252 | 20504 | 1640 | 0.0195252 | 42256 | 42262 | 0 | 42764 | 41771 | 0 | 0 | 1.06086 | 0
836 | 60000 | 1 | 0.0301537 | 9627 | 16140 | 0.0301537 | 219663 | 219751 | 0 | 219978 | 219531 | 0 | 0 | 21.8162 | 0
837 | 60000 | 1 | 0.0191979 | 11073 | 32580 | 0.0191979 | 440664 | 440736 | 0 | 440917 | 440560 | 0 | 0 | 38.7944 | 0
838 | 60000 | 1 | 0.171978 | 12356 | 107480 | 0.171978 | 1094585 | 1109153 | 0 | 1111327 | 1107344 | 0 | 0 | 87.5865 | 0
839 | 60000 | 1 | 0.131563 | 125348 | 1600 | 0.131563 | 142914 | 143812 | 0 | 166600 | 124072 | 0 | 0 | 0.140138 | 0
840 | 60000 | 1 | 0.0357481 | 16081 | 36540 | 0.0357481 | 484421 | 484698 | 0 | 485351 | 484070 | 0 | 0 | 29.122 | 0
841 | 60000 | 1 | 0.0411625 | 20218 | 7840 | 0.0411625 | 120602 | 120690 | 0 | 121711 | 119715 | 0 | 0 | 4.96505 | 0
842 | 60000 | 1 | 0.0452227 | 14376 | 40540 | 0.0452227 | 525528 | 526010 | 0 | 526716 | 525337 | 0 | 0 | 35.5537 | 0
843 | 60000 | 1 | 0.0379771 | 117092 | 47220 | 0.0379771 | 715990 | 716440 | 0 | 722014 | 711092 | 0 | 0 | 5.11472 | 0
844 | 60000 | 1 | 0.135882 | 9149 | 83300 | 0.135882 | 904713 | 912220 | 0 | 913129 | 911429 | 0 | 0 | 97.8789 | 0
845 | 60000 | 1 | 0.0188605 | 21999 | 2240 | 0.0188605 | 51772 | 51779 | 0 | 52310 | 51259 | 0 | 0 | 1.35337 | 0
846 | 60000 | 1 | 0.0315921 | 5335 | 27660 | 0.0315921 | 363286 | 363448 | 0 | 363469 | 363427 | 0 | 0 | 67.0919 | 0
847 | 60000 | 1 | 0.0390952 | 7541 | 1480 | 0.0390952 | 26578 | 26593 | 0 | 26737 | 26454 | 0 | 0 | 2.52457 | 0
848 | 60000 | 1 | 0.0350435 | 30325 | 24060 | 0.0350435 | 339930 | 340116 | 0 | 341573 | 338713 | 0 | 0 | 10.2092 | 0
849 | 60000 | 1 | 0.0911656 | 18414 | 3700 | 0.0911656 | 62124 | 62337 | 0 | 64413 | 60456 | 0 | 0 | 2.37359 | 0
850 | 60000 | 1 | 0.0336278 | 116588 | 43380 | 0.0336278 | 671373 | 671702 | 0 | 676608 | 666973 | 0 | 0 | 4.75848 | 0
851 | 60000 | 1 | 0.0259432 | 13013 | 19720 | 0.0259432 | 271067 | 271149 | 0 | 271494 | 270812 | 0 | 0 | 19.8302 | 0
852 | 60000 | 1 | 0.277443 | 42058 | 170360 | 0.277443 | 1460584 | 1511322 | 0 | 1529484 | 1497911 | 0 | 0 | 33.7278 | 0
853 | 60000 | 1 | 0.106246 | 9626 | 22460 | 0.106246 | 267285 | 268620 | 0 | 269375 | 267943 | 0 | 0 | 26.7662 | 0
854 | 60000 | 1 | 0.0285989 | 115990 | 14080 | 0.0285989 | 299029 | 299129 | 0 | 303322 | 295064 | 0 | 0 | 1.57804 | 0
855 | 60000 | 1 | 0.0260449 | 115681 | 720 | 0.0260449 | 125085 | 125115 | 0 | 128941 | 121397 | 0 | 0 | 0.0812991 | 0
856 | 60000 | 1 | 0.0464347 | 6637 | 48880 | 0.0464347 | 620496 | 621096 | 0 | 621192 | 621004 | 0 | 0 | 92.4905 | 0
857 | 60000 | 1 | 0.189526 | 14699 | 112480 | 0.189526 | 1113849 | 1131859 | 0 | 1135085 | 1129228 | 0 | 0 | 74.7732 | 0
858 | 60000 | 1 | 0.0391102 | 27333 | 28360 | 0.0391102 | 389539 | 389805 | 0 | 391236 | 388435 | 0 | 0 | 13.2512 | 0
859 | 60000 | 1 | 0.0809653 | 10730 | 52180 | 0.0809653 | 629471 | 631321 | 0 | 632080 | 630624 | 0 | 0 | 57.6598 | 0
860 | 60000 | 1 | 0.0333479 | 18184 | 36360 | 0.0333479 | 486090 | 486332 | 0 | 487053 | 485638 | 0 | 0 | 25.7304 | 0
861 | 60000 | 1 | 0.0441289 | 17338 | 3220 | 0.0441289 | 58390 | 58437 | 0 | 59357 | 57561 | 0 | 0 | 2.36775 | 0
862 | 60000 | 1 | 0.0479513 | 28591 | 18920 | 0.0479513 | 267367 | 267639 | 0 | 269460 | 265910 | 0 | 0 | 8.35118 | 0
863 | 60000 | 1 | 0.0159488 | 114415 | 1340 | 0.0159488 | 132189 | 132201 | 0 | 134497 | 129945 | 0 | 0 | 0.155347 | 0
864 | 60000 | 1 | 0.0209031 | 34238 | 20500 | 0.0209031 | 304484 | 304543 | 0 | 305527 | 303581 | 0 | 0 | 7.89313 | 0
865 | 60000 | 1 | 0.0450495 | 11599 | 3180 | 0.0450495 | 52077 | 52120 | 0 | 52590 | 51672 | 0 | 0 | 3.48974 | 0
866 | 60000 | 1 | 0.0340119 | 26670 | 160 | 0.0340119 | 28749 | 28761 | 0 | 29974 | 27594 | 0 | 0 | 0.0779438 | 0
867 | 60000 | 1 | 0.0324363 | 13462 | 17940 | 0.0324363 | 245849 | 245964 | 0 | 246396 | 245546 | 0 | 0 | 17.2617 | 0
868 | 60000 | 1 | 0.0860872 | 20050 | 33000 | 0.0860872 | 410017 | 411371 | 0 | 413453 | 409475 | 0 | 0 | 19.4491 | 0
869 | 60000 | 1 | 0.0311649 | 30671 | 16560 | 0.0311649 | 245561 | 245667 | 0 | 246979 | 244398 | 0 | 0 | 7.00608 | 0
870 | 60000 | 1 | 0.295151 | 5091 | 11280 | 0.295151 | 100675 | 104452 | 0 | 104626 | 104293 | 0 | 0 | 18.7751 | 0
871 | 60000 | 1 | 0.0155818 | 5632 | 18460 | 0.0155818 | 251481 | 251508 | 0 | 251527 | 251490 | 0 | 0 | 43.6463 | 0
872 | 60000 | 1 | 0.0352076 | 10166 | 1700 | 0.0352076 | 32141 | 32156 | 0 | 32437 | 31885 | 0 | 0 | 2.1616 | 0
873 | 60000 | 1 | 0.0510451 | 118538 | 48700 | 0.0510451 | 722904 | 723724 | 0 | 731387 | 716475 | 0 | 0 | 5.09847 | 0
874 | 60000 | 1 | 0.0764123 | 7322 | 47540 | 0.0764123 | 576038 | 577546 | 0 | 577845 | 577268 | 0 | 0 | 77.6629 | 0
875 | 60000 | 1 | 0.0791307 | 14495 | 14260 | 0.0791307 | 185869 | 186379 | 0 | 187579 | 185276 | 0 | 0 | 11.8228 | 0
876 | 60000 | 1 | 0.312711 | 30216 | 55960 | 0.312711 | 484749 | 506024 | 0 | 521326 | 495136 | 0 | 0 | 15.0424 | 0
877 | 60000 | 1 | 0.0568077 | 45284 | 1000 | 0.0568077 | 57712 | 57787 | 0 | 61547 | 54255 | 0 | 0 | 0.274457 | 0
878 | 60000 | 1 | 0.186082 | 8817 | 54960 | 0.186082 | 557702 | 566343 | 0 | 567411 | 565456 | 0 | 0 | 62.246 | 0
879 | 60000 | 1 | 0.215011 | 8273 | 34300 | 0.215011 | 337002 | 343927 | 0 | 344974 | 343078 | 0 | 0 | 39.7316 | 0
880 | 60000 | 1 | 0.106285 | 27404 | 19200 | 0.106285 | 247731 | 248970 | 0 | 253057 | 245331 | 0 | 0 | 8.03997 | 0
881 | 60000 | 1 | 0.0826679 | 49311 | 73380 | 0.0826679 | 910508 | 913306 | 0 | 919370 | 907771 | 0 | 0 | 17.4642 | 0
882 | 60000 | 1 | 0.0658442 | 120054 | 32300 | 0.0658442 | 512981 | 513932 | 0 | 524151 | 504422 | 0 | 0 | 3.27292 | 0
883 | 60000 | 1 | 0.0612225 | 11602 | 48820 | 0.0612225 | 609973 | 610998 | 0 | 611646 | 610391 | 0 | 0 | 51.5738 | 0
884 | 60000 | 1 | 0.0442681 | 20883 | 48880 | 0.0442681 | 636570 | 637130 | 0 | 638281 | 636032 | 0 | 0 | 29.4819 | 0
885 | 60000 | 1 | 0.0326932 | 7790 | 12000 | 0.0326932 | 163496 | 163572 | 0 | 163700 | 163448 | 0 | 0 | 19.9859 | 0
886 | 60000 | 1 | 0.282073 | 26804 | 8580 | 0.282073 | 101018 | 104480 | 0 | 116468 | 95662 | 0 | 0 | 2.76867 | 0
887 | 60000 | 1 | 0.099531 | 17080 | 140 | 0.099531 | 18673 | 18729 | 0 | 20666 | 16988 | 0 | 0 | 0.0932338 | 0
888 | 60000 | 1 | 0.0623466 | 7207 | 44480 | 0.0623466 | 552111 | 553073 | 0 | 553299 | 552860 | 0 | 0 | 75.6028 | 0
889 | 60000 | 1 | 0.0497687 | 23543 | 38960 | 0.0497687 | 511147 | 511714 | 0 | 513246 | 510264 | 0 | 0 | 20.7106 | 0
890 | 60000 | 1 | 0.0543493 | 118888 | 52780 | 0.0543493 | 769566 | 770557 | 0 | 778747 | 762839 | 0 | 0 | 5.47302 | 0
891 | 60000 | 1 | 0.179368 | 15875 | 56400 | 0.179368 | 584901 | 593333 | 0 | 596774 | 590498 | 0 | 0 | 35.8441 | 0
892 | 60000 | 1 | 0.0726031 | 7346 | 260 | 0.0726031 | 10453 | 10466 | 0 | 10759 | 10192 | 0 | 0 | 0.422971 | 0
893 | 60000 | 1 | 0.0538199 | 18153 | 7360 | 0.0538199 | 110473 | 110611 | 0 | 111777 | 109510 | 0 | 0 | 5.08562 | 0
894 | 60000 | 1 | 0.171676 | 127556 | 4740 | 0.171676 | 176360 | 178336 | 0 | 209459 | 152526 | 0 | 0 | 0.3826 | 0
895 | 60000 | 1 | 0.0299833 | 28888 | 31840 | 0.0299833 | 441206 | 441383 | 0 | 442562 | 440243 | 0 | 0 | 14.2726 | 0
896 | 60000 | 1 | 0.0306513 | 13813 | 460 | 0.0306513 | 19818 | 19824 | 0 | 20280 | 19384 | 0 | 0 | 0.434766 | 0
897 | 60000 | 1 | 0.170303 | 127492 | 9760 | 0.170303 | 228145 | 230769 | 0 | 261519 | 205230 | 0 | 0 | 0.789472 | 0
898 | 60000 | 1 | 0.0714974 | 19683 | 8440 | 0.0714974 | 122492 | 122763 | 0 | 124501 | 121154 | 0 | 0 | 5.22315 | 0
899 | 60000 | 1 | 0.313848 | 130497 | 52740 | 0.313848 | 555834 | 579450 | 0 | 642311 | 534724 | 0 | 0 | 3.25935 | 0
900 | 60000 | 1 | 0.0660259 | 27657 | 57520 | 0.0660259 | 724997 | 726416 | 0 | 728898 | 724108 | 0 | 0 | 25.2131 | 0
901 | 60000 | 1 | 0.0410334 | 27485 | 19780 | 0.0410334 | 279905 | 280114 | 0 | 281600 | 278693 | 0 | 0 | 9.1839 | 0
902 | 60000 | 1 | 0.0700815 | 10235 | 63860 | 0.0700815 | 778504 | 780223 | 0 | 780863 | 779629 | 0 | 0 | 75.0603 | 0
903 | 60000 | 1 | 0.121751 | 117954 | 35340 | 0.121751 | 510040 | 513282 | 0 | 532650 | 496323 | 0 | 0 | 3.32404 | 0
904 | 60000 | 1 | 0.0587305 | 11764 | 2660 | 0.0587305 | 44878 | 44940 | 0 | 45626 | 44295 | 0 | 0 | 2.81464 | 0
905 | 60000 | 1 | 0.0474199 | 13360 | 30380 | 0.0474199 | 396072 | 396470 | 0 | 397157 | 395817 | 0 | 0 | 28.6443 | 0
906 | 60000 | 1 | 0.0101721 | 22369 | 21120 | 0.0101721 | 305790 | 305804 | 0 | 306088 | 305523 | 0 | 0 | 12.6698 | 0
907 | 60000 | 1 | 0.0302094 | 8071 | 37280 | 0.0302094 | 490289 | 490490 | 0 | 490653 | 490331 | 0 | 0 | 59.74 | 0
908 | 60000 | 1 | 0.0721198 | 52218 | 240 | 0.0721198 | 55093 | 55212 | 0 | 61053 | 49817 | 0 | 0 | 0.0550524 | 0
909 | 60000 | 1 | 0.101402 | 24567 | 8180 | 0.101402 | 119428 | 119961 | 0 | 123456 | 116834 | 0 | 0 | 3.86122 | 0
910 | 60000 | 1 | 0.0853246 | 36363 | 59340 | 0.0853246 | 732902 | 735297 | 0 | 739705 | 731284 | 0 | 0 | 19.1548 | 0
911 | 60000 | 1 | 0.234901 | 122693 | 125140 | 0.234901 | 1248233 | 1278771 | 0 | 1319135 | 1247512 | 0 | 0 | 9.17358 | 0
912 | 60000 | 1 | 0.0553085 | 112554 | 53500 | 0.0553085 | 771081 | 772112 | 0 | 780005 | 764680 | 0 | 0 | 5.85074 | 0
913 | 60000 | 1 | 0.0406787 | 111052 | 32660 | 0.0406787 | 525198 | 525571 | 0 | 531289 | 520102 | 0 | 0 | 3.72929 | 0
914 | 60000 | 1 | 0.0216586 | 6949 | 10000 | 0.0216586 | 139139 | 139167 | 0 | 139246 | 139091 | 0 | 0 | 19.0228 | 0
915 | 60000 | 1 | 0.0807886 | 114890 | 1740 | 0.0807886 | 135737 | 136058 | 0 | 148389 | 124768 | 0 | 0 | 0.181448 | 0
916 | 60000 | 1 | 0.0483429 | 21876 | 24180 | 0.0483429 | 326489 | 326828 | 0 | 328133 | 325590 | 0 | 0 | 13.9239 | 0
917 | 60000 | 1 | 0.278221 | 123323 | 96520 | 0.278221 | 938690 | 970715 | 0 | 1020971 | 933568 | 0 | 0 | 6.61163 | 0
918 | 60000 | 1 | 0.0621164 | 17472 | 4980 | 0.0621164 | 79144 | 79272 | 0 | 80528 | 78098 | 0 | 0 | 3.52962 | 0
919 | 60000 | 1 | 0.0132314 | 28562 | 4800 | 0.0132314 | 92908 | 92915 | 0 | 93432 | 92406 | 0 | 0 | 2.25287 | 0
920 | 60000 | 1 | 0.292394 | 5630 | 52460 | 0.292394 | 447021 | 464150 | 0 | 464692 | 463725 | 0 | 0 | 78.3902 | 0
921 | 60000 | 1 | 0.239792 | 122793 | 1740 | 0.239792 | 138811 | 141737 | 0 | 185746 | 107833 | 0 | 0 | 0.130445 | 0
922 | 60000 | 1 | 0.162922 | 5076 | 16340 | 0.162922 | 176356 | 178415 | 0 | 178545 | 178295 | 0 | 0 | 33.7412 | 0
923 | 60000 | 1 | 0.187479 | 4838 | 105680 | 0.187479 | 1043399 | 1059907 | 0 | 1060007 | 1059812 | 0 | 0 | 214.652 | 0
924 | 60000 | 1 | 0.0469767 | 19767 | 5580 | 0.0469767 | 90594 | 90679 | 0 | 91843 | 89573 | 0 | 0 | 3.58305 | 0
925 | 60000 | 1 | 0.115041 | 117507 | 22620 | 0.115041 | 372144 | 374213 | 0 | 392467 | 358112 | 0 | 0 | 2.16698 | 0
926 | 60000 | 1 | 0.0554314 | 112566 | 12680 | 0.0554314 | 270411 | 270749 | 0 | 278825 | 263147 | 0 | 0 | 1.40223 | 0
927 | 60000 | 1 | 0.119306 | 6578 | 35060 | 0.119306 | 399050 | 401585 | 0 | 401914 | 401289 | 0 | 0 | 59.662 | 0
928 | 60000 | 1 | 0.261671 | 54350 | 27800 | 0.261671 | 301158 | 310344 | 0 | 334843 | 291958 | 0 | 0 | 4.54103 | 0
929 | 60000 | 1 | 0.0176829 | 34688 | 140 | 0.0176829 | 36516 | 36520 | 0 | 37400 | 35658 | 0 | 0 | 0.0526849 | 0
930 | 60000 | 1 | 0.0282241 | 47619 | 32800 | 0.0282241 | 473138 | 473307 | 0 | 475291 | 471384 | 0 | 0 | 8.93577 | 0
931 | 60000 | 1 | 0.065575 | 14334 | 41440 | 0.065575 | 519610 | 520611 | 0 | 521666 | 519629 | 0 | 0 | 35.2492 | 0
932 | 60000 | 1 | 0.0155235 | 6238 | 14220 | 0.0155235 | 195827 | 195848 | 0 | 195884 | 195812 | 0 | 0 | 30.3891 | 0
933 | 60000 | 1 | 0.079183 | 18814 | 36700 | 0.079183 | 456981 | 458260 | 0 | 459988 | 456673 | 0 | 0 | 23.2889 | 0
934 | 60000 | 1 | 0.0219049 | 108942 | 7560 | 0.0219049 | 208471 | 208511 | 0 | 211519 | 205573 | 0 | 0 | 0.913591 | 0
935 | 60000 | 1 | 0.0103 | 6750 | 1340 | 0.0103 | 24776 | 24777 | 0 | 24805 | 24749 | 0 | 0 | 2.67012 | 0
936 | 60000 | 1 | 0.235616 | 122708 | 126260 | 0.235616 | 1256652 | 1287589 | 0 | 1328079 | 1256256 | 0 | 0 | 9.24094 | 0
937 | 60000 | 1 | 0.065089 | 15810 | 1780 | 0.065089 | 37750 | 37813 | 0 | 39033 | 36675 | 0 | 0 | 1.38761 | 0
938 | 60000 | 1 | 0.0852394 | 15636 | 9320 | 0.0852394 | 126672 | 127072 | 0 | 128655 | 125628 | 0 | 0 | 7.10129 | 0
939 | 60000 | 1 | 0.194953 | 24192 | 10640 | 0.194953 | 130109 | 132257 | 0 | 139104 | 126720 | 0 | 0 | 4.37806 | 0
940 | 60000 | 1 | 0.0366812 | 110620 | 46200 | 0.0366812 | 698192 | 698601 | 0 | 703684 | 693717 | 0 | 0 | 5.3116 | 0
941 | 60000 | 1 | 0.0183509 | 26392 | 1180 | 0.0183509 | 42044 | 42050 | 0 | 42688 | 41424 | 0 | 0 | 0.593052 | 0
942 | 60000 | 1 | 0.0877414 | 6204 | 20720 | 0.0877414 | 251352 | 252209 | 0 | 252400 | 252033 | 0 | 0 | 39.5089 | 0
943 | 60000 | 1 | 0.0954409 | 11124 | 79380 | 0.0954409 | 923496 | 927276 | 0 | 928157 | 926479 | 0 | 0 | 82.0118 | 0
944 | 60000 | 1 | 0.155778 | 8760 | 78540 | 0.155778 | 827345 | 836369 | 0 | 837478 | 835425 | 0 | 0 | 93.4363 | 0
945 | 60000 | 1 | 0.252569 | 14988 | 23440 | 0.252569 | 226886 | 233296 | 0 | 238185 | 229570 | 0 | 0 | 14.1375 | 0
946 | 60000 | 1 | 0.0371296 | 110669 | 4280 | 0.0371296 | 165667 | 165754 | 0 | 171012 | 160704 | 0 | 0 | 0.49696 | 0
947 | 60000 | 1 | 0.137147 | 6359 | 2600 | 0.137147 | 34857 | 35110 | 0 | 35480 | 34784 | 0 | 0 | 4.48115 | 0
948 | 60000 | 1 | 0.0720244 | 114125 | 140 | 0.0720244 | 115814 | 116023 | 0 | 126875 | 105991 | 0 | 0 | 0.0147956 | 0
949 | 60000 | 1 | 0.264246 | 11913 | 63200 | 0.264246 | 566575 | 584326 | 0 | 587764 | 581727 | 0 | 0 | 46.5591 | 0
950 | 60000 | 1 | 0.0497218 | 22012 | 1120 | 0.0497218 | 36119 | 36154 | 0 | 37607 | 34778 | 0 | 0 | 0.64085 | 0
951 | 60000 | 1 | 0.0998758 | 29083 | 41780 | 0.0998758 | 510482 | 512761 | 0 | 516842 | 509103 | 0 | 0 | 16.5525 | 0
952 | 60000 | 1 | 0.01728 | 13795 | 7560 | 0.01728 | 114486 | 114501 | 0 | 114752 | 114254 | 0 | 0 | 7.29873 | 0
953 | 60000 | 1 | 0.199167 | 121720 | 19060 | 0.199167 | 308849 | 313918 | 0 | 348814 | 285827 | 0 | 0 | 1.53737 | 0
954 | 60000 | 1 | 0.288387 | 34553 | 1840 | 0.288387 | 50301 | 52019 | 0 | 68840 | 39742 | 0 | 0 | 0.455773 | 0
955 | 60000 | 1 | 0.0419641 | 111189 | 260 | 0.0419641 | 114510 | 114580 | 0 | 120588 | 108841 | 0 | 0 | 0.0298717 | 0
956 | 60000 | 1 | 0.154064 | 119825 | 105840 | 0.154064 | 1212027 | 1224760 | 0 | 1249385 | 1203943 | 0 | 0 | 9.11496 | 0
957 | 60000 | 1 | 0.0422466 | 12317 | 39900 | 0.0422466 | 517970 | 518385 | 0 | 518918 | 517876 | 0 | 0 | 41.0524 | 0
958 | 60000 | 1 | 0.0284964 | 42280 | 140 | 0.0284964 | 44023 | 44037 | 0 | 45820 | 42309 | 0 | 0 | 0.0412138 | 0
959 | 60000 | 1 | 0.0103051 | 30690 | 440 | 0.0103051 | 36609 | 36610 | 0 | 37052 | 36173 | 0 | 0 | 0.192856 | 0
960 | 60000 | 1 | 0.0663966 | 41076 | 1840 | 0.0663966 | 63660 | 63777 | 0 | 67855 | 59985 | 0 | 0 | 0.549802 | 0
961 | 60000 | 1 | 0.107734 | 116997 | 1440 | 0.107734 | 133496 | 134057 | 0 | 151162 | 118849 | 0 | 0 | 0.141028 | 0
962 | 60000 | 1 | 0.0487302 | 111893 | 660 | 0.0487302 | 120222 | 120323 | 0 | 127382 | 113628 | 0 | 0 | 0.0744346 | 0
963 | 60000 | 1 | 0.0135335 | 107933 | 1860 | 0.0135335 | 132753 | 132761 | 0 | 134594 | 130955 | 0 | 0 | 0.229954 | 0
964 | 60000 | 1 | 0.02146 | 21869 | 1980 | 0.02146 | 48034 | 48043 | 0 | 48650 | 47450 | 0 | 0 | 1.1964 | 0
965 | 60000 | 1 | 0.044848 | 10371 | 800 | 0.044848 | 20520 | 20533 | 0 | 20891 | 20192 | 0 | 0 | 0.978478 | 0
966 | 60000 | 1 | 0.0390473 | 42419 | 27100 | 0.0390473 | 388422 | 388686 | 0 | 391110 | 386364 | 0 | 0 | 8.15675 | 0
967 | 60000 | 1 | 0.355059 | 15175 | 44160 | 0.355059 | 351584 | 371430 | 0 | 378778 | 366403 | 0 | 0 | 22.1676 | 0
968 | 60000 | 1 | 0.140601 | 7380 | 1400 | 0.140601 | 22616 | 22771 | 0 | 23357 | 22260 | 0 | 0 | 2.06423 | 0
969 | 60000 | 1 | 0.0683922 | 13083 | 34700 | 0.0683922 | 435078 | 435988 | 0 | 436944 | 435101 | 0 | 0 | 32.2535 | 0
970 | 60000 | 1 | 0.0218851 | 5476 | 10420 | 0.0218851 | 143150 | 143180 | 0 | 143208 | 143152 | 0 | 0 | 25.1401 | 0
971 | 60000 | 1 | 0.0529305 | 19389 | 9660 | 0.0529305 | 140658 | 140828 | 0 | 142036 | 139688 | 0 | 0 | 6.25453 | 0
972 | 60000 | 1 | 0.203047 | 8710 | 46220 | 0.203047 | 458867 | 467329 | 0 | 468749 | 466176 | 0 | 0 | 51.6774 | 0
973 | 60000 | 1 | 0.205252 | 26331 | 15720 | 0.205252 | 180003 | 183340 | 0 | 191471 | 176842 | 0 | 0 | 5.83597 | 0
974 | 60000 | 1 | 0.0348316 | 34386 | 15080 | 0.0348316 | 228998 | 229121 | 0 | 230783 | 227521 | 0 | 0 | 5.65946 | 0
975 | 60000 | 1 | 0.0188178 | 23699 | 2780 | 0.0188178 | 60616 | 60625 | 0 | 61183 | 60078 | 0 | 0 | 1.5577 | 0
976 | 60000 | 1 | 0.121018 | 23040 | 32540 | 0.121018 | 386307 | 388833 | 0 | 392675 | 385467 | 0 | 0 | 15.7666 | 0
977 | 60000 | 1 | 0.0281341 | 109665 | 6340 | 0.0281341 | 192330 | 192389 | 0 | 196303 | 188594 | 0 | 0 | 0.753785 | 0
978 | 60000 | 1 | 0.0681226 | 25093 | 100 | 0.0681226 | 26275 | 26317 | 0 | 28543 | 24251 | 0 | 0 | 0.0471078 | 0
979 | 60000 | 1 | 0.0260328 | 10341 | 28300 | 0.0260328 | 379780 | 379895 | 0 | 380113 | 379683 | 0 | 0 | 35.7257 | 0
980 | 60000 | 1 | 0.0283491 | 109690 | 28120 | 0.0283491 | 474066 | 474229 | 0 | 478132 | 470445 | 0 | 0 | 3.32186 | 0
981 | 60000 | 1 | 0.073971 | 14134 | 3240 | 0.073971 | 53499 | 53618 | 0 | 54755 | 52567 | 0 | 0 | 2.78505 | 0
982 | 60000 | 1 | 0.0515603 | 20875 | 9580 | 0.0515603 | 141417 | 141581 | 0 | 142978 | 140261 | 0 | 0 | 5.7744 | 0
983 | 60000 | 1 | 0.0214126 | 108884 | 6860 | 0.0214126 | 199277 | 199313 | 0 | 202252 | 196442 | 0 | 0 | 0.830177 | 0
984 | 60000 | 1 | 0.0167488 | 5469 | 4020 | 0.0167488 | 59121 | 59127 | 0 | 59144 | 59111 | 0 | 0 | 9.80909 | 0
985 | 60000 | 1 | 0.0293395 | 12374 | 12220 | 0.0293395 | 171714 | 171779 | 0 | 172152 | 171417 | 0 | 0 | 12.877 | 0
986 | 60000 | 1 | 0.153276 | 119785 | 37940 | 0.153276 | 519194 | 524430 | 0 | 549750 | 503007 | 0 | 0 | 3.33438 | 0
987 | 60000 | 1 | 0.0251139 | 21897 | 5220 | 0.0251139 | 90564 | 90589 | 0 | 91295 | 89902 | 0 | 0 | 3.13594 | 0
988 | 60000 | 1 | 0.0371302 | 5526 | 4720 | 0.0371302 | 66388 | 66426 | 0 | 66476 | 66377 | 0 | 0 | 11.0124 | 0
989 | 60000 | 1 | 0.176657 | 120873 | 43060 | 0.176657 | 556602 | 564088 | 0 | 593969 | 539441 | 0 | 0 | 3.60485 | 0
990 | 60000 | 1 | 0.143467 | 15427 | 19660 | 0.143467 | 227862 | 229938 | 0 | 232658 | 227608 | 0 | 0 | 13.7699 | 0
991 | 60000 | 1 | 0.0123518 | 107787 | 100 | 0.0123518 | 109064 | 109070 | 0 | 110740 | 107422 | 0 | 0 | 0.0118503 | 0
992 | 60000 | 1 | 0.0444985 | 111456 | 47420 | 0.0444985 | 706601 | 707211 | 0 | 713462 | 701256 | 0 | 0 | 5.33973 | 0
993 | 60000 | 1 | 0.041451 | 15189 | 44860 | 0.041451 | 583592 | 584043 | 0 | 584752 | 583364 | 0 | 0 | 37.4208 | 0
994 | 60000 | 1 | 0.0163566 | 11928 | 8260 | 0.0163566 | 122080 | 122094 | 0 | 122288 | 121904 | 0 | 0 | 9.23472 | 0
995 | 60000 | 1 | 0.0717117 | 114097 | 5620 | 0.0717117 | 182338 | 182700 | 0 | 193469 | 172740 | 0 | 0 | 0.598085 | 0
996 | 60000 | 1 | 0.120538 | 117875 | 56840 | 0.120538 | 745971 | 750701 | 0 | 769641 | 734094 | 0 | 0 | 5.32849 | 0
997 | 60000 | 1 | 0.0596731 | 112979 | 20700 | 0.0596731 | 368253 | 368803 | 0 | 377524 | 360631 | 0 | 0 | 2.25947 | 0
998 | 60000 | 1 | 0.0931596 | 41727 | 6460 | 0.0931596 | 117672 | 118112 | 0 | 123940 | 112851 | 0 | 0 | 1.81999 | 0
999 | 60000 | 1 | 0.129733 | 118459 | 34200 | 0.129733 | 493090 | 496642 | 0 | 517505 | 478531 | 0 | 0 | 3.16253 | 0
1000 | 60000 | 1 | 0.0147018 | 6054 | 13500 | 0.0147018 | 186304 | 186322 | 0 | 186355 | 186289 | 0 | 0 | 29.7737 | 0
1001 | 60000 | 1 | 0.0113576 | 8493 | 21700 | 0.0113576 | 299229 | 299247 | 0 | 299310 | 299184 | 0 | 0 | 34.2288 | 0
1002 | 60000 | 1 | 0.0333263 | 6939 | 7080 | 0.0333263 | 98825 | 98872 | 0 | 98997 | 98751 | 0 | 0 | 13.2402 | 0
1003 | 60000 | 1 | 0.0117379 | 107711 | 11440 | 0.0117379 | 260722 | 260737 | 0 | 262313 | 259181 | 0 | 0 | 1.42057 | 0
1004 | 60000 | 1 | 0.305798 | 123443 | 64240 | 0.305798 | 646941 | 673283 | 0 | 730566 | 632174 | 0 | 0 | 4.24078 | 0
1005 | 60000 | 1 | 0.0194565 | 108651 | 21120 | 0.0194565 | 386836 | 386898 | 0 | 389540 | 384312 | 0 | 0 | 2.56033 | 0
1006 | 60000 | 1 | 0.0658313 | 11322 | 45780 | 0.0658313 | 568672 | 569777 | 0 | 570493 | 569110 | 0 | 0 | 49.2272 | 0
1007 | 60000 | 1 | 0.0114091 | 107670 | 2840 | 0.0114091 | 145712 | 145719 | 0 | 147257 | 144200 | 0 | 0 | 0.353322 | 0
1008 | 60000 | 1 | 0.0463746 | 14878 | 180 | 0.0463746 | 17158 | 17170 | 0 | 17951 | 16427 | 0 | 0 | 0.153254 | 0
1009 | 60000 | 1 | 0.0215595 | 35106 | 3920 | 0.0215595 | 86956 | 86973 | 0 | 88053 | 85919 | 0 | 0 | 1.47691 | 0
1010 | 60000 | 1 | 0.210236 | 13448 | 58060 | 0.210236 | 570394 | 581678 | 0 | 584613 | 579329 | 0 | 0 | 41.4133 | 0
1011 | 60000 | 1 | 0.0658739 | 33701 | 2960 | 0.0658739 | 70128 | 70255 | 0 | 73438 | 67294 | 0 | 0 | 1.08086 | 0
1012 | 60000 | 1 | 0.0256044 | 11471 | 22540 | 0.0256044 | 306396 | 306486 | 0 | 306733 | 306245 | 0 | 0 | 25.7102 | 0
1013 | 60000 | 1 | 0.200548 | 15158 | 34920 | 0.200548 | 357583 | 363981 | 0 | 367457 | 361175 | 0 | 0 | 22.5889 | 0
1014 | 60000 | 1 | 0.09728 | 51261 | 52120 | 0.09728 | 652028 | 654797 | 0 | 662406 | 647963 | 0 | 0 | 11.7196 | 0
1015 | 60000 | 1 | 0.149072 | 5352 | 28400 | 0.149072 | 308789 | 311841 | 0 | 311992 | 311703 | 0 | 0 | 56.6909 | 0
1016 | 60000 | 1 | 0.0699866 | 113942 | 5680 | 0.0699866 | 183105 | 183452 | 0 | 193933 | 173741 | 0 | 0 | 0.607003 | 0
1017 | 60000 | 1 | 0.0623058 | 44896 | 18800 | 0.0623058 | 276520 | 276997 | 0 | 281174 | 273096 | 0 | 0 | 5.15909 | 0
1018 | 60000 | 1 | 0.018525 | 65490 | 30400 | 0.018525 | 466232 | 466304 | 0 | 468129 | 464515 | 0 | 0 | 6.11908 | 0
1019 | 60000 | 1 | 0.021737 | 108922 | 15340 | 0.021737 | 310573 | 310634 | 0 | 313607 | 307730 | 0 | 0 | 1.85132 | 0
1020 | 60000 | 1 | 0.0244953 | 23293 | 34960 | 0.0244953 | 479797 | 479926 | 0 | 480670 | 479202 | 0 | 0 | 19.5983 | 0
1021 | 60000 | 1 | 0.0112332 | 13410 | 13420 | 0.0112332 | 193569 | 193580 | 0 | 193737 | 193425 | 0 | 0 | 13.4344 | 0
1022 | 60000 | 1 | 0.0348725 | 110422 | 40060 | 0.0348725 | 622248 | 622576 | 0 | 627407 | 617925 | 0 | 0 | 4.63518 | 0
1023 | 60000 | 1 | 0.0140043 | 9961 | 2340 | 0.0140043 | 41316 | 41319 | 0 | 41424 | 41215 | 0 | 0 | 3.1477 | 0
1024 | 60000 | 1 | 0.0777806 | 18918 | 3620 | 0.0777806 | 62589 | 62745 | 0 | 64577 | 61062 | 0 | 0 | 2.30842 | 0
1025 | 60000 | 1 | 0.336543 | 9869 | 53120 | 0.336543 | 425894 | 447542 | 0 | 451049 | 445078 | 0 | 0 | 42.1508 | 0
1026 | 60000 | 1 | 0.0731879 | 8326 | 14680 | 0.0731879 | 186460 | 186899 | 0 | 187334 | 186496 | 0 | 0 | 21.3949 | 0
1027 | 60000 | 1 | 0.0189744 | 108594 | 13780 | 0.0189744 | 290620 | 290663 | 0 | 293246 | 288133 | 0 | 0 | 1.6762 | 0
1028 | 60000 | 1 | 0.0821826 | 18371 | 58100 | 0.0821826 | 704580 | 706717 | 0 | 708576 | 705016 | 0 | 0 | 37.3509 | 0
1029 | 60000 | 1 | 0.158094 | 46934 | 55460 | 0.158094 | 625410 | 632423 | 0 | 644074 | 622632 | 0 | 0 | 12.3251 | 0
1030 | 60000 | 1 | 0.010792 | 24954 | 28920 | 0.010792 | 411736 | 411758 | 0 | 412109 | 411410 | 0 | 0 | 15.4997 | 0
1031 | 60000 | 1 | 0.0434663 | 4935 | 6300 | 0.0434663 | 85334 | 85403 | 0 | 85432 | 85375 | 0 | 0 | 16.2893 | 0
1032 | 60000 | 1 | 0.316621 | 123436 | 37180 | 0.316621 | 423375 | 441450 | 0 | 502019 | 398481 | 0 | 0 | 2.4299 | 0
1033 | 60000 | 1 | 0.0503561 | 15873 | 36280 | 0.0503561 | 469937 | 470470 | 0 | 471390 | 469600 | 0 | 0 | 28.6055 | 0
1034 | 60000 | 1 | 0.0132921 | 107903 | 13420 | 0.0132921 | 286840 | 286861 | 0 | 288650 | 285097 | 0 | 0 | 1.6583 | 0
1035 | 60000 | 1 | 0.0148752 | 20002 | 7920 | 0.0148752 | 125872 | 125884 | 0 | 126236 | 125538 | 0 | 0 | 5.2929 | 0
1036 | 60000 | 1 | 0.260829 | 123138 | 920 | 0.260829 | 131341 | 134576 | 0 | 183319 | 97868 | 0 | 0 | 0.0666222 | 0
1037 | 60000 | 1 | 0.17681 | 6574 | 3080 | 0.17681 | 38221 | 38692 | 0 | 39316 | 38166 | 0 | 0 | 4.81395 | 0
1038 | 60000 | 1 | 0.0424666 | 27603 | 7000 | 0.0424666 | 117024 | 117116 | 0 | 118738 | 115567 | 0 | 0 | 3.23949 | 0
1039 | 60000 | 1 | 0.0183301 | 13529 | 17720 | 0.0183301 | 248427 | 248464 | 0 | 248713 | 248219 | 0 | 0 | 17.3615 | 0
1040 | 60000 | 1 | 0.316383 | 19759 | 249600 | 0.316383 | 1931838 | 2019278 | 0 | 2027201 | 2013640 | 0 | 0 | 96.7691 | 0
1041 | 60000 | 1 | 0.0453043 | 35010 | 32480 | 0.0453043 | 445010 | 445417 | 0 | 447605 | 443335 | 0 | 0 | 11.7109 | 0
1042 | 60000 | 1 | 0.0248549 | 7287 | 15500 | 0.0248549 | 210730 | 210788 | 0 | 210883 | 210694 | 0 | 0 | 27.9177 | 0
1043 | 60000 | 1 | 0.0136506 | 16371 | 24400 | 0.0136506 | 341701 | 341729 | 0 | 341984 | 341478 | 0 | 0 | 19.8714 | 0
1044 | 60000 | 1 | 0.147254 | 12513 | 106840 | 0.147254 | 1132594 | 1143643 | 0 | 1145455 | 1142094 | 0 | 0 | 89.5086 | 0
1045 | 60000 | 1 | 0.0186356 | 8361 | 4220 | 0.0186356 | 64507 | 64516 | 0 | 64617 | 64418 | 0 | 0 | 6.71516 | 0
1046 | 60000 | 1 | 0.0391128 | 18764 | 9100 | 0.0391128 | 135627 | 135718 | 0 | 136621 | 134852 | 0 | 0 | 6.22784 | 0
1047 | 60000 | 1 | 0.321404 | 123424 | 168460 | 0.321404 | 1423916 | 1489487 | 0 | 1547259 | 1448711 | 0 | 0 | 10.5368 | 0
1048 | 60000 | 1 | 0.0347135 | 28565 | 14960 | 0.0347135 | 221705 | 221823 | 0 | 223153 | 220541 | 0 | 0 | 6.76135 | 0
1049 | 60000 | 1 | 0.0741819 | 114317 | 25680 | 0.0741819 | 423125 | 424112 | 0 | 435185 | 413900 | 0 | 0 | 2.70131 | 0
1050 | 60000 | 1 | 0.0377718 | 38030 | 25340 | 0.0377718 | 362503 | 362733 | 0 | 364791 | 360760 | 0 | 0 | 8.53185 | 0
1051 | 60000 | 1 | 0.0239971 | 103215 | 2440 | 0.0239971 | 135276 | 135305 | 0 | 138441 | 132249 | 0 | 0 | 0.310619 | 0
1052 | 60000 | 1 | 0.0501886 | 4933 | 20960 | 0.0501886 | 268609 | 268910 | 0 | 268958 | 268863 | 0 | 0 | 53.448 | 0
1053 | 60000 | 1 | 0.0907413 | 109381 | 64860 | 0.0907413 | 860490 | 863603 | 0 | 876481 | 851939 | 0 | 0 | 6.86688 | 0
1054 | 60000 | 1 | 0.182509 | 10852 | 24760 | 0.182509 | 261582 | 265454 | 0 | 267592 | 263694 | 0 | 0 | 23.1037 | 0
1055 | 60000 | 1 | 0.0979923 | 6415 | 29780 | 0.0979923 | 352073 | 353580 | 0 | 353848 | 353335 | 0 | 0 | 53.8792 | 0
1056 | 60000 | 1 | 0.0108791 | 18574 | 5920 | 0.0108791 | 98247 | 98252 | 0 | 98493 | 98015 | 0 | 0 | 4.28952 | 0
1057 | 60000 | 1 | 0.0697071 | 17707 | 9840 | 0.0697071 | 137885 | 138176 | 0 | 139663 | 136797 | 0 | 0 | 6.78684 | 0
1058 | 60000 | 1 | 0.0447144 | 105381 | 10000 | 0.0447144 | 232175 | 232363 | 0 | 238415 | 226599 | 0 | 0 | 1.2032 | 0
1059 | 60000 | 1 | 0.170802 | 5047 | 24700 | 0.170802 | 260072 | 263443 | 0 | 263663 | 263250 | 0 | 0 | 50.5258 | 0
1060 | 60000 | 1 | 0.0313471 | 104011 | 560 | 0.0313471 | 111223 | 111261 | 0 | 115421 | 107242 | 0 | 0 | 0.0693405 | 0
1061 | 60000 | 1 | 0.217353 | 115582 | 128920 | 0.217353 | 1307992 | 1335437 | 0 | 1370119 | 1308063 | 0 | 0 | 10.3165 | 0
1062 | 60000 | 1 | 0.178148 | 114320 | 53420 | 0.178148 | 652154 | 661160 | 0 | 689543 | 637786 | 0 | 0 | 4.70463 | 0
1063 | 60000 | 1 | 0.111241 | 11903 | 60020 | 0.111241 | 687837 | 691658 | 0 | 693005 | 690461 | 0 | 0 | 56.7833 | 0
1064 | 60000 | 1 | 0.0646504 | 19128 | 35480 | 0.0646504 | 453012 | 453860 | 0 | 455435 | 452393 | 0 | 0 | 22.6824 | 0
1065 | 60000 | 1 | 0.0276673 | 5081 | 240 | 0.0276673 | 8154 | 8155 | 0 | 8187 | 8124 | 0 | 0 | 0.604562 | 0
1066 | 60000 | 1 | 0.0155893 | 102267 | 26660 | 0.0155893 | 455261 | 455308 | 0 | 457288 | 453361 | 0 | 0 | 3.45166 | 0
1067 | 60000 | 1 | 0.12987 | 7301 | 1620 | 0.12987 | 25267 | 25424 | 0 | 26065 | 24862 | 0 | 0 | 2.46048 | 0
1068 | 60000 | 1 | 0.0251088 | 103338 | 9720 | 0.0251088 | 230648 | 230707 | 0 | 233984 | 227518 | 0 | 0 | 1.23198 | 0
1069 | 60000 | 1 | 0.154398 | 8720 | 75480 | 0.154398 | 797855 | 806404 | 0 | 807555 | 805425 | 0 | 0 | 90.4967 | 0
1070 | 60000 | 1 | 0.159778 | 113540 | 27940 | 0.159778 | 405491 | 409885 | 0 | 435149 | 388659 | 0 | 0 | 2.57135 | 0
1071 | 60000 | 1 | 0.232888 | 10232 | 20700 | 0.232888 | 203668 | 208556 | 0 | 211125 | 206550 | 0 | 0 | 18.9046 | 0
1072 | 60000 | 1 | 0.0560479 | 10848 | 20380 | 0.0560479 | 264746 | 265116 | 0 | 265704 | 264561 | 0 | 0 | 23.4038 | 0
1073 | 60000 | 1 | 0.0344253 | 29315 | 2540 | 0.0344253 | 62200 | 62231 | 0 | 63661 | 60853 | 0 | 0 | 1.12176 | 0
1074 | 60000 | 1 | 0.206235 | 6112 | 77120 | 0.206235 | 747077 | 761354 | 0 | 761881 | 760917 | 0 | 0 | 121.22 | 0
1075 | 60000 | 1 | 0.0120821 | 101860 | 1220 | 0.0120821 | 118191 | 118197 | 0 | 119740 | 116675 | 0 | 0 | 0.160332 | 0
1076 | 60000 | 1 | 0.0122674 | 101881 | 6840 | 0.0122674 | 193446 | 193458 | 0 | 195020 | 191916 | 0 | 0 | 0.898737 | 0
1077 | 60000 | 1 | 0.0160567 | 12994 | 3900 | 0.0160567 | 65068 | 65075 | 0 | 65303 | 64851 | 0 | 0 | 4.00749 | 0
1078 | 60000 | 1 | 0.023162 | 24061 | 8700 | 0.023162 | 138736 | 138769 | 0 | 139498 | 138057 | 0 | 0 | 4.76585 | 0
1079 | 60000 | 1 | 0.025174 | 103345 | 3640 | 0.025174 | 151024 | 151060 | 0 | 154356 | 147853 | 0 | 0 | 0.461355 | 0
1080 | 60000 | 1 | 0.0359975 | 5780 | 2880 | 0.0359975 | 43016 | 43039 | 0 | 43123 | 42957 | 0 | 0 | 6.44219 | 0
1081 | 60000 | 1 | 0.220427 | 6304 | 480 | 0.220427 | 10896 | 11033 | 0 | 11798 | 10415 | 0 | 0 | 0.72832 | 0
1082 | 60000 | 1 | 0.0261676 | 103453 | 39400 | 0.0261676 | 614293 | 614476 | 0 | 617848 | 611199 | 0 | 0 | 4.93785 | 0
1083 | 60000 | 1 | 0.0770857 | 108305 | 35140 | 0.0770857 | 527866 | 529218 | 0 | 540093 | 519220 | 0 | 0 | 3.87387 | 0
1084 | 60000 | 1 | 0.0143755 | 52136 | 1940 | 0.0143755 | 78035 | 78042 | 0 | 79169 | 76932 | 0 | 0 | 0.496757 | 0
1085 | 60000 | 1 | 0.0230198 | 43720 | 8560 | 0.0230198 | 156495 | 156532 | 0 | 158026 | 155075 | 0 | 0 | 2.5795 | 0
1086 | 60000 | 1 | 0.0218469 | 6977 | 24700 | 0.0218469 | 332012 | 332083 | 0 | 332172 | 331996 | 0 | 0 | 46.5812 | 0
1087 | 60000 | 1 | 0.0121473 | 4779 | 180 | 0.0121473 | 7212 | 7212 | 0 | 7221 | 7202 | 0 | 0 | 0.509077 | 0
1088 | 60000 | 1 | 0.0987443 | 11252 | 75500 | 0.0987443 | 875303 | 879141 | 0 | 880249 | 878144 | 0 | 0 | 76.7909 | 0
1089 | 60000 | 1 | 0.0552126 | 17385 | 8940 | 0.0552126 | 129252 | 129424 | 0 | 130625 | 128294 | 0 | 0 | 6.43467 | 0
1090 | 60000 | 1 | 0.0273772 | 5533 | 6400 | 0.0273772 | 89426 | 89455 | 0 | 89502 | 89408 | 0 | 0 | 15.1601 | 0
1091 | 60000 | 1 | 0.0121569 | 26952 | 1200 | 0.0121569 | 43065 | 43067 | 0 | 43504 | 42635 | 0 | 0 | 0.597795 | 0
1092 | 60000 | 1 | 0.0743447 | 108078 | 15140 | 0.0743447 | 290643 | 291307 | 0 | 301855 | 281580 | 0 | 0 | 1.68919 | 0
1093 | 60000 | 1 | 0.0509344 | 26515 | 10140 | 0.0509344 | 154159 | 154334 | 0 | 156210 | 152560 | 0 | 0 | 4.81396 | 0
1094 | 60000 | 1 | 0.0198974 | 26224 | 2760 | 0.0198974 | 62819 | 62829 | 0 | 63533 | 62140 | 0 | 0 | 1.39541 | 0
1095 | 60000 | 1 | 0.114808 | 29488 | 29840 | 0.114808 | 366103 | 368257 | 0 | 373206 | 363894 | 0 | 0 | 11.4152 | 0
1096 | 60000 | 1 | 0.0161912 | 76137 | 1220 | 0.0161912 | 92412 | 92422 | 0 | 94329 | 90550 | 0 | 0 | 0.213756 | 0
1097 | 60000 | 1 | 0.0107331 | 14605 | 10920 | 0.0107331 | 161441 | 161449 | 0 | 161629 | 161272 | 0 | 0 | 10.0537 | 0
1098 | 60000 | 1 | 0.125812 | 49757 | 48280 | 0.125812 | 581559 | 585688 | 0 | 595475 | 577169 | 0 | 0 | 10.6879 | 0
1099 | 60000 | 1 | 0.18123 | 61459 | 220 | 0.18123 | 63680 | 64558 | 0 | 83328 | 49185 | 0 | 0 | 0.0361367 | 0
1100 | 60000 | 1 | 0.0486944 | 105770 | 2080 | 0.0486944 | 132014 | 132129 | 0 | 138793 | 125810 | 0 | 0 | 0.248131 | 0
1101 | 60000 | 1 | 0.0551019 | 29540 | 8080 | 0.0551019 | 130610 | 130783 | 0 | 133112 | 128591 | 0 | 0 | 3.42142 | 0
1102 | 60000 | 1 | 0.11131 | 8390 | 8960 | 0.11131 | 110716 | 111309 | 0 | 112019 | 110676 | 0 | 0 | 12.1958 | 0
1103 | 60000 | 1 | 0.0383383 | 104740 | 8120 | 0.0383383 | 208815 | 208937 | 0 | 214071 | 204013 | 0 | 0 | 0.993653 | 0
1104 | 60000 | 1 | 0.179338 | 10277 | 400 | 0.179338 | 14338 | 14470 | 0 | 16177 | 13054 | 0 | 0 | 0.395083 | 0
1105 | 60000 | 1 | 0.0350721 | 7586 | 1780 | 0.0350721 | 30649 | 30663 | 0 | 30823 | 30510 | 0 | 0 | 3.04016 | 0
1106 | 60000 | 1 | 0.0465314 | 10907 | 10120 | 0.0465314 | 139337 | 139469 | 0 | 139929 | 139031 | 0 | 0 | 11.7745 | 0
1107 | 60000 | 1 | 0.0607588 | 6756 | 5640 | 0.0607588 | 76773 | 76893 | 0 | 77122 | 76677 | 0 | 0 | 10.3636 | 0
1108 | 60000 | 1 | 0.0389843 | 13165 | 45040 | 0.0389843 | 586152 | 586552 | 0 | 587103 | 586024 | 0 | 0 | 43.5215 | 0
1109 | 60000 | 1 | 0.222161 | 5763 | 7340 | 0.222161 | 75807 | 77394 | 0 | 77910 | 76970 | 0 | 0 | 12.1533 | 0
1110 | 60000 | 1 | 0.110449 | 10340 | 71120 | 0.110449 | 809935 | 814373 | 0 | 815371 | 813485 | 0 | 0 | 77.3234 | 0
1111 | 60000 | 1 | 0.0321749 | 13013 | 27680 | 0.0321749 | 370832 | 371003 | 0 | 371450 | 370572 | 0 | 0 | 27.4955 | 0
1112 | 60000 | 1 | 0.0287256 | 14516 | 40140 | 0.0287256 | 534439 | 534637 | 0 | 535111 | 534177 | 0 | 0 | 35.8154 | 0
1113 | 60000 | 1 | 0.171745 | 18915 | 92920 | 0.171745 | 958393 | 971113 | 0 | 975409 | 967550 | 0 | 0 | 49.6667 | 0
1114 | 60000 | 1 | 0.05992 | 39602 | 12940 | 0.05992 | 199960 | 200277 | 0 | 203797 | 196981 | 0 | 0 | 4.04922 | 0
1115 | 60000 | 1 | 0.0258558 | 15217 | 9100 | 0.0258558 | 134668 | 134707 | 0 | 135163 | 134264 | 0 | 0 | 7.84957 | 0
1116 | 60000 | 1 | 0.103239 | 110288 | 77400 | 0.103239 | 985441 | 990072 | 0 | 1004897 | 976826 | 0 | 0 | 7.9351 | 0
1117 | 60000 | 1 | 0.0386669 | 104773 | 38000 | 0.0386669 | 587688 | 588068 | 0 | 593173 | 583174 | 0 | 0 | 4.60912 | 0
1118 | 60000 | 1 | 0.03848 | 104754 | 14500 | 0.03848 | 290235 | 290413 | 0 | 295551 | 285486 | 0 | 0 | 1.77063 | 0
1119 | 60000 | 1 | 0.120728 | 111439 | 18440 | 0.120728 | 317391 | 319317 | 0 | 337601 | 303289 | 0 | 0 | 1.8481 | 0
1120 | 60000 | 1 | 0.0527228 | 8755 | 10900 | 0.0527228 | 145673 | 145850 | 0 | 146232 | 145489 | 0 | 0 | 15.6382 | 0
1121 | 60000 | 1 | 0.104775 | 5660 | 63900 | 0.104775 | 732302 | 735914 | 0 | 736116 | 735730 | 0 | 0 | 128.37 | 0
1122 | 60000 | 1 | 0.0217741 | 102969 | 6840 | 0.0217741 | 193087 | 193123 | 0 | 195950 | 190362 | 0 | 0 | 0.875197 | 0
1123 | 60000 | 1 | 0.0206496 | 25711 | 14820 | 0.0206496 | 221493 | 221534 | 0 | 222249 | 220836 | 0 | 0 | 7.6147 | 0
1124 | 60000 | 1 | 0.138191 | 14563 | 69940 | 0.138191 | 766254 | 772827 | 0 | 775163 | 770815 | 0 | 0 | 51.6138 | 0
1125 | 60000 | 1 | 0.0518822 | 12644 | 50440 | 0.0518822 | 640017 | 640791 | 0 | 641489 | 640132 | 0 | 0 | 49.6158 | 0
1126 | 60000 | 1 | 0.0312356 | 24750 | 36720 | 0.0312356 | 498729 | 498947 | 0 | 499987 | 497943 | 0 | 0 | 19.1502 | 0
1127 | 60000 | 1 | 0.0283067 | 103686 | 27920 | 0.0283067 | 465599 | 465759 | 0 | 469442 | 462187 | 0 | 0 | 3.49047 | 0
1128 | 60000 | 1 | 0.151053 | 18044 | 10260 | 0.151053 | 127786 | 129052 | 0 | 132603 | 126038 | 0 | 0 | 6.08173 | 0
1129 | 60000 | 1 | 0.19405 | 6012 | 4400 | 0.19405 | 49998 | 50770 | 0 | 51323 | 50309 | 0 | 0 | 7.31616 | 0
1130 | 60000 | 1 | 0.0350268 | 104398 | 1360 | 0.0350268 | 121904 | 121958 | 0 | 126636 | 117455 | 0 | 0 | 0.167689 | 0
1131 | 60000 | 1 | 0.0259616 | 103431 | 100 | 0.0259616 | 104684 | 104708 | 0 | 108118 | 101393 | 0 | 0 | 0.012111 | 0
1132 | 60000 | 1 | 0.0322266 | 34759 | 44720 | 0.0322266 | 609522 | 609806 | 0 | 611350 | 608316 | 0 | 0 | 16.5352 | 0
1133 | 60000 | 1 | 0.016196 | 11807 | 15240 | 0.016196 | 214669 | 214694 | 0 | 214890 | 214500 | 0 | 0 | 17.1813 | 0
1134 | 60000 | 1 | 0.162018 | 13810 | 74940 | 0.162018 | 787583 | 796875 | 0 | 799511 | 794661 | 0 | 0 | 56.0261 | 0
1135 | 60000 | 1 | 0.0301607 | 103885 | 860 | 0.0301607 | 115065 | 115102 | 0 | 119095 | 111239 | 0 | 0 | 0.107627 | 0
1136 | 60000 | 1 | 0.0556407 | 41391 | 2740 | 0.0556407 | 75656 | 75756 | 0 | 79216 | 72501 | 0 | 0 | 0.827858 | 0
1137 | 60000 | 1 | 0.0978104 | 109903 | 28980 | 0.0978104 | 444932 | 446749 | 0 | 461027 | 433916 | 0 | 0 | 3.04839 | 0
1138 | 60000 | 1 | 0.0177315 | 102513 | 3360 | 0.0177315 | 147110 | 147127 | 0 | 149415 | 144883 | 0 | 0 | 0.435039 | 0
1139 | 60000 | 1 | 0.130867 | 30733 | 42140 | 0.130867 | 492272 | 496046 | 0 | 501928 | 490951 | 0 | 0 | 15.0174 | 0
1140 | 60000 | 1 | 0.0105922 | 6223 | 18440 | 0.0105922 | 253835 | 253848 | 0 | 253879 | 253817 | 0 | 0 | 39.7845 | 0
1141 | 60000 | 1 | 0.0429301 | 4639 | 11560 | 0.0429301 | 152153 | 152276 | 0 | 152303 | 152250 | 0 | 0 | 31.7918 | 0
1142 | 60000 | 1 | 0.078057 | 108384 | 23080 | 0.078057 | 384436 | 385426 | 0 | 396522 | 375236 | 0 | 0 | 2.54695 | 0
1143 | 60000 | 1 | 0.022895 | 7114 | 15700 | 0.022895 | 213900 | 213950 | 0 | 214047 | 213855 | 0 | 0 | 29.0647 | 0
1144 | 60000 | 1 | 0.299603 | 23979 | 1580 | 0.299603 | 37249 | 38585 | 0 | 50175 | 30219 | 0 | 0 | 0.553366 | 0
1145 | 60000 | 1 | 0.0452455 | 23159 | 51240 | 0.0452455 | 667043 | 667657 | 0 | 669007 | 666371 | 0 | 0 | 27.8028 | 0
1146 | 60000 | 1 | 0.0923939 | 109505 | 31920 | 0.0923939 | 481557 | 483320 | 0 | 496682 | 471239 | 0 | 0 | 3.39756 | 0
1147 | 60000 | 1 | 0.0751624 | 11434 | 1100 | 0.0751624 | 24733 | 24784 | 0 | 25643 | 23990 | 0 | 0 | 1.16302 | 0
1148 | 60000 | 1 | 0.0215314 | 19813 | 1120 | 0.0215314 | 34647 | 34654 | 0 | 35194 | 34126 | 0 | 0 | 0.748717 | 0
1149 | 60000 | 1 | 0.0363856 | 14710 | 15480 | 0.0363856 | 214058 | 214184 | 0 | 214787 | 213604 | 0 | 0 | 13.5517 | 0
1150 | 60000 | 1 | 0.0416653 | 24398 | 27500 | 0.0416653 | 374273 | 374564 | 0 | 375931 | 373258 | 0 | 0 | 14.3401 | 0
1151 | 60000 | 1 | 0.0419651 | 36662 | 2060 | 0.0419651 | 63033 | 63080 | 0 | 65347 | 60916 | 0 | 0 | 0.719297 | 0
1152 | 60000 | 1 | 0.0244024 | 103260 | 1400 | 0.0244024 | 121630 | 121656 | 0 | 124850 | 118546 | 0 | 0 | 0.177898 | 0
1153 | 60000 | 1 | 0.0400408 | 27188 | 40680 | 0.0400408 | 544188 | 544579 | 0 | 546044 | 543178 | 0 | 0 | 19.0154 | 0
1154 | 60000 | 1 | 0.116665 | 29778 | 64480 | 0.116665 | 748127 | 752702 | 0 | 757694 | 748310 | 0 | 0 | 24.1229 | 0
1155 | 60000 | 1 | 0.082262 | 13481 | 2880 | 0.082262 | 48011 | 48144 | 0 | 49413 | 46982 | 0 | 0 | 2.56138 | 0
1156 | 60000 | 1 | 0.182115 | 34254 | 56980 | 0.182115 | 605917 | 614936 | 0 | 624573 | 607046 | 0 | 0 | 16.6887 | 0
1157 | 60000 | 1 | 0.210959 | 30806 | 6480 | 0.210959 | 93715 | 95491 | 0 | 105431 | 87595 | 0 | 0 | 2.04202 | 0
1158 | 60000 | 1 | 0.0990828 | 109995 | 5440 | 0.0990828 | 173125 | 173782 | 0 | 188443 | 160623 | 0 | 0 | 0.573942 | 0
1159 | 60000 | 1 | 0.143731 | 8130 | 26380 | 0.143731 | 292560 | 295248 | 0 | 296157 | 294464 | 0 | 0 | 34.9812 | 0
1160 | 60000 | 1 | 0.0617175 | 16439 | 1100 | 0.0617175 | 30046 | 30089 | 0 | 31335 | 28925 | 0 | 0 | 0.827656 | 0
1161 | 60000 | 1 | 0.022604 | 103061 | 4740 | 0.022604 | 165415 | 165448 | 0 | 168391 | 162576 | 0 | 0 | 0.605018 | 0
1162 | 60000 | 1 | 0.020624 | 10559 | 500 | 0.020624 | 17187 | 17189 | 0 | 17396 | 16987 | 0 | 0 | 0.627711 | 0
1163 | 60000 | 1 | 0.211939 | 23306 | 137180 | 0.211939 | 1306568 | 1333023 | 0 | 1339991 | 1327493 | 0 | 0 | 55.0611 | 0
1164 | 60000 | 1 | 0.0910012 | 109401 | 1140 | 0.0910012 | 122809 | 123174 | 0 | 136511 | 111098 | 0 | 0 | 0.122563 | 0
1165 | 60000 | 1 | 0.0106596 | 5165 | 3020 | 0.0106596 | 45869 | 45871 | 0 | 45884 | 45858 | 0 | 0 | 7.88055 | 0
1166 | 60000 | 1 | 0.203637 | 115200 | 25140 | 0.203637 | 359915 | 366200 | 0 | 399974 | 339144 | 0 | 0 | 2.12425 | 0
1167 | 60000 | 1 | 0.0712578 | 14839 | 15340 | 0.0712578 | 201507 | 201957 | 0 | 203139 | 200863 | 0 | 0 | 12.5794 | 0
1168 | 60000 | 1 | 0.0398141 | 14285 | 5740 | 0.0398141 | 87952 | 88011 | 0 | 88644 | 87405 | 0 | 0 | 5.15681 | 0
1169 | 60000 | 1 | 0.0220212 | 72674 | 38200 | 0.0220212 | 572099 | 572224 | 0 | 574665 | 569841 | 0 | 0 | 6.87207 | 0
1170 | 60000 | 1 | 0.0656049 | 10948 | 60900 | 0.0656049 | 749564 | 751015 | 0 | 751715 | 750361 | 0 | 0 | 67.4646 | 0
1171 | 60000 | 1 | 0.124757 | 6145 | 780 | 0.124757 | 14858 | 14926 | 0 | 15201 | 14680 | 0 | 0 | 1.41796 | 0
1172 | 60000 | 1 | 0.214464 | 20200 | 77420 | 0.214464 | 753590 | 769174 | 0 | 775241 | 764369 | 0 | 0 | 36.3051 | 0
1173 | 60000 | 1 | 0.0949831 | 23632 | 1460 | 0.0949831 | 40748 | 40891 | 0 | 43892 | 38186 | 0 | 0 | 0.724257 | 0
1174 | 60000 | 1 | 0.0515458 | 28066 | 34300 | 0.0515458 | 456583 | 457126 | 0 | 459118 | 455243 | 0 | 0 | 15.2678 | 0
1175 | 60000 | 1 | 0.108541 | 11905 | 70720 | 0.108541 | 809459 | 813743 | 0 | 815011 | 812614 | 0 | 0 | 66.9879 | 0
1176 | 60000 | 1 | 0.188454 | 114703 | 141120 | 0.188454 | 1478437 | 1501800 | 0 | 1530852 | 1478141 | 0 | 0 | 11.8892 | 0
1177 | 60000 | 1 | 0.0398613 | 104895 | 4120 | 0.0398613 | 157642 | 157737 | 0 | 163101 | 152601 | 0 | 0 | 0.502853 | 0
1178 | 60000 | 1 | 0.0430121 | 105212 | 7440 | 0.0430121 | 199885 | 200031 | 0 | 205842 | 194486 | 0 | 0 | 0.899831 | 0
1179 | 60000 | 1 | 0.0704308 | 8650 | 52820 | 0.0704308 | 645717 | 647156 | 0 | 647652 | 646695 | 0 | 0 | 73.6438 | 0
1180 | 60000 | 1 | 0.0570731 | 6252 | 5500 | 0.0570731 | 74952 | 75056 | 0 | 75223 | 74898 | 0 | 0 | 10.987 | 0
1181 | 60000 | 1 | 0.264265 | 116443 | 173200 | 0.264265 | 1582471 | 1631775 | 0 | 1674731 | 1599543 | 0 | 0 | 12.59 | 0
1182 | 60000 | 1 | 0.0238215 | 25029 | 18000 | 0.0238215 | 261370 | 261436 | 0 | 262242 | 260651 | 0 | 0 | 9.44233 | 0
1183 | 60000 | 1 | 0.0967686 | 6273 | 64680 | 0.0967686 | 751298 | 754459 | 0 | 754752 | 754192 | 0 | 0 | 118.752 | 0
1184 | 60000 | 1 | 0.0140984 | 102095 | 8460 | 0.0140984 | 214902 | 214919 | 0 | 216720 | 213145 | 0 | 0 | 1.10492 | 0
1185 | 60000 | 1 | 0.120522 | 4588 | 47360 | 0.120522 | 531972 | 535436 | 0 | 535500 | 535374 | 0 | 0 | 114.934 | 0
1186 | 60000 | 1 | 0.142351 | 15854 | 10100 | 0.142351 | 125437 | 126537 | 0 | 129239 | 124219 | 0 | 0 | 6.91183 | 0
1187 | 60000 | 1 | 0.199246 | 13144 | 130980 | 0.199246 | 1266715 | 1289369 | 0 | 1292280 | 1287018 | 0 | 0 | 95.3685 | 0
1188 | 60000 | 1 | 0.125888 | 111753 | 1420 | 0.125888 | 127541 | 128275 | 0 | 147633 | 111401 | 0 | 0 | 0.141281 | 0
1189 | 60000 | 1 | 0.0613866 | 106954 | 580 | 0.0613866 | 114108 | 114260 | 0 | 122851 | 106225 | 0 | 0 | 0.0668895 | 0
1190 | 60000 | 1 | 0.0390887 | 16720 | 860 | 0.0390887 | 27770 | 27786 | 0 | 28568 | 27036 | 0 | 0 | 0.660839 | 0
1191 | 60000 | 1 | 0.0162401 | 14029 | 2040 | 0.0162401 | 41271 | 41276 | 0 | 41534 | 41022 | 0 | 0 | 1.94174 | 0
1192 | 60000 | 1 | 0.182332 | 6862 | 70080 | 0.182332 | 708134 | 718704 | 0 | 719375 | 718141 | 0 | 0 | 102.196 | 0
1193 | 60000 | 1 | 0.0221937 | 103015 | 11720 | 0.0221937 | 257102 | 257154 | 0 | 260031 | 254345 | 0 | 0 | 1.49576 | 0
1194 | 60000 | 1 | 0.230684 | 115895 | 55200 | 0.230684 | 625763 | 640241 | 0 | 678898 | 610167 | 0 | 0 | 4.39939 | 0
1195 | 60000 | 1 | 0.0635582 | 35547 | 38100 | 0.0635582 | 501654 | 502563 | 0 | 505855 | 499493 | 0 | 0 | 13.1124 | 0
1196 | 60000 | 1 | 0.139871 | 112547 | 19500 | 0.139871 | 323519 | 326159 | 0 | 347853 | 307535 | 0 | 0 | 1.87452 | 0
1197 | 60000 | 1 | 0.115306 | 12020 | 64140 | 0.115306 | 728749 | 733101 | 0 | 734547 | 731823 | 0 | 0 | 59.6245 | 0
1198 | 60000 | 1 | 0.0127943 | 39763 | 4040 | 0.0127943 | 93921 | 93928 | 0 | 94672 | 93194 | 0 | 0 | 1.362 | 0
1199 | 60000 | 1 | 0.0609453 | 21822 | 43860 | 0.0609453 | 560161 | 561094 | 0 | 562855 | 559447 | 0 | 0 | 24.6695 | 0
1200 | 60000 | 1 | 0.0367741 | 4556 | 34960 | 0.0367741 | 452270 | 452544 | 0 | 452564 | 452524 | 0 | 0 | 98.2607 | 0
1201 | 60000 | 1 | 0.085092 | 102919 | 4720 | 0.085092 | 158972 | 159415 | 0 | 171072 | 148792 | 0 | 0 | 0.544631 | 0
1202 | 60000 | 1 | 0.0565836 | 12326 | 44760 | 0.0565836 | 565666 | 566479 | 0 | 567190 | 565810 | 0 | 0 | 44.8905 | 0
1203 | 60000 | 1 | 0.150231 | 106827 | 340 | 0.150231 | 110430 | 111314 | 0 | 133816 | 92213 | 0 | 0 | 0.0337311 | 0
1204 | 60000 | 1 | 0.0686041 | 101638 | 32260 | 0.0686041 | 492670 | 493668 | 0 | 502702 | 485286 | 0 | 0 | 3.84728 | 0
1205 | 60000 | 1 | 0.022429 | 7179 | 16720 | 0.022429 | 227464 | 227515 | 0 | 227614 | 227418 | 0 | 0 | 30.6811 | 0
1206 | 60000 | 1 | 0.0135442 | 8293 | 400 | 0.0135442 | 13648 | 13648 | 0 | 13729 | 13568 | 0 | 0 | 0.645683 | 0
1207 | 60000 | 1 | 0.0664254 | 14116 | 21040 | 0.0664254 | 271780 | 272314 | 0 | 273426 | 271279 | 0 | 0 | 18.2525 | 0
1208 | 60000 | 1 | 0.0560745 | 4798 | 25900 | 0.0560745 | 327019 | 327478 | 0 | 327530 | 327428 | 0 | 0 | 67.15 | 0
1209 | 60000 | 1 | 0.0638002 | 4423 | 3580 | 0.0638002 | 48656 | 48738 | 0 | 48776 | 48701 | 0 | 0 | 9.9994 | 0
1210 | 60000 | 1 | 0.0442733 | 99509 | 49420 | 0.0442733 | 719949 | 720567 | 0 | 726113 | 715282 | 0 | 0 | 6.23498 | 0
1211 | 60000 | 1 | 0.0167144 | 62129 | 4920 | 0.0167144 | 127586 | 127601 | 0 | 129176 | 126055 | 0 | 0 | 1.05355 | 0
1212 | 60000 | 1 | 0.0807953 | 15491 | 5160 | 0.0807953 | 77433 | 77649 | 0 | 79206 | 76223 | 0 | 0 | 3.99842 | 0
1213 | 60000 | 1 | 0.0468234 | 22666 | 4180 | 0.0468234 | 75735 | 75806 | 0 | 77214 | 74467 | 0 | 0 | 2.34127 | 0
1214 | 60000 | 1 | 0.0131572 | 96343 | 28060 | 0.0131572 | 469288 | 469323 | 0 | 470892 | 467776 | 0 | 0 | 3.871 | 0
1215 | 60000 | 1 | 0.187474 | 18838 | 117460 | 0.187474 | 1168658 | 1187163 | 0 | 1191917 | 1183287 | 0 | 0 | 61.0367 | 0
1216 | 60000 | 1 | 0.0198971 | 59530 | 23880 | 0.0198971 | 374254 | 374320 | 0 | 376115 | 372564 | 0 | 0 | 5.28679 | 0
1217 | 60000 | 1 | 0.0756974 | 102205 | 7180 | 0.0756974 | 188798 | 189226 | 0 | 199434 | 179827 | 0 | 0 | 0.847251 | 0
1218 | 60000 | 1 | 0.0206364 | 97151 | 19120 | 0.0206364 | 348792 | 348855 | 0 | 351365 | 346401 | 0 | 0 | 2.59018 | 0
1219 | 60000 | 1 | 0.0117994 | 96193 | 3640 | 0.0117994 | 145014 | 145022 | 0 | 146443 | 143619 | 0 | 0 | 0.507534 | 0
1220 | 60000 | 1 | 0.057695 | 34723 | 240 | 0.057695 | 37722 | 37773 | 0 | 40757 | 34972 | 0 | 0 | 0.0863685 | 0
1221 | 60000 | 1 | 0.127061 | 8687 | 46860 | 0.127061 | 524963 | 528763 | 0 | 529746 | 527902 | 0 | 0 | 59.4291 | 0
1222 | 60000 | 1 | 0.0373892 | 7761 | 20060 | 0.0373892 | 265456 | 265621 | 0 | 265806 | 265443 | 0 | 0 | 33.2032 | 0
1223 | 60000 | 1 | 0.0326694 | 23066 | 31140 | 0.0326694 | 424686 | 424889 | 0 | 425894 | 423919 | 0 | 0 | 17.4113 | 0
1224 | 60000 | 1 | 0.138555 | 19809 | 1920 | 0.138555 | 40764 | 41078 | 0 | 44846 | 37838 | 0 | 0 | 1.05785 | 0
1225 | 60000 | 1 | 0.0156427 | 26123 | 22840 | 0.0156427 | 329665 | 329701 | 0 | 330261 | 329151 | 0 | 0 | 11.6195 | 0
1226 | 60000 | 1 | 0.0703509 | 17104 | 59680 | 0.0703509 | 735405 | 737042 | 0 | 738548 | 735647 | 0 | 0 | 41.9959 | 0
1227 | 60000 | 1 | 0.0446798 | 15476 | 22980 | 0.0446798 | 306886 | 307159 | 0 | 307982 | 306374 | 0 | 0 | 18.8292 | 0
1228 | 60000 | 1 | 0.0584547 | 100785 | 52700 | 0.0584547 | 746635 | 747753 | 0 | 755246 | 740723 | 0 | 0 | 6.40813 | 0
1229 | 60000 | 1 | 0.0352086 | 13757 | 8500 | 0.0352086 | 123621 | 123688 | 0 | 124234 | 123162 | 0 | 0 | 7.98554 | 0
1230 | 60000 | 1 | 0.283971 | 110165 | 51920 | 0.283971 | 550404 | 569671 | 0 | 616713 | 535113 | 0 | 0 | 3.99616 | 0
1231 | 60000 | 1 | 0.178558 | 108010 | 57260 | 0.178558 | 683728 | 693251 | 0 | 720085 | 671161 | 0 | 0 | 5.3302 | 0
1232 | 60000 | 1 | 0.0860264 | 46096 | 21720 | 0.0860264 | 303325 | 304326 | 0 | 310432 | 298772 | 0 | 0 | 5.58027 | 0
1233 | 60000 | 1 | 0.0360422 | 98721 | 17520 | 0.0360422 | 323665 | 323842 | 0 | 328361 | 319497 | 0 | 0 | 2.27856 | 0
1234 | 60000 | 1 | 0.0818266 | 37252 | 27820 | 0.0818266 | 368530 | 369630 | 0 | 374092 | 365552 | 0 | 0 | 8.89277 | 0
1235 | 60000 | 1 | 0.0552987 | 100510 | 50860 | 0.0552987 | 727365 | 728339 | 0 | 735396 | 721695 | 0 | 0 | 6.23671 | 0
1236 | 60000 | 1 | 0.193244 | 28223 | 115000 | 0.193244 | 1143701 | 1162943 | 0 | 1171001 | 1156422 | 0 | 0 | 39.5231 | 0
1237 | 60000 | 1 | 0.13804 | 106226 | 8740 | 0.13804 | 201374 | 202905 | 0 | 223193 | 185453 | 0 | 0 | 0.895708 | 0
1238 | 60000 | 1 | 0.0849236 | 102907 | 32520 | 0.0849236 | 486645 | 488156 | 0 | 499626 | 477700 | 0 | 0 | 3.72898 | 0
1239 | 60000 | 1 | 0.010193 | 96014 | 620 | 0.010193 | 104348 | 104352 | 0 | 105577 | 103140 | 0 | 0 | 0.0868041 | 0
1240 | 60000 | 1 | 0.0863385 | 5068 | 8560 | 0.0863385 | 106934 | 107279 | 0 | 107384 | 107180 | 0 | 0 | 20.0963 | 0
1241 | 60000 | 1 | 0.0709936 | 4347 | 16260 | 0.0709936 | 202277 | 202729 | 0 | 202765 | 202693 | 0 | 0 | 45.5268 | 0
1242 | 60000 | 1 | 0.0289725 | 19623 | 2840 | 0.0289725 | 56744 | 56764 | 0 | 57462 | 56087 | 0 | 0 | 1.89168 | 0
1243 | 60000 | 1 | 0.0139266 | 7659 | 19760 | 0.0139266 | 271420 | 271444 | 0 | 271513 | 271376 | 0 | 0 | 34.4367 | 0
1244 | 60000 | 1 | 0.0256909 | 26336 | 3940 | 0.0256909 | 78121 | 78144 | 0 | 79088 | 77225 | 0 | 0 | 1.96635 | 0
1245 | 60000 | 1 | 0.0787968 | 7387 | 37100 | 0.0787968 | 450779 | 452033 | 0 | 452457 | 451641 | 0 | 0 | 60.0179 | 0
1246 | 60000 | 1 | 0.0701399 | 9773 | 54840 | 0.0701399 | 671165 | 672649 | 0 | 673273 | 672069 | 0 | 0 | 67.6711 | 0
1247 | 60000 | 1 | 0.0957115 | 13650 | 63980 | 0.0957115 | 751773 | 754869 | 0 | 756361 | 753523 | 0 | 0 | 54.0729 | 0
1248 | 60000 | 1 | 0.140517 | 6175 | 7260 | 0.140517 | 85249 | 85968 | 0 | 86401 | 85590 | 0 | 0 | 12.8049 | 0
1249 | 60000 | 1 | 0.0784056 | 10494 | 720 | 0.0784056 | 19183 | 19224 | 0 | 20077 | 18440 | 0 | 0 | 0.828001 | 0
1250 | 60000 | 1 | 0.131055 | 105856 | 51400 | 0.131055 | 665268 | 670253 | 0 | 688945 | 654051 | 0 | 0 | 5.28462 | 0
1251 | 60000 | 1 | 0.0236943 | 5223 | 24340 | 0.0236943 | 324585 | 324666 | 0 | 324705 | 324629 | 0 | 0 | 61.1448 | 0
1252 | 60000 | 1 | 0.300602 | 12141 | 155220 | 0.300602 | 1264469 | 1316078 | 0 | 1320424 | 1312926 | 0 | 0 | 103.141 | 0
1253 | 60000 | 1 | 0.16893 | 10428 | 64120 | 0.16893 | 667153 | 675694 | 0 | 677292 | 674354 | 0 | 0 | 62.9734 | 0
1254 | 60000 | 1 | 0.0473258 | 15325 | 5340 | 0.0473258 | 83060 | 83139 | 0 | 83966 | 82354 | 0 | 0 | 4.41961 | 0
1255 | 60000 | 1 | 0.0139317 | 27615 | 22280 | 0.0139317 | 324575 | 324603 | 0 | 325134 | 324080 | 0 | 0 | 10.7534 | 0
1256 | 60000 | 1 | 0.0320123 | 98323 | 44060 | 0.0320123 | 663538 | 663835 | 0 | 667766 | 660038 | 0 | 0 | 5.74852 | 0
1257 | 60000 | 1 | 0.131248 | 16390 | 91380 | 0.131248 | 1003714 | 1011493 | 0 | 1014087 | 1009241 | 0 | 0 | 60.2387 | 0
1258 | 60000 | 1 | 0.0140221 | 96438 | 32220 | 0.0140221 | 523562 | 523607 | 0 | 525279 | 521960 | 0 | 0 | 4.42898 | 0
1259 | 60000 | 1 | 0.0235116 | 8104 | 5980 | 0.0235116 | 86986 | 87006 | 0 | 87142 | 86874 | 0 | 0 | 9.73272 | 0
1260 | 60000 | 1 | 0.0738324 | 14119 | 14520 | 0.0738324 | 190069 | 190525 | 0 | 191699 | 189441 | 0 | 0 | 12.4612 | 0
1261 | 60000 | 1 | 0.175826 | 11685 | 79980 | 0.175826 | 818106 | 829479 | 0 | 831757 | 827593 | 0 | 0 | 69.0114 | 0
1262 | 60000 | 1 | 0.176676 | 19772 | 132880 | 0.176676 | 1337840 | 1356661 | 0 | 1361355 | 1352790 | 0 | 0 | 66.6607 | 0
1263 | 60000 | 1 | 0.0201803 | 97103 | 7420 | 0.0201803 | 195118 | 195150 | 0 | 197617 | 192737 | 0 | 0 | 1.00939 | 0
1264 | 60000 | 1 | 0.213334 | 109088 | 137460 | 0.213334 | 1386260 | 1414337 | 0 | 1446237 | 1389049 | 0 | 0 | 11.7077 | 0
1265 | 60000 | 1 | 0.0557417 | 12933 | 23420 | 0.0557417 | 304584 | 305006 | 0 | 305823 | 304238 | 0 | 0 | 22.5495 | 0
1266 | 60000 | 1 | 0.0307351 | 98696 | 11900 | 0.0307351 | 252990 | 253096 | 0 | 257893 | 248460 | 0 | 0 | 1.56331 | 0
1267 | 60000 | 1 | 0.20492 | 26721 | 2800 | 0.20492 | 54216 | 55166 | 0 | 63726 | 48326 | 0 | 0 | 1.02891 | 0
1268 | 60000 | 1 | 0.044202 | 77867 | 51360 | 0.044202 | 722969 | 723604 | 0 | 728896 | 718563 | 0 | 0 | 8.28461 | 0
1269 | 60000 | 1 | 0.047156 | 99777 | 560 | 0.047156 | 106840 | 106923 | 0 | 113007 | 101144 | 0 | 0 | 0.0707854 | 0
1270 | 60000 | 1 | 0.0347289 | 7497 | 36140 | 0.0347289 | 471711 | 471966 | 0 | 472151 | 471789 | 0 | 0 | 61.9169 | 0
1271 | 60000 | 1 | 0.0103968 | 15158 | 25740 | 0.0103968 | 360094 | 360112 | 0 | 360298 | 359928 | 0 | 0 | 22.7547 | 0
1272 | 60000 | 1 | 0.080969 | 15025 | 6580 | 0.080969 | 93998 | 94264 | 0 | 95759 | 92894 | 0 | 0 | 5.25604 | 0
1273 | 60000 | 1 | 0.066917 | 5796 | 50980 | 0.066917 | 624639 | 625895 | 0 | 626041 | 625757 | 0 | 0 | 106.762 | 0
1274 | 60000 | 1 | 0.337752 | 110143 | 260220 | 0.337752 | 2019380 | 2122842 | 0 | 2175188 | 2086533 | 0 | 0 | 17.3341 | 0
1275 | 60000 | 1 | 0.0175145 | 27964 | 4260 | 0.0175145 | 84683 | 84695 | 0 | 85374 | 84028 | 0 | 0 | 2.02826 | 0
1276 | 60000 | 1 | 0.0767068 | 102283 | 13920 | 0.0767068 | 269634 | 270288 | 0 | 280614 | 260791 | 0 | 0 | 1.63614 | 0
1277 | 60000 | 1 | 0.0184878 | 12978 | 25620 | 0.0184878 | 351840 | 351894 | 0 | 352133 | 351660 | 0 | 0 | 26.1104 | 0
1278 | 60000 | 1 | 0.0183138 | 96904 | 11200 | 0.0183138 | 245157 | 245191 | 0 | 247417 | 243009 | 0 | 0 | 1.5299 | 0
1279 | 60000 | 1 | 0.308091 | 8759 | 47960 | 0.308091 | 402623 | 419727 | 0 | 421991 | 418073 | 0 | 0 | 44.9643 | 0
1280 | 60000 | 1 | 0.234854 | 29726 | 46460 | 0.234854 | 458938 | 470283 | 0 | 481289 | 461770 | 0 | 0 | 14.4389 | 0
1281 | 60000 | 1 | 0.0252013 | 5104 | 2160 | 0.0252013 | 33494 | 33502 | 0 | 33539 | 33465 | 0 | 0 | 5.56196 | 0
1282 | 60000 | 1 | 0.262194 | 22683 | 56100 | 0.262194 | 517370 | 533341 | 0 | 542406 | 526528 | 0 | 0 | 21.8079 | 0
1283 | 60000 | 1 | 0.0756305 | 44246 | 45380 | 0.0756305 | 587272 | 588780 | 0 | 593831 | 584133 | 0 | 0 | 12.2727 | 0
1284 | 60000 | 1 | 0.131292 | 105869 | 3780 | 0.131292 | 147513 | 148477 | 0 | 167659 | 131855 | 0 | 0 | 0.393349 | 0
1285 | 60000 | 1 | 0.0201284 | 11325 | 4160 | 0.0201284 | 66540 | 66551 | 0 | 66768 | 66338 | 0 | 0 | 4.87547 | 0
1286 | 60000 | 1 | 0.222205 | 9666 | 129200 | 0.222205 | 1201743 | 1228475 | 0 | 1230375 | 1226967 | 0 | 0 | 123.322 | 0
1287 | 60000 | 1 | 0.165216 | 107489 | 31280 | 0.165216 | 431199 | 436232 | 0 | 461021 | 415528 | 0 | 0 | 3.01157 | 0
1288 | 60000 | 1 | 0.175439 | 6182 | 2560 | 0.175439 | 32524 | 32916 | 0 | 33552 | 32381 | 0 | 0 | 4.26036 | 0
1289 | 60000 | 1 | 0.127827 | 54336 | 67800 | 0.127827 | 794562 | 800397 | 0 | 811208 | 791006 | 0 | 0 | 13.6231 | 0
1290 | 60000 | 1 | 0.173659 | 18978 | 54920 | 0.173659 | 578350 | 586177 | 0 | 590728 | 582412 | 0 | 0 | 29.474 | 0
1291 | 60000 | 1 | 0.0523222 | 7394 | 180 | 0.0523222 | 9649 | 9655 | 0 | 9907 | 9415 | 0 | 0 | 0.305025 | 0
1292 | 60000 | 1 | 0.32269 | 110214 | 125660 | 0.32269 | 1090545 | 1141004 | 0 | 1193965 | 1103675 | 0 | 0 | 8.89477 | 0
1293 | 60000 | 1 | 0.097985 | 27305 | 2520 | 0.097985 | 56706 | 56931 | 0 | 60759 | 53492 | 0 | 0 | 1.07676 | 0
1294 | 60000 | 1 | 0.307239 | 4629 | 21080 | 0.307239 | 179322 | 186814 | 0 | 187147 | 186544 | 0 | 0 | 37.7317 | 0
1295 | 60000 | 1 | 0.102394 | 8058 | 3720 | 0.102394 | 51214 | 51437 | 0 | 52130 | 50813 | 0 | 0 | 5.35565 | 0
1296 | 60000 | 1 | 0.142376 | 106446 | 360 | 0.142376 | 110320 | 111114 | 0 | 132238 | 93027 | 0 | 0 | 0.0363965 | 0
1297 | 60000 | 1 | 0.150319 | 12683 | 3820 | 0.150319 | 53688 | 54192 | 0 | 56484 | 52243 | 0 | 0 | 3.23295 | 0
1298 | 60000 | 1 | 0.0501204 | 18628 | 52460 | 0.0501204 | 672515 | 673273 | 0 | 674377 | 672228 | 0 | 0 | 35.1008 | 0
1299 | 60000 | 1 | 0.0553876 | 100518 | 29240 | 0.0553876 | 462990 | 463600 | 0 | 470746 | 456873 | 0 | 0 | 3.60603 | 0
1300 | 60000 | 1 | 0.0377688 | 98890 | 7320 | 0.0377688 | 192818 | 192927 | 0 | 197702 | 188344 | 0 | 0 | 0.949822 | 0
1301 | 60000 | 1 | 0.0173218 | 28971 | 30100 | 0.0173218 | 427094 | 427151 | 0 | 427838 | 426478 | 0 | 0 | 13.7418 | 0
1302 | 60000 | 1 | 0.0375173 | 13005 | 13860 | 0.0375173 | 191269 | 191389 | 0 | 191941 | 190858 | 0 | 0 | 13.7064 | 0
1303 | 60000 | 1 | 0.0446138 | 99541 | 220 | 0.0446138 | 102315 | 102386 | 0 | 108117 | 96927 | 0 | 0 | 0.0278689 | 0
1304 | 60000 | 1 | 0.165529 | 107502 | 1300 | 0.165529 | 121058 | 122264 | 0 | 147484 | 101209 | 0 | 0 | 0.126107 | 0
1305 | 60000 | 1 | 0.0916331 | 103393 | 1460 | 0.0916331 | 120545 | 120912 | 0 | 133609 | 109424 | 0 | 0 | 0.165897 | 0
1306 | 60000 | 1 | 0.0208559 | 16316 | 27240 | 0.0208559 | 375004 | 375077 | 0 | 375492 | 374672 | 0 | 0 | 21.9836 | 0
1307 | 60000 | 1 | 0.0125736 | 5515 | 22720 | 0.0125736 | 309256 | 309278 | 0 | 309303 | 309254 | 0 | 0 | 55.0743 | 0
1308 | 60000 | 1 | 0.0161012 | 38870 | 400 | 0.0161012 | 44140 | 44145 | 0 | 45061 | 43244 | 0 | 0 | 0.135572 | 0
1309 | 60000 | 1 | 0.0272015 | 97836 | 13900 | 0.0272015 | 279030 | 279115 | 0 | 282475 | 275853 | 0 | 0 | 1.852 | 0
1310 | 60000 | 1 | 0.0877682 | 13676 | 2800 | 0.0877682 | 46905 | 47053 | 0 | 48490 | 45747 | 0 | 0 | 2.42973 | 0
1311 | 60000 | 1 | 0.321929 | 110216 | 127540 | 0.321929 | 1105920 | 1156863 | 0 | 1209622 | 1119646 | 0 | 0 | 9.03405 | 0
1312 | 60000 | 1 | 0.0439502 | 9272 | 180 | 0.0439502 | 11557 | 11562 | 0 | 11915 | 11226 | 0 | 0 | 0.246425 | 0
1313 | 60000 | 1 | 0.0574185 | 100696 | 41840 | 0.0574185 | 615832 | 616716 | 0 | 624103 | 609777 | 0 | 0 | 5.11576 | 0
1314 | 60000 | 1 | 0.010496 | 96048 | 15400 | 0.010496 | 302372 | 302385 | 0 | 303639 | 301147 | 0 | 0 | 2.14813 | 0
1315 | 60000 | 1 | 0.0275723 | 38330 | 3960 | 0.0275723 | 90188 | 90217 | 0 | 91742 | 88737 | 0 | 0 | 1.35293 | 0
1316 | 60000 | 1 | 0.193402 | 5870 | 85720 | 0.193402 | 844751 | 858956 | 0 | 859355 | 858619 | 0 | 0 | 142.894 | 0
1317 | 60000 | 1 | 0.0677007 | 19597 | 63680 | 0.0677007 | 788449 | 790072 | 0 | 791678 | 788580 | 0 | 0 | 39.2322 | 0
1318 | 60000 | 1 | 0.0958507 | 103688 | 59160 | 0.0958507 | 784338 | 787500 | 0 | 800484 | 775806 | 0 | 0 | 6.56437 | 0
1319 | 60000 | 1 | 0.0186028 | 32896 | 3400 | 0.0186028 | 78042 | 78053 | 0 | 78938 | 77187 | 0 | 0 | 1.37239 | 0
1320 | 60000 | 1 | 0.0376768 | 36532 | 3160 | 0.0376768 | 77244 | 77291 | 0 | 79317 | 75347 | 0 | 0 | 1.11444 | 0
1321 | 60000 | 1 | 0.05694 | 9230 | 19140 | 0.05694 | 247382 | 247738 | 0 | 248187 | 247315 | 0 | 0 | 25.8006 | 0
1322 | 60000 | 1 | 0.0738177 | 6004 | 2820 | 0.0738177 | 40262 | 40351 | 0 | 40580 | 40137 | 0 | 0 | 5.70591 | 0
1323 | 60000 | 1 | 0.0133448 | 96364 | 100 | 0.0133448 | 97687 | 97693 | 0 | 99307 | 96101 | 0 | 0 | 0.0137295 | 0
1324 | 60000 | 1 | 0.0906517 | 47469 | 29660 | 0.0906517 | 395301 | 396753 | 0 | 403363 | 390771 | 0 | 0 | 7.32744 | 0
1325 | 60000 | 1 | 0.120318 | 23977 | 86080 | 0.120318 | 971778 | 978111 | 0 | 982119 | 974597 | 0 | 0 | 39.5287 | 0
1326 | 60000 | 1 | 0.188917 | 15919 | 128880 | 0.188917 | 1270764 | 1291185 | 0 | 1294660 | 1288349 | 0 | 0 | 78.8268 | 0
1327 | 60000 | 1 | 0.0691956 | 101686 | 440 | 0.0691956 | 107034 | 107214 | 0 | 116481 | 98622 | 0 | 0 | 0.052595 | 0
1328 | 60000 | 1 | 0.359433 | 11741 | 57620 | 0.359433 | 446063 | 471988 | 0 | 477411 | 468289 | 0 | 0 | 36.9891 | 0
1329 | 60000 | 1 | 0.0349758 | 69296 | 1020 | 0.0349758 | 82494 | 82537 | 0 | 86302 | 78913 | 0 | 0 | 0.190451 | 0
1330 | 60000 | 1 | 0.0385797 | 22007 | 36400 | 0.0385797 | 486349 | 486674 | 0 | 487771 | 485622 | 0 | 0 | 21.0989 | 0
1331 | 60000 | 1 | 0.0822177 | 5529 | 14540 | 0.0822177 | 179389 | 179923 | 0 | 180105 | 179755 | 0 | 0 | 31.4432 | 0
1332 | 60000 | 1 | 0.174727 | 33006 | 6040 | 0.174727 | 95165 | 96413 | 0 | 105381 | 89009 | 0 | 0 | 1.88324 | 0
1333 | 60000 | 1 | 0.052346 | 100248 | 47700 | 0.052346 | 691508 | 692336 | 0 | 698993 | 686048 | 0 | 0 | 5.89794 | 0
1334 | 60000 | 1 | 0.16674 | 4707 | 19180 | 0.16674 | 204338 | 206852 | 0 | 207022 | 206701 | 0 | 0 | 42.4098 | 0
1335 | 60000 | 1 | 0.027872 | 8944 | 39900 | 0.027872 | 526688 | 526871 | 0 | 527083 | 526666 | 0 | 0 | 57.8872 | 0
1336 | 60000 | 1 | 0.0653145 | 101367 | 13460 | 0.0653145 | 266210 | 266678 | 0 | 275313 | 258636 | 0 | 0 | 1.62619 | 0
1337 | 60000 | 1 | 0.0104207 | 96039 | 1700 | 0.0104207 | 118899 | 118903 | 0 | 120156 | 117665 | 0 | 0 | 0.238021 | 0
1338 | 60000 | 1 | 0.0226291 | 4995 | 12000 | 0.0226291 | 163296 | 163333 | 0 | 163357 | 163310 | 0 | 0 | 31.6901 | 0
1339 | 60000 | 1 | 0.0750945 | 12336 | 42460 | 0.0750945 | 521969 | 523288 | 0 | 524248 | 522402 | 0 | 0 | 41.3109 | 0
1340 | 60000 | 1 | 0.0240898 | 16277 | 1420 | 0.0240898 | 34992 | 35000 | 0 | 35478 | 34534 | 0 | 0 | 1.14977 | 0
1341 | 60000 | 1 | 0.0276868 | 5050 | 80 | 0.0276868 | 6044 | 6044 | 0 | 6080 | 6009 | 0 | 0 | 0.19677 | 0
1342 | 60000 | 1 | 0.0201491 | 97100 | 8780 | 0.0201491 | 213047 | 213082 | 0 | 215543 | 210674 | 0 | 0 | 1.1941 | 0
1343 | 60000 | 1 | 0.023002 | 26186 | 1380 | 0.023002 | 44414 | 44423 | 0 | 45227 | 43640 | 0 | 0 | 0.696083 | 0
1344 | 60000 | 1 | 0.0854414 | 7121 | 63620 | 0.0854414 | 753749 | 756223 | 0 | 756618 | 755860 | 0 | 0 | 104.841 | 0
1345 | 60000 | 1 | 0.0217364 | 40435 | 120 | 0.0217364 | 41921 | 41930 | 0 | 43235 | 40655 | 0 | 0 | 0.0367606 | 0
1346 | 60000 | 1 | 0.0701992 | 6971 | 10020 | 0.0701992 | 129285 | 129563 | 0 | 129878 | 129270 | 0 | 0 | 17.5444 | 0
1347 | 60000 | 1 | 0.0337302 | 30212 | 22980 | 0.0337302 | 326641 | 326807 | 0 | 328259 | 325409 | 0 | 0 | 9.81149 | 0
1348 | 60000 | 1 | 0.089005 | 103205 | 45060 | 0.089005 | 629551 | 631722 | 0 | 643742 | 620814 | 0 | 0 | 5.09999 | 0
1349 | 60000 | 1 | 0.0193607 | 7567 | 4600 | 0.0193607 | 68646 | 68657 | 0 | 68766 | 68550 | 0 | 0 | 8.07138 | 0
1350 | 60000 | 1 | 0.0821624 | 102701 | 4700 | 0.0821624 | 158814 | 159226 | 0 | 170431 | 148981 | 0 | 0 | 0.546375 | 0
1351 | 60000 | 1 | 0.265512 | 27722 | 164420 | 0.265512 | 1426944 | 1472360 | 0 | 1483513 | 1464016 | 0 | 0 | 50.4719 | 0
1352 | 60000 | 1 | 0.0608825 | 95343 | 27680 | 0.0608825 | 435627 | 436320 | 0 | 443810 | 429311 | 0 | 0 | 3.56903 | 0
1353 | 60000 | 1 | 0.0316418 | 92787 | 8160 | 0.0316418 | 198595 | 198675 | 0 | 202407 | 195070 | 0 | 0 | 1.14034 | 0
1354 | 60000 | 1 | 0.0200882 | 91661 | 15080 | 0.0200882 | 290575 | 290624 | 0 | 292933 | 288365 | 0 | 0 | 2.17011 | 0
1355 | 60000 | 1 | 0.169032 | 101621 | 104760 | 0.169032 | 1157760 | 1172439 | 0 | 1195618 | 1153160 | 0 | 0 | 10.3929 | 0
1356 | 60000 | 1 | 0.0265829 | 5693 | 1200 | 0.0265829 | 21412 | 21417 | 0 | 21494 | 21343 | 0 | 0 | 2.76075 | 0
1357 | 60000 | 1 | 0.143153 | 8182 | 52560 | 0.143153 | 571403 | 576657 | 0 | 577662 | 575791 | 0 | 0 | 68.8331 | 0
1358 | 60000 | 1 | 0.264566 | 21476 | 74180 | 0.264566 | 669862 | 690964 | 0 | 699575 | 684509 | 0 | 0 | 30.19 | 0
1359 | 60000 | 1 | 0.0191396 | 14213 | 13600 | 0.0191396 | 194456 | 194487 | 0 | 194809 | 194172 | 0 | 0 | 12.681 | 0
1360 | 60000 | 1 | 0.0119053 | 34661 | 13040 | 0.0119053 | 209470 | 209483 | 0 | 210076 | 208897 | 0 | 0 | 5.04326 | 0
1361 | 60000 | 1 | 0.169715 | 61868 | 14320 | 0.169715 | 210010 | 212693 | 0 | 230311 | 198082 | 0 | 0 | 2.39447 | 0
1362 | 60000 | 1 | 0.16937 | 101634 | 68580 | 0.16937 | 799619 | 809707 | 0 | 833365 | 790038 | 0 | 0 | 6.86761 | 0
1363 | 60000 | 1 | 0.044417 | 5953 | 400 | 0.044417 | 10998 | 11003 | 0 | 11120 | 10892 | 0 | 0 | 0.847348 | 0
1364 | 60000 | 1 | 0.189082 | 4260 | 69440 | 0.189082 | 691789 | 702906 | 0 | 703031 | 702793 | 0 | 0 | 161.363 | 0
1365 | 60000 | 1 | 0.0169918 | 16091 | 1220 | 0.0169918 | 32354 | 32358 | 0 | 32689 | 32033 | 0 | 0 | 1.01062 | 0
1366 | 60000 | 1 | 0.0330538 | 20346 | 10540 | 0.0330538 | 156969 | 157045 | 0 | 157932 | 156189 | 0 | 0 | 6.71467 | 0
1367 | 60000 | 1 | 0.102759 | 6728 | 5640 | 0.102759 | 72060 | 72384 | 0 | 72876 | 71942 | 0 | 0 | 9.71041 | 0
1368 | 60000 | 1 | 0.022391 | 5378 | 4280 | 0.022391 | 61977 | 61990 | 0 | 62031 | 61950 | 0 | 0 | 10.5237 | 0
1369 | 60000 | 1 | 0.234794 | 30804 | 70080 | 0.234794 | 674018 | 690724 | 0 | 702076 | 681943 | 0 | 0 | 20.8805 | 0
1370 | 60000 | 1 | 0.11832 | 4804 | 72180 | 0.11832 | 805890 | 810963 | 0 | 811099 | 810839 | 0 | 0 | 166.753 | 0
1371 | 60000 | 1 | 0.0173582 | 17767 | 2580 | 0.0173582 | 52170 | 52176 | 0 | 52554 | 51806 | 0 | 0 | 1.93633 | 0
1372 | 60000 | 1 | 0.113776 | 34362 | 7320 | 0.113776 | 117531 | 118192 | 0 | 124113 | 112968 | 0 | 0 | 2.42031 | 0
1373 | 60000 | 1 | 0.0527487 | 4248 | 21640 | 0.0527487 | 275259 | 275601 | 0 | 275635 | 275568 | 0 | 0 | 63.7877 | 0
1374 | 60000 | 1 | 0.145098 | 3926 | 75020 | 0.145098 | 800470 | 808052 | 0 | 808110 | 807997 | 0 | 0 | 202.876 | 0
1375 | 60000 | 1 | 0.0235459 | 20637 | 7980 | 0.0235459 | 125780 | 125811 | 0 | 126457 | 125181 | 0 | 0 | 5.09462 | 0
1376 | 60000 | 1 | 0.0248003 | 92128 | 400 | 0.0248003 | 97347 | 97368 | 0 | 100267 | 94547 | 0 | 0 | 0.0566534 | 0
1377 | 60000 | 1 | 0.0153632 | 94692 | 2900 | 0.0153632 | 133315 | 133329 | 0 | 135621 | 131075 | 0 | 0 | 0.407876 | 0
1378 | 60000 | 1 | 0.0338823 | 41706 | 23120 | 0.0338823 | 339734 | 339908 | 0 | 341977 | 337914 | 0 | 0 | 7.1458 | 0
1379 | 60000 | 1 | 0.0205361 | 21962 | 7040 | 0.0205361 | 115175 | 115196 | 0 | 115778 | 114626 | 0 | 0 | 4.24411 | 0
1380 | 60000 | 1 | 0.039874 | 93548 | 4280 | 0.039874 | 148314 | 148404 | 0 | 153189 | 143823 | 0 | 0 | 0.585427 | 0
1381 | 60000 | 1 | 0.164934 | 101463 | 111880 | 0.164934 | 1234788 | 1249711 | 0 | 1272145 | 1230968 | 0 | 0 | 11.1697 | 0
1382 | 60000 | 1 | 0.0129231 | 90928 | 31060 | 0.0129231 | 503651 | 503688 | 0 | 505140 | 502256 | 0 | 0 | 4.539 | 0
1383 | 60000 | 1 | 0.0346627 | 93070 | 1700 | 0.0346627 | 114975 | 115025 | 0 | 119150 | 111053 | 0 | 0 | 0.235357 | 0
1384 | 60000 | 1 | 0.0234693 | 12766 | 3060 | 0.0234693 | 53110 | 53123 | 0 | 53455 | 52799 | 0 | 0 | 3.16019 | 0
1385 | 60000 | 1 | 0.31459 | 9445 | 154100 | 0.31459 | 1225536 | 1280354 | 0 | 1283595 | 1278032 | 0 | 0 | 128.742 | 0
1386 | 60000 | 1 | 0.0258733 | 24138 | 4360 | 0.0258733 | 81433 | 81456 | 0 | 82320 | 80617 | 0 | 0 | 2.37359 | 0
1387 | 60000 | 1 | 0.0952886 | 12795 | 65520 | 0.0952886 | 768943 | 772083 | 0 | 773464 | 770836 | 0 | 0 | 59.0952 | 0
1388 | 60000 | 1 | 0.0369216 | 13417 | 36120 | 0.0369216 | 475595 | 475885 | 0 | 476427 | 475365 | 0 | 0 | 34.4447 | 0
1389 | 60000 | 1 | 0.112281 | 35094 | 14320 | 0.112281 | 197960 | 199065 | 0 | 205112 | 193721 | 0 | 0 | 4.64086 | 0
1390 | 60000 | 1 | 0.144388 | 6840 | 28820 | 0.144388 | 317120 | 320069 | 0 | 320783 | 319453 | 0 | 0 | 45.3592 | 0
1391 | 60000 | 1 | 0.0265054 | 15933 | 18260 | 0.0265054 | 254698 | 254778 | 0 | 255297 | 254273 | 0 | 0 | 14.985 | 0
1392 | 60000 | 1 | 0.0600862 | 95279 | 56180 | 0.0600862 | 781379 | 782619 | 0 | 789897 | 775802 | 0 | 0 | 7.20094 | 0
1393 | 60000 | 1 | 0.0164116 | 6425 | 32260 | 0.0164116 | 433815 | 433868 | 0 | 433933 | 433803 | 0 | 0 | 66.5134 | 0
1394 | 60000 | 1 | 0.0938211 | 44421 | 29660 | 0.0938211 | 390467 | 392005 | 0 | 398434 | 386207 | 0 | 0 | 7.79008 | 0
1395 | 60000 | 1 | 0.0600209 | 13531 | 42880 | 0.0600209 | 540902 | 541776 | 0 | 542682 | 540926 | 0 | 0 | 38.975 | 0
1396 | 60000 | 1 | 0.033962 | 24933 | 25680 | 0.033962 | 355927 | 356110 | 0 | 357288 | 354976 | 0 | 0 | 13.2751 | 0
1397 | 60000 | 1 | 0.0140752 | 12030 | 2900 | 0.0140752 | 50868 | 50872 | 0 | 51040 | 50706 | 0 | 0 | 3.22811 | 0
1398 | 60000 | 1 | 0.0378028 | 8668 | 4080 | 0.0378028 | 61280 | 61317 | 0 | 61601 | 61044 | 0 | 0 | 6.06967 | 0
1399 | 60000 | 1 | 0.0283889 | 92476 | 18800 | 0.0283889 | 336861 | 336976 | 0 | 340286 | 333766 | 0 | 0 | 2.64266 | 0
1400 | 60000 | 1 | 0.0979495 | 98022 | 75460 | 0.0979495 | 959576 | 963644 | 0 | 976106 | 952446 | 0 | 0 | 8.78932 | 0
1401 | 60000 | 1 | 0.0115948 | 16202 | 11820 | 0.0115948 | 174875 | 174886 | 0 | 175117 | 174658 | 0 | 0 | 9.7929 | 0
1402 | 60000 | 1 | 0.108573 | 98683 | 68860 | 0.108573 | 872685 | 877219 | 0 | 891287 | 864723 | 0 | 0 | 7.84329 | 0
1403 | 60000 | 1 | 0.137179 | 100240 | 71500 | 0.137179 | 866637 | 873824 | 0 | 892251 | 857958 | 0 | 0 | 7.64555 | 0
1404 | 60000 | 1 | 0.016806 | 91328 | 31980 | 0.016806 | 513436 | 513498 | 0 | 515401 | 511630 | 0 | 0 | 4.62184 | 0
1405 | 60000 | 1 | 0.0629849 | 7428 | 23520 | 0.0629849 | 296887 | 297412 | 0 | 297768 | 297079 | 0 | 0 | 38.9687 | 0
1406 | 60000 | 1 | 0.139255 | 14806 | 31120 | 0.139255 | 352276 | 355325 | 0 | 357877 | 353129 | 0 | 0 | 22.7923 | 0
1407 | 60000 | 1 | 0.0130869 | 8035 | 18060 | 0.0130869 | 249574 | 249593 | 0 | 249680 | 249507 | 0 | 0 | 30.0595 | 0
1408 | 60000 | 1 | 0.0620964 | 95440 | 51020 | 0.0620964 | 717355 | 718568 | 0 | 726134 | 711497 | 0 | 0 | 6.51623 | 0
1409 | 60000 | 1 | 0.106099 | 20847 | 37920 | 0.106099 | 453936 | 456226 | 0 | 459288 | 453500 | 0 | 0 | 20.7746 | 0
1410 | 60000 | 1 | 0.0130367 | 90940 | 29540 | 0.0130367 | 483583 | 483618 | 0 | 485085 | 482172 | 0 | 0 | 4.3176 | 0
1411 | 60000 | 1 | 0.0321272 | 7854 | 300 | 0.0321272 | 11764 | 11768 | 0 | 11945 | 11596 | 0 | 0 | 0.497802 | 0
1412 | 60000 | 1 | 0.0310185 | 8163 | 43800 | 0.0310185 | 572980 | 573228 | 0 | 573441 | 573022 | 0 | 0 | 69.1894 | 0
1413 | 60000 | 1 | 0.0551236 | 12298 | 52460 | 0.0551236 | 660986 | 661889 | 0 | 662650 | 661173 | 0 | 0 | 52.7445 | 0
1414 | 60000 | 1 | 0.0817554 | 32590 | 360 | 0.0817554 | 36859 | 36957 | 0 | 40904 | 33348 | 0 | 0 | 0.130973 | 0
1415 | 60000 | 1 | 0.0322791 | 18644 | 23560 | 0.0322791 | 323427 | 323578 | 0 | 324361 | 322821 | 0 | 0 | 16.3467 | 0
1416 | 60000 | 1 | 0.131625 | 8734 | 12440 | 0.131625 | 146069 | 147178 | 0 | 148217 | 146274 | 0 | 0 | 15.7227 | 0
1417 | 60000 | 1 | 0.0277313 | 92413 | 2240 | 0.0277313 | 121661 | 121695 | 0 | 124951 | 118536 | 0 | 0 | 0.316486 | 0
1418 | 60000 | 1 | 0.187786 | 13311 | 14780 | 0.187786 | 162118 | 164637 | 0 | 167811 | 162045 | 0 | 0 | 11.1791 | 0
1419 | 60000 | 1 | 0.134426 | 22177 | 700 | 0.134426 | 29855 | 30066 | 0 | 34410 | 26317 | 0 | 0 | 0.346183 | 0
1420 | 60000 | 1 | 0.149893 | 37768 | 81460 | 0.149893 | 893083 | 902105 | 0 | 910590 | 894908 | 0 | 0 | 22.6462 | 0
1421 | 60000 | 1 | 0.0243143 | 92080 | 13300 | 0.0243143 | 266333 | 266398 | 0 | 269219 | 263652 | 0 | 0 | 1.89239 | 0
1422 | 60000 | 1 | 0.0459963 | 6669 | 37260 | 0.0459963 | 476429 | 476880 | 0 | 477054 | 476714 | 0 | 0 | 70.4289 | 0
1423 | 60000 | 1 | 0.0518732 | 9378 | 36020 | 0.0518732 | 459291 | 459844 | 0 | 460280 | 459432 | 0 | 0 | 47.9715 | 0
1424 | 60000 | 1 | 0.0175343 | 18675 | 5620 | 0.0175343 | 93456 | 93468 | 0 | 93875 | 93069 | 0 | 0 | 4.00421 | 0
1425 | 60000 | 1 | 0.0681472 | 21310 | 22660 | 0.0681472 | 297793 | 298410 | 0 | 300399 | 296563 | 0 | 0 | 12.974 | 0
1426 | 60000 | 1 | 0.282058 | 103990 | 222400 | 0.282058 | 1909510 | 1977593 | 0 | 2018048 | 1947813 | 0 | 0 | 17.3623 | 0
1427 | 60000 | 1 | 0.0232432 | 14234 | 14300 | 0.0232432 | 202496 | 202544 | 0 | 202935 | 202163 | 0 | 0 | 13.226 | 0
1428 | 60000 | 1 | 0.0534562 | 24715 | 840 | 0.0534562 | 35255 | 35296 | 0 | 37164 | 33534 | 0 | 0 | 0.426484 | 0
1429 | 60000 | 1 | 0.0201001 | 8654 | 2980 | 0.0201001 | 48173 | 48181 | 0 | 48330 | 48035 | 0 | 0 | 4.56608 | 0
1430 | 60000 | 1 | 0.0104027 | 19476 | 4880 | 0.0104027 | 85190 | 85194 | 0 | 85451 | 84940 | 0 | 0 | 3.37405 | 0
1431 | 60000 | 1 | 0.26118 | 103813 | 16800 | 0.26118 | 253128 | 260265 | 0 | 301098 | 229524 | 0 | 0 | 1.43829 | 0
1432 | 60000 | 1 | 0.0491286 | 11403 | 44700 | 0.0491286 | 570806 | 571425 | 0 | 572032 | 570850 | 0 | 0 | 49.0551 | 0
1433 | 60000 | 1 | 0.0506822 | 94498 | 11380 | 0.0506822 | 237420 | 237670 | 0 | 243848 | 231824 | 0 | 0 | 1.51244 | 0
1434 | 60000 | 1 | 0.0334456 | 19077 | 9300 | 0.0334456 | 139639 | 139707 | 0 | 140535 | 138910 | 0 | 0 | 6.31954 | 0
1435 | 60000 | 1 | 0.329066 | 27931 | 263620 | 0.329066 | 1997924 | 2095857 | 0 | 2109459 | 2086347 | 0 | 0 | 70.5298 | 0
1436 | 60000 | 1 | 0.0210787 | 91760 | 25700 | 0.0210787 | 429211 | 429293 | 0 | 431708 | 426933 | 0 | 0 | 3.67753 | 0
1437 | 60000 | 1 | 0.132013 | 8100 | 71320 | 0.132013 | 782263 | 788394 | 0 | 789336 | 787574 | 0 | 0 | 95.5741 | 0
1438 | 60000 | 1 | 0.0314652 | 18283 | 3320 | 0.0314652 | 61482 | 61507 | 0 | 62258 | 60782 | 0 | 0 | 2.36263 | 0
1439 | 60000 | 1 | 0.0169165 | 12764 | 16940 | 0.0169165 | 237887 | 237917 | 0 | 238162 | 237677 | 0 | 0 | 17.6363 | 0
1440 | 60000 | 1 | 0.026602 | 92304 | 180 | 0.026602 | 94594 | 94617 | 0 | 97737 | 91586 | 0 | 0 | 0.0248118 | 0
1441 | 60000 | 1 | 0.0854008 | 26570 | 66840 | 0.0854008 | 809683 | 812340 | 0 | 815526 | 809439 | 0 | 0 | 29.4726 | 0
1442 | 60000 | 1 | 0.100332 | 41626 | 480 | 0.100332 | 47212 | 47406 | 0 | 53850 | 41635 | 0 | 0 | 0.134203 | 0
1443 | 60000 | 1 | 0.159278 | 4615 | 24480 | 0.159278 | 262201 | 265160 | 0 | 265325 | 265012 | 0 | 0 | 55.8109 | 0
1444 | 60000 | 1 | 0.0193323 | 91585 | 3940 | 0.0193323 | 143749 | 143770 | 0 | 146001 | 141585 | 0 | 0 | 0.569577 | 0
1445 | 60000 | 1 | 0.0145339 | 91095 | 31100 | 0.0145339 | 503271 | 503317 | 0 | 504956 | 501704 | 0 | 0 | 4.52467 | 0
1446 | 60000 | 1 | 0.342563 | 5275 | 176960 | 0.342563 | 1332101 | 1402842 | 0 | 1403693 | 1402223 | 0 | 0 | 251.512 | 0
1447 | 60000 | 1 | 0.0592706 | 5550 | 40540 | 0.0592706 | 505268 | 506064 | 0 | 506201 | 505934 | 0 | 0 | 90.0346 | 0
1448 | 60000 | 1 | 0.269023 | 103892 | 177960 | 0.269023 | 1597699 | 1649381 | 0 | 1688436 | 1620227 | 0 | 0 | 14.3784 | 0
1449 | 60000 | 1 | 0.0115741 | 7199 | 23040 | 0.0115741 | 315677 | 315696 | 0 | 315753 | 315639 | 0 | 0 | 42.8489 | 0
1450 | 60000 | 1 | 0.061453 | 4923 | 280 | 0.061453 | 8326 | 8333 | 0 | 8414 | 8255 | 0 | 0 | 0.691252 | 0
1451 | 60000 | 1 | 0.0828321 | 97002 | 12400 | 0.0828321 | 244625 | 245314 | 0 | 255949 | 235599 | 0 | 0 | 1.52185 | 0
1452 | 60000 | 1 | 0.0692897 | 96004 | 1180 | 0.0692897 | 110364 | 110555 | 0 | 119313 | 102434 | 0 | 0 | 0.149578 | 0
1453 | 60000 | 1 | 0.0332106 | 92934 | 600 | 0.0332106 | 100683 | 100722 | 0 | 104666 | 96919 | 0 | 0 | 0.0833803 | 0
1454 | 60000 | 1 | 0.263862 | 6779 | 34480 | 0.263862 | 312063 | 321772 | 0 | 323212 | 320673 | 0 | 0 | 45.0325 | 0
1455 | 60000 | 1 | 0.0281861 | 4372 | 16760 | 0.0281861 | 223115 | 223194 | 0 | 223213 | 223175 | 0 | 0 | 50.0242 | 0
1456 | 60000 | 1 | 0.0745664 | 5370 | 13380 | 0.0745664 | 167419 | 167829 | 0 | 168000 | 167670 | 0 | 0 | 30.1745 | 0
1457 | 60000 | 1 | 0.336812 | 103985 | 246940 | 0.336812 | 1925879 | 2024002 | 0 | 2073579 | 1989580 | 0 | 0 | 17.5206 | 0
1458 | 60000 | 1 | 0.0456897 | 29952 | 29460 | 0.0456897 | 402029 | 402405 | 0 | 404356 | 400549 | 0 | 0 | 12.4223 | 0
1459 | 60000 | 1 | 0.116481 | 99145 | 61940 | 0.116481 | 787719 | 792416 | 0 | 807725 | 778935 | 0 | 0 | 6.94508 | 0
1460 | 60000 | 1 | 0.132829 | 4790 | 6400 | 0.132829 | 75433 | 76002 | 0 | 76213 | 75815 | 0 | 0 | 14.7466 | 0
1461 | 60000 | 1 | 0.175991 | 5223 | 6340 | 0.175991 | 70423 | 71352 | 0 | 71771 | 70995 | 0 | 0 | 12.4823 | 0
1462 | 60000 | 1 | 0.291255 | 4012 | 203240 | 0.291255 | 1647725 | 1710906 | 0 | 1711042 | 1710783 | 0 | 0 | 409.689 | 0
1463 | 60000 | 1 | 0.253788 | 8837 | 1860 | 0.253788 | 25709 | 26341 | 0 | 28741 | 24506 | 0 | 0 | 1.90906 | 0
1464 | 60000 | 1 | 0.201001 | 12600 | 1640 | 0.201001 | 28819 | 29263 | 0 | 32330 | 26791 | 0 | 0 | 1.2872 | 0
1465 | 60000 | 1 | 0.010991 | 9526 | 26260 | 0.010991 | 361095 | 361115 | 0 | 361214 | 361016 | 0 | 0 | 36.9041 | 0
1466 | 60000 | 1 | 0.0250765 | 35043 | 7200 | 0.0250765 | 129618 | 129653 | 0 | 130943 | 128399 | 0 | 0 | 2.69875 | 0
1467 | 60000 | 1 | 0.022555 | 16335 | 9600 | 0.022555 | 143021 | 143053 | 0 | 143515 | 142603 | 0 | 0 | 7.75545 | 0
1468 | 60000 | 1 | 0.0310325 | 10427 | 41840 | 0.0310325 | 550171 | 550409 | 0 | 550717 | 550111 | 0 | 0 | 51.7612 | 0
1469 | 60000 | 1 | 0.202167 | 102698 | 44460 | 0.202167 | 534478 | 543951 | 0 | 573525 | 520223 | 0 | 0 | 4.20437 | 0
1470 | 60000 | 1 | 0.0690695 | 7651 | 49820 | 0.0690695 | 610416 | 611725 | 0 | 612154 | 611326 | 0 | 0 | 78.7794 | 0
1471 | 60000 | 1 | 0.0122399 | 90857 | 2340 | 0.0122399 | 122231 | 122238 | 0 | 123631 | 120863 | 0 | 0 | 0.345316 | 0
1472 | 60000 | 1 | 0.0314591 | 92769 | 5360 | 0.0314591 | 162293 | 162356 | 0 | 166071 | 158767 | 0 | 0 | 0.749428 | 0
1473 | 60000 | 1 | 0.0164709 | 4416 | 14460 | 0.0164709 | 196936 | 196960 | 0 | 196975 | 196945 | 0 | 0 | 43.5927 | 0
1474 | 60000 | 1 | 0.0195455 | 5746 | 34680 | 0.0195455 | 462580 | 462660 | 0 | 462703 | 462617 | 0 | 0 | 79.5038 | 0
1475 | 60000 | 1 | 0.0358475 | 5273 | 22320 | 0.0358475 | 292572 | 292740 | 0 | 292820 | 292662 | 0 | 0 | 54.4812 | 0
1476 | 60000 | 1 | 0.0438159 | 19729 | 11360 | 0.0438159 | 164413 | 164552 | 0 | 165691 | 163466 | 0 | 0 | 7.33353 | 0
1477 | 60000 | 1 | 0.0258953 | 92235 | 100 | 0.0258953 | 93448 | 93469 | 0 | 96502 | 90520 | 0 | 0 | 0.013147 | 0
1478 | 60000 | 1 | 0.0399569 | 26389 | 4140 | 0.0399569 | 79519 | 79573 | 0 | 81067 | 78144 | 0 | 0 | 2.01331 | 0
1479 | 60000 | 1 | 0.0126239 | 7005 | 15120 | 0.0126239 | 209499 | 209514 | 0 | 209572 | 209456 | 0 | 0 | 28.9047 | 0
1480 | 60000 | 1 | 0.0252642 | 48923 | 1340 | 0.0252642 | 66542 | 66560 | 0 | 68440 | 64731 | 0 | 0 | 0.360131 | 0
1481 | 60000 | 1 | 0.177313 | 8910 | 22540 | 0.177313 | 239301 | 242645 | 0 | 244250 | 241315 | 0 | 0 | 25.8556 | 0
1482 | 60000 | 1 | 0.0472342 | 94201 | 21200 | 0.0472342 | 361209 | 361551 | 0 | 367246 | 356141 | 0 | 0 | 2.83444 | 0
1483 | 60000 | 1 | 0.0157939 | 10747 | 14840 | 0.0157939 | 208469 | 208492 | 0 | 208667 | 208320 | 0 | 0 | 18.3967 | 0
1484 | 60000 | 1 | 0.072034 | 9152 | 19800 | 0.072034 | 249504 | 250079 | 0 | 250695 | 249508 | 0 | 0 | 26.2605 | 0
1485 | 60000 | 1 | 0.126456 | 4074 | 25540 | 0.126456 | 287474 | 289524 | 0 | 289588 | 289463 | 0 | 0 | 69.558 | 0
1486 | 60000 | 1 | 0.0895966 | 14140 | 280 | 0.0895966 | 17446 | 17492 | 0 | 18982 | 16139 | 0 | 0 | 0.2338 | 0
1487 | 60000 | 1 | 0.0860408 | 97226 | 54920 | 0.0860408 | 740274 | 742679 | 0 | 753546 | 732785 | 0 | 0 | 6.61389 | 0
1488 | 60000 | 1 | 0.0232524 | 5692 | 23660 | 0.0232524 | 316457 | 316533 | 0 | 316594 | 316474 | 0 | 0 | 54.5909 | 0
1489 | 60000 | 1 | 0.0301086 | 92641 | 43700 | 0.0301086 | 655175 | 655435 | 0 | 658914 | 652068 | 0 | 0 | 6.07216 | 0
1490 | 60000 | 1 | 0.19472 | 8164 | 32080 | 0.19472 | 326076 | 331595 | 0 | 333040 | 330416 | 0 | 0 | 38.9366 | 0
1491 | 60000 | 1 | 0.0652194 | 4380 | 56440 | 0.0652194 | 690383 | 691704 | 0 | 691744 | 691664 | 0 | 0 | 156.622 | 0
1492 | 60000 | 1 | 0.0110147 | 9332 | 4100 | 0.0110147 | 64571 | 64574 | 0 | 64672 | 64478 | 0 | 0 | 5.91919 | 0
1493 | 60000 | 1 | 0.0424256 | 93777 | 2340 | 0.0424256 | 123592 | 123674 | 0 | 128794 | 118786 | 0 | 0 | 0.31793 | 0
1494 | 60000 | 1 | 0.0524748 | 94650 | 80 | 0.0524748 | 95636 | 95727 | 0 | 102180 | 89633 | 0 | 0 | 0.0104188 | 0
1495 | 60000 | 1 | 0.0432032 | 18017 | 45800 | 0.0432032 | 596424 | 596925 | 0 | 597920 | 595975 | 0 | 0 | 32.1022 | 0
1496 | 60000 | 1 | 0.243411 | 21509 | 124820 | 0.243411 | 1134909 | 1165233 | 0 | 1172890 | 1159362 | 0 | 0 | 51.764 | 0
1497 | 60000 | 1 | 0.125299 | 4379 | 82160 | 0.125299 | 903489 | 909873 | 0 | 909969 | 909783 | 0 | 0 | 205.319 | 0
1498 | 60000 | 1 | 0.0270525 | 16408 | 13660 | 0.0270525 | 195137 | 195201 | 0 | 195731 | 194685 | 0 | 0 | 10.8928 | 0
1499 | 60000 | 1 | 0.079662 | 96775 | 35540 | 0.079662 | 519483 | 520910 | 0 | 530972 | 511687 | 0 | 0 | 4.36791 | 0
1500 | 60000 | 1 | 0.0403706 | 8380 | 23340 | 0.0403706 | 306462 | 306685 | 0 | 306932 | 306448 | 0 | 0 | 35.5673 | 0
