# Supplementary material for: Long-term dispersion of river gravel in a canyon in the Atacama Desert, Central Andes, deduced from their 10Be concentrations
Source: Sci Rep. 2019 Nov 28;9:17763. doi: 10.1038/s41598-019-53806-x (PMC6882893; doi:10.1038/s41598-019-53806-x)
Supplement: Supplementary file 3 — model codes [file 41598_2019_53806_MOESM3_ESM.zip › FORTHEPAPER/run0/parcours.txt]

Number | Distance | Radius | Time | Conc._Centre | Conc._Surface | Conc._Moy.  | Conc._TOP. | Conc._DOWN. | Aver._Attrition_rate | Erosion_rate |Aver._Transport_rate | Production_Rate 
----------------------------------------------------------------------------------------------------
1 | 0 | 0.174478 | 0 | 0 | 0 | 0 | 17793 | 12816 | 0 | 0 | 0 | 23.355
1 | 15000 | 0.174478 | 5900 | 92467 | 93649 | 93200 | 96359 | 91397 | 0 | 0 | 2.46317 | 12.1294
1 | 15000 | 0.174478 | 5920 | 92709 | 93893 | 93444 | 96603 | 91642 | 0 | 0 | 2.4632 | 12.1227
1 | 15000 | 0.174478 | 5940 | 92950 | 94138 | 93687 | 96848 | 91886 | 0 | 0 | 2.46323 | 12.116
1 | 15000 | 0.174478 | 5960 | 93191 | 94383 | 93931 | 97093 | 92131 | 0 | 0 | 2.46325 | 12.1093
1 | 15000 | 0.174478 | 5980 | 93433 | 94627 | 94174 | 97337 | 92375 | 0 | 0 | 2.46328 | 12.1025
1 | 15000 | 0.174478 | 6000 | 93674 | 94871 | 94417 | 97581 | 92620 | 0 | 0 | 2.46331 | 12.0958
1 | 15000 | 0.174478 | 6020 | 93914 | 95116 | 94660 | 97826 | 92864 | 0 | 0 | 2.46334 | 12.0891
1 | 15000 | 0.174478 | 6040 | 94155 | 95360 | 94903 | 98070 | 93108 | 0 | 0 | 2.46336 | 12.0824
1 | 15000 | 0.174478 | 6060 | 94396 | 95603 | 95145 | 98313 | 93352 | 0 | 0 | 2.46339 | 12.0757
1 | 15000 | 0.174478 | 6080 | 94636 | 95847 | 95388 | 98557 | 93596 | 0 | 0 | 2.46342 | 12.069
1 | 15000 | 0.174478 | 6100 | 94876 | 96091 | 95630 | 98801 | 93839 | 0 | 0 | 2.46345 | 12.0623
1 | 15000 | 0.174478 | 6120 | 95117 | 96334 | 95872 | 99044 | 94083 | 0 | 0 | 2.46347 | 12.0556
1 | 15000 | 0.174478 | 6140 | 95357 | 96578 | 96114 | 99287 | 94326 | 0 | 0 | 2.4635 | 12.0489
1 | 15000 | 0.174478 | 6160 | 95596 | 96821 | 96356 | 99531 | 94569 | 0 | 0 | 2.46352 | 12.0422
1 | 15000 | 0.174478 | 6180 | 95836 | 97064 | 96598 | 99774 | 94812 | 0 | 0 | 2.46355 | 12.0355
1 | 15000 | 0.174478 | 6200 | 96076 | 97307 | 96840 | 100017 | 95055 | 0 | 0 | 2.46358 | 12.0288
1 | 15000 | 0.174478 | 6220 | 96315 | 97550 | 97081 | 100259 | 95298 | 0 | 0 | 2.4636 | 12.0221
1 | 15000 | 0.174478 | 6240 | 96555 | 97792 | 97323 | 100502 | 95541 | 0 | 0 | 2.46363 | 12.0154
1 | 15000 | 0.174478 | 6260 | 96794 | 98035 | 97564 | 100744 | 95783 | 0 | 0 | 2.46365 | 12.0088
1 | 15000 | 0.174478 | 6280 | 97033 | 98277 | 97805 | 100987 | 96026 | 0 | 0 | 2.46368 | 12.0021
1 | 30000 | 0.174478 | 11960 | 159665 | 161771 | 160972 | 164473 | 159526 | 0 | 0 | 2.46742 | 10.2255
1 | 30000 | 0.174478 | 11980 | 159867 | 161976 | 161176 | 164678 | 159731 | 0 | 0 | 2.46742 | 10.2196
1 | 30000 | 0.174478 | 12000 | 160070 | 162182 | 161381 | 164884 | 159937 | 0 | 0 | 2.46743 | 10.2138
1 | 30000 | 0.174478 | 12020 | 160273 | 162387 | 161585 | 165089 | 160142 | 0 | 0 | 2.46744 | 10.2079
1 | 30000 | 0.174478 | 12040 | 160475 | 162592 | 161789 | 165294 | 160347 | 0 | 0 | 2.46744 | 10.2021
1 | 30000 | 0.174478 | 12060 | 160677 | 162798 | 161993 | 165499 | 160553 | 0 | 0 | 2.46745 | 10.1963
1 | 30000 | 0.174478 | 12080 | 160880 | 163003 | 162197 | 165704 | 160758 | 0 | 0 | 2.46746 | 10.1904
1 | 30000 | 0.174478 | 12100 | 161082 | 163207 | 162401 | 165909 | 160962 | 0 | 0 | 2.46746 | 10.1846
1 | 30000 | 0.174478 | 12120 | 161284 | 163412 | 162605 | 166114 | 161167 | 0 | 0 | 2.46747 | 10.1788
1 | 30000 | 0.174478 | 12140 | 161485 | 163617 | 162808 | 166318 | 161372 | 0 | 0 | 2.46748 | 10.1729
1 | 30000 | 0.174478 | 12160 | 161687 | 163821 | 163012 | 166523 | 161576 | 0 | 0 | 2.46748 | 10.1671
1 | 30000 | 0.174478 | 12180 | 161889 | 164026 | 163215 | 166727 | 161781 | 0 | 0 | 2.46749 | 10.1613
1 | 30000 | 0.174478 | 12200 | 162090 | 164230 | 163418 | 166932 | 161985 | 0 | 0 | 2.4675 | 10.1555
1 | 30000 | 0.174478 | 12220 | 162292 | 164434 | 163621 | 167136 | 162189 | 0 | 0 | 2.4675 | 10.1497
1 | 30000 | 0.174478 | 12240 | 162493 | 164638 | 163824 | 167340 | 162393 | 0 | 0 | 2.46751 | 10.1439
1 | 30000 | 0.174478 | 12260 | 162694 | 164842 | 164027 | 167544 | 162597 | 0 | 0 | 2.46752 | 10.138
1 | 30000 | 0.174478 | 12280 | 162895 | 165046 | 164230 | 167747 | 162801 | 0 | 0 | 2.46752 | 10.1322
1 | 30000 | 0.174478 | 12300 | 163096 | 165249 | 164433 | 167951 | 163005 | 0 | 0 | 2.46753 | 10.1264
1 | 30000 | 0.174478 | 12320 | 163297 | 165453 | 164635 | 168154 | 163208 | 0 | 0 | 2.46754 | 10.1206
1 | 30000 | 0.174478 | 12340 | 163497 | 165656 | 164837 | 168358 | 163412 | 0 | 0 | 2.46754 | 10.1148
1 | 30000 | 0.174478 | 12360 | 163698 | 165860 | 165040 | 168561 | 163615 | 0 | 0 | 2.46755 | 10.109
1 | 43500 | 0.174478 | 17420 | 210800 | 213610 | 212544 | 216305 | 211371 | 0 | 0 | 2.46871 | 8.72936
1 | 43500 | 0.174478 | 17440 | 210972 | 213785 | 212718 | 216479 | 211546 | 0 | 0 | 2.46871 | 8.72424
1 | 43500 | 0.174478 | 17460 | 211144 | 213959 | 212892 | 216654 | 211720 | 0 | 0 | 2.46872 | 8.71912
1 | 43500 | 0.174478 | 17480 | 211317 | 214134 | 213065 | 216828 | 211895 | 0 | 0 | 2.46872 | 8.714
1 | 43500 | 0.174478 | 17500 | 211489 | 214308 | 213239 | 217003 | 212069 | 0 | 0 | 2.46872 | 8.70889
1 | 43500 | 0.174478 | 17520 | 211661 | 214483 | 213412 | 217177 | 212244 | 0 | 0 | 2.46873 | 8.70377
1 | 43500 | 0.174478 | 17540 | 211833 | 214657 | 213585 | 217351 | 212418 | 0 | 0 | 2.46873 | 8.69867
1 | 43500 | 0.174478 | 17560 | 212004 | 214831 | 213759 | 217525 | 212592 | 0 | 0 | 2.46873 | 8.69356
1 | 43500 | 0.174478 | 17580 | 212176 | 215005 | 213932 | 217699 | 212766 | 0 | 0 | 2.46874 | 8.68846
1 | 43500 | 0.174478 | 17600 | 212347 | 215179 | 214105 | 217873 | 212940 | 0 | 0 | 2.46874 | 8.68335
1 | 43500 | 0.174478 | 17620 | 212519 | 215353 | 214278 | 218047 | 213114 | 0 | 0 | 2.46874 | 8.67826
1 | 43500 | 0.174478 | 17640 | 212690 | 215526 | 214451 | 218221 | 213288 | 0 | 0 | 2.46875 | 8.67316
1 | 43500 | 0.174478 | 17660 | 212861 | 215700 | 214623 | 218394 | 213461 | 0 | 0 | 2.46875 | 8.66807
1 | 43500 | 0.174478 | 17680 | 213033 | 215874 | 214796 | 218568 | 213635 | 0 | 0 | 2.46875 | 8.66297
1 | 43500 | 0.174478 | 17700 | 213204 | 216047 | 214968 | 218741 | 213808 | 0 | 0 | 2.46876 | 8.65789
1 | 43500 | 0.174478 | 17720 | 213375 | 216220 | 215141 | 218914 | 213982 | 0 | 0 | 2.46876 | 8.6528
1 | 43500 | 0.174478 | 17740 | 213545 | 216393 | 215313 | 219088 | 214155 | 0 | 0 | 2.46876 | 8.64772
1 | 43500 | 0.174478 | 17760 | 213716 | 216566 | 215485 | 219261 | 214328 | 0 | 0 | 2.46877 | 8.64263
1 | 43500 | 0.174478 | 17780 | 213887 | 216739 | 215657 | 219434 | 214501 | 0 | 0 | 2.46877 | 8.63756
1 | 43500 | 0.174478 | 17800 | 214057 | 216912 | 215829 | 219606 | 214674 | 0 | 0 | 2.46877 | 8.63248
1 | 43500 | 0.174478 | 17820 | 214228 | 217085 | 216001 | 219779 | 214847 | 0 | 0 | 2.46877 | 8.62741
1 | 51500 | 0.174478 | 20460 | 235836 | 238991 | 237794 | 241682 | 236756 | 0 | 0 | 2.46913 | 7.97946
1 | 51500 | 0.174478 | 20480 | 235993 | 239150 | 237953 | 241841 | 236915 | 0 | 0 | 2.46913 | 7.97471
1 | 51500 | 0.174478 | 20500 | 236150 | 239310 | 238111 | 242000 | 237074 | 0 | 0 | 2.46914 | 7.96997
1 | 51500 | 0.174478 | 20520 | 236307 | 239469 | 238270 | 242159 | 237233 | 0 | 0 | 2.46914 | 7.96523
1 | 51500 | 0.174478 | 20540 | 236464 | 239628 | 238428 | 242318 | 237392 | 0 | 0 | 2.46914 | 7.96049
1 | 51500 | 0.174478 | 20560 | 236621 | 239787 | 238586 | 242477 | 237551 | 0 | 0 | 2.46914 | 7.95575
1 | 51500 | 0.174478 | 20580 | 236778 | 239946 | 238744 | 242636 | 237710 | 0 | 0 | 2.46915 | 7.95102
1 | 51500 | 0.174478 | 20600 | 236934 | 240104 | 238902 | 242795 | 237869 | 0 | 0 | 2.46915 | 7.94629
1 | 51500 | 0.174478 | 20620 | 237091 | 240263 | 239060 | 242953 | 238027 | 0 | 0 | 2.46915 | 7.94156
1 | 51500 | 0.174478 | 20640 | 237247 | 240421 | 239217 | 243112 | 238186 | 0 | 0 | 2.46915 | 7.93683
1 | 51500 | 0.174478 | 20660 | 237403 | 240580 | 239375 | 243270 | 238344 | 0 | 0 | 2.46916 | 7.9321
1 | 51500 | 0.174478 | 20680 | 237560 | 240738 | 239532 | 243428 | 238503 | 0 | 0 | 2.46916 | 7.92738
1 | 51500 | 0.174478 | 20700 | 237716 | 240896 | 239690 | 243587 | 238661 | 0 | 0 | 2.46916 | 7.92266
1 | 51500 | 0.174478 | 20720 | 237872 | 241054 | 239847 | 243745 | 238819 | 0 | 0 | 2.46916 | 7.91794
1 | 51500 | 0.174478 | 20740 | 238028 | 241213 | 240004 | 243903 | 238977 | 0 | 0 | 2.46917 | 7.91323
1 | 51500 | 0.174478 | 20760 | 238183 | 241370 | 240161 | 244061 | 239135 | 0 | 0 | 2.46917 | 7.90851
1 | 51500 | 0.174478 | 20780 | 238339 | 241528 | 240318 | 244218 | 239293 | 0 | 0 | 2.46917 | 7.9038
1 | 51500 | 0.174478 | 20800 | 238495 | 241686 | 240475 | 244376 | 239451 | 0 | 0 | 2.46917 | 7.8991
1 | 51500 | 0.174478 | 20820 | 238650 | 241844 | 240632 | 244534 | 239609 | 0 | 0 | 2.46917 | 7.89439
1 | 51500 | 0.174478 | 20840 | 238806 | 242001 | 240789 | 244691 | 239766 | 0 | 0 | 2.46918 | 7.88969
1 | 51500 | 0.174478 | 20860 | 238961 | 242159 | 240946 | 244849 | 239924 | 0 | 0 | 2.46918 | 7.88498
1 | 51500 | 0.174478 | 20880 | 239116 | 242316 | 241102 | 245006 | 240081 | 0 | 0 | 2.46918 | 7.88029
1 | 51500 | 0.174478 | 20900 | 239271 | 242473 | 241259 | 245163 | 240238 | 0 | 0 | 2.46918 | 7.87559
1 | 51500 | 0.174478 | 20920 | 239426 | 242630 | 241415 | 245320 | 240395 | 0 | 0 | 2.46919 | 7.8709
1 | 51500 | 0.174478 | 20940 | 239581 | 242788 | 241571 | 245477 | 240553 | 0 | 0 | 2.46919 | 7.8662
1 | 51500 | 0.174478 | 20960 | 239736 | 242945 | 241727 | 245634 | 240710 | 0 | 0 | 2.46919 | 7.86152
1 | 51500 | 0.174478 | 20980 | 239891 | 243101 | 241883 | 245791 | 240866 | 0 | 0 | 2.46919 | 7.85683
1 | 51500 | 0.174478 | 21000 | 240045 | 243258 | 242039 | 245948 | 241023 | 0 | 0 | 2.46919 | 7.85214
1 | 51500 | 0.174478 | 21020 | 240200 | 243415 | 242195 | 246105 | 241180 | 0 | 0 | 2.4692 | 7.84746
1 | 51500 | 0.174478 | 21040 | 240354 | 243571 | 242351 | 246261 | 241337 | 0 | 0 | 2.4692 | 7.84278
1 | 51500 | 0.174478 | 21060 | 240509 | 243728 | 242507 | 246418 | 241493 | 0 | 0 | 2.4692 | 7.8381
1 | 51500 | 0.174478 | 21080 | 240663 | 243884 | 242662 | 246574 | 241649 | 0 | 0 | 2.4692 | 7.83343
1 | 51500 | 0.174478 | 21100 | 240817 | 244041 | 242818 | 246730 | 241806 | 0 | 0 | 2.46921 | 7.82876
1 | 51500 | 0.174478 | 21120 | 240971 | 244197 | 242973 | 246886 | 241962 | 0 | 0 | 2.46921 | 7.82409
1 | 51500 | 0.174478 | 21140 | 241125 | 244353 | 243129 | 247043 | 242118 | 0 | 0 | 2.46921 | 7.81942
1 | 51500 | 0.174478 | 21160 | 241279 | 244509 | 243284 | 247198 | 242274 | 0 | 0 | 2.46921 | 7.81475
1 | 51500 | 0.174478 | 21180 | 241433 | 244665 | 243439 | 247354 | 242430 | 0 | 0 | 2.46921 | 7.81009
1 | 51500 | 0.174478 | 21200 | 241587 | 244821 | 243594 | 247510 | 242586 | 0 | 0 | 2.46922 | 7.80543
1 | 51500 | 0.174478 | 21220 | 241740 | 244976 | 243749 | 247666 | 242742 | 0 | 0 | 2.46922 | 7.80077
1 | 51500 | 0.174478 | 21240 | 241894 | 245132 | 243904 | 247821 | 242897 | 0 | 0 | 2.46922 | 7.79612
1 | 51500 | 0.174478 | 21260 | 242047 | 245288 | 244058 | 247977 | 243053 | 0 | 0 | 2.46922 | 7.79146
1 | 54500 | 0.174478 | 21680 | 245247 | 248532 | 247286 | 251220 | 246297 | 0 | 0 | 2.46927 | 7.69428
1 | 54500 | 0.174478 | 21700 | 245398 | 248685 | 247438 | 251374 | 246451 | 0 | 0 | 2.46927 | 7.68968
1 | 54500 | 0.174478 | 21720 | 245550 | 248838 | 247591 | 251527 | 246604 | 0 | 0 | 2.46927 | 7.68508
1 | 54500 | 0.174478 | 21740 | 245701 | 248992 | 247743 | 251680 | 246757 | 0 | 0 | 2.46927 | 7.68048
1 | 54500 | 0.174478 | 21760 | 245852 | 249145 | 247896 | 251833 | 246911 | 0 | 0 | 2.46928 | 7.67589
1 | 54500 | 0.174478 | 21780 | 246003 | 249298 | 248048 | 251986 | 247064 | 0 | 0 | 2.46928 | 7.67129
1 | 54500 | 0.174478 | 21800 | 246154 | 249451 | 248200 | 252139 | 247217 | 0 | 0 | 2.46928 | 7.6667
1 | 54500 | 0.174478 | 21820 | 246305 | 249604 | 248352 | 252292 | 247370 | 0 | 0 | 2.46928 | 7.66212
1 | 54500 | 0.174478 | 21840 | 246455 | 249756 | 248504 | 252445 | 247522 | 0 | 0 | 2.46929 | 7.65753
1 | 54500 | 0.174478 | 21860 | 246606 | 249909 | 248656 | 252598 | 247675 | 0 | 0 | 2.46929 | 7.65295
1 | 54500 | 0.174478 | 21880 | 246756 | 250062 | 248808 | 252750 | 247828 | 0 | 0 | 2.46929 | 7.64837
1 | 54500 | 0.174478 | 21900 | 246907 | 250214 | 248959 | 252903 | 247980 | 0 | 0 | 2.46929 | 7.64379
1 | 54500 | 0.174478 | 21920 | 247057 | 250366 | 249111 | 253055 | 248133 | 0 | 0 | 2.46929 | 7.63921
1 | 54500 | 0.174478 | 21940 | 247207 | 250519 | 249263 | 253207 | 248285 | 0 | 0 | 2.4693 | 7.63464
1 | 54500 | 0.174478 | 21960 | 247357 | 250671 | 249414 | 253359 | 248437 | 0 | 0 | 2.4693 | 7.63007
1 | 54500 | 0.174478 | 21980 | 247508 | 250823 | 249565 | 253511 | 248589 | 0 | 0 | 2.4693 | 7.6255
1 | 54500 | 0.174478 | 22000 | 247657 | 250975 | 249717 | 253663 | 248741 | 0 | 0 | 2.4693 | 7.62093
1 | 54500 | 0.174478 | 22020 | 247807 | 251127 | 249868 | 253815 | 248893 | 0 | 0 | 2.4693 | 7.61637
1 | 54500 | 0.174478 | 22040 | 247957 | 251279 | 250019 | 253967 | 249045 | 0 | 0 | 2.46931 | 7.6118
1 | 54500 | 0.174478 | 22060 | 248107 | 251431 | 250170 | 254119 | 249197 | 0 | 0 | 2.46931 | 7.60724
1 | 54500 | 0.174478 | 22080 | 248256 | 251582 | 250321 | 254270 | 249348 | 0 | 0 | 2.46931 | 7.60269
1 | 54500 | 0.174478 | 22100 | 248406 | 251734 | 250471 | 254422 | 249500 | 0 | 0 | 2.46931 | 7.59813
1 | 54500 | 0.174478 | 22120 | 248555 | 251885 | 250622 | 254573 | 249651 | 0 | 0 | 2.46931 | 7.59358
1 | 54500 | 0.174478 | 22140 | 248705 | 252037 | 250773 | 254725 | 249803 | 0 | 0 | 2.46932 | 7.58903
1 | 54500 | 0.174478 | 22160 | 248854 | 252188 | 250923 | 254876 | 249954 | 0 | 0 | 2.46932 | 7.58448
1 | 54500 | 0.174478 | 22180 | 249003 | 252339 | 251073 | 255027 | 250105 | 0 | 0 | 2.46932 | 7.57993
1 | 54500 | 0.174478 | 22200 | 249152 | 252490 | 251224 | 255178 | 250256 | 0 | 0 | 2.46932 | 7.57539
1 | 54500 | 0.174478 | 22220 | 249301 | 252641 | 251374 | 255329 | 250407 | 0 | 0 | 2.46932 | 7.57085
1 | 54500 | 0.174478 | 22240 | 249450 | 252792 | 251524 | 255480 | 250558 | 0 | 0 | 2.46933 | 7.56631
1 | 54500 | 0.174478 | 22260 | 249598 | 252943 | 251674 | 255631 | 250709 | 0 | 0 | 2.46933 | 7.56177
1 | 54500 | 0.174478 | 22280 | 249747 | 253093 | 251824 | 255781 | 250860 | 0 | 0 | 2.46933 | 7.55724
1 | 54500 | 0.174478 | 22300 | 249896 | 253244 | 251974 | 255932 | 251010 | 0 | 0 | 2.46933 | 7.55271
1 | 54500 | 0.174478 | 22320 | 250044 | 253395 | 252124 | 256082 | 251161 | 0 | 0 | 2.46933 | 7.54818
1 | 54500 | 0.174478 | 22340 | 250192 | 253545 | 252273 | 256233 | 251311 | 0 | 0 | 2.46934 | 7.54365
1 | 54500 | 0.174478 | 22360 | 250341 | 253695 | 252423 | 256383 | 251462 | 0 | 0 | 2.46934 | 7.53913
1 | 54500 | 0.174478 | 22380 | 250489 | 253845 | 252572 | 256533 | 251612 | 0 | 0 | 2.46934 | 7.5346
1 | 54500 | 0.174478 | 22400 | 250637 | 253996 | 252722 | 256684 | 251762 | 0 | 0 | 2.46934 | 7.53008
1 | 54500 | 0.174478 | 22420 | 250785 | 254146 | 252871 | 256834 | 251912 | 0 | 0 | 2.46934 | 7.52556
1 | 54500 | 0.174478 | 22440 | 250933 | 254296 | 253020 | 256983 | 252062 | 0 | 0 | 2.46935 | 7.52105
1 | 54500 | 0.174478 | 22460 | 251081 | 254445 | 253169 | 257133 | 252212 | 0 | 0 | 2.46935 | 7.51653
2 | 0 | 0.159807 | 0 | 0 | 0 | 0 | 61854 | 39396 | 0 | 0 | 0 | 23.9182
2 | 15000 | 0.159807 | 5360 | 121195 | 122516 | 122018 | 134694 | 112297 | 0 | 0 | 2.70633 | 12.4257
2 | 15000 | 0.159807 | 5380 | 121442 | 122766 | 122267 | 134944 | 112547 | 0 | 0 | 2.70637 | 12.4181
2 | 15000 | 0.159807 | 5400 | 121689 | 123016 | 122515 | 135194 | 112797 | 0 | 0 | 2.7064 | 12.4105
2 | 15000 | 0.159807 | 5420 | 121936 | 123266 | 122764 | 135443 | 113047 | 0 | 0 | 2.70644 | 12.403
2 | 15000 | 0.159807 | 5440 | 122183 | 123515 | 123012 | 135693 | 113296 | 0 | 0 | 2.70648 | 12.3954
2 | 15000 | 0.159807 | 5460 | 122429 | 123765 | 123261 | 135942 | 113546 | 0 | 0 | 2.70651 | 12.3878
2 | 15000 | 0.159807 | 5480 | 122676 | 124014 | 123509 | 136191 | 113795 | 0 | 0 | 2.70655 | 12.3803
2 | 15000 | 0.159807 | 5500 | 122922 | 124263 | 123757 | 136440 | 114044 | 0 | 0 | 2.70659 | 12.3727
2 | 15000 | 0.159807 | 5520 | 123168 | 124512 | 124005 | 136689 | 114293 | 0 | 0 | 2.70662 | 12.3652
2 | 15000 | 0.159807 | 5540 | 123414 | 124761 | 124252 | 136937 | 114542 | 0 | 0 | 2.70666 | 12.3576
2 | 15000 | 0.159807 | 5560 | 123660 | 125009 | 124500 | 137186 | 114791 | 0 | 0 | 2.70669 | 12.3501
2 | 15000 | 0.159807 | 5580 | 123905 | 125258 | 124747 | 137434 | 115040 | 0 | 0 | 2.70673 | 12.3425
2 | 15000 | 0.159807 | 5600 | 124151 | 125506 | 124995 | 137682 | 115288 | 0 | 0 | 2.70676 | 12.335
2 | 15000 | 0.159807 | 5620 | 124396 | 125754 | 125242 | 137930 | 115536 | 0 | 0 | 2.7068 | 12.3275
2 | 15000 | 0.159807 | 5640 | 124641 | 126002 | 125489 | 138178 | 115784 | 0 | 0 | 2.70683 | 12.3199
2 | 15000 | 0.159807 | 5660 | 124886 | 126250 | 125735 | 138426 | 116032 | 0 | 0 | 2.70686 | 12.3124
2 | 15000 | 0.159807 | 5680 | 125131 | 126498 | 125982 | 138674 | 116280 | 0 | 0 | 2.7069 | 12.3049
2 | 15000 | 0.159807 | 5700 | 125376 | 126745 | 126228 | 138921 | 116528 | 0 | 0 | 2.70693 | 12.2974
2 | 15000 | 0.159807 | 5720 | 125620 | 126992 | 126475 | 139168 | 116775 | 0 | 0 | 2.70697 | 12.2899
2 | 30000 | 0.159807 | 10880 | 183828 | 185872 | 185101 | 198016 | 175681 | 0 | 0 | 2.71147 | 10.4732
2 | 30000 | 0.159807 | 10900 | 184035 | 186082 | 185310 | 198226 | 175891 | 0 | 0 | 2.71148 | 10.4666
2 | 30000 | 0.159807 | 10920 | 184243 | 186292 | 185519 | 198436 | 176101 | 0 | 0 | 2.71149 | 10.46
2 | 30000 | 0.159807 | 10940 | 184450 | 186501 | 185727 | 198645 | 176311 | 0 | 0 | 2.7115 | 10.4535
2 | 30000 | 0.159807 | 10960 | 184657 | 186711 | 185936 | 198855 | 176520 | 0 | 0 | 2.71151 | 10.4469
2 | 30000 | 0.159807 | 10980 | 184864 | 186920 | 186144 | 199064 | 176730 | 0 | 0 | 2.71152 | 10.4403
2 | 30000 | 0.159807 | 11000 | 185071 | 187129 | 186353 | 199273 | 176939 | 0 | 0 | 2.71152 | 10.4338
2 | 30000 | 0.159807 | 11020 | 185277 | 187338 | 186561 | 199482 | 177148 | 0 | 0 | 2.71153 | 10.4272
2 | 30000 | 0.159807 | 11040 | 185484 | 187547 | 186769 | 199691 | 177357 | 0 | 0 | 2.71154 | 10.4206
2 | 30000 | 0.159807 | 11060 | 185690 | 187756 | 186977 | 199900 | 177566 | 0 | 0 | 2.71155 | 10.4141
2 | 30000 | 0.159807 | 11080 | 185897 | 187965 | 187185 | 200108 | 177775 | 0 | 0 | 2.71156 | 10.4075
2 | 30000 | 0.159807 | 11100 | 186103 | 188173 | 187392 | 200317 | 177983 | 0 | 0 | 2.71157 | 10.401
2 | 30000 | 0.159807 | 11120 | 186309 | 188382 | 187600 | 200525 | 178192 | 0 | 0 | 2.71158 | 10.3944
2 | 30000 | 0.159807 | 11140 | 186515 | 188590 | 187807 | 200733 | 178400 | 0 | 0 | 2.71159 | 10.3879
2 | 30000 | 0.159807 | 11160 | 186721 | 188798 | 188014 | 200941 | 178609 | 0 | 0 | 2.7116 | 10.3814
2 | 30000 | 0.159807 | 11180 | 186926 | 189006 | 188221 | 201149 | 178817 | 0 | 0 | 2.7116 | 10.3748
2 | 30000 | 0.159807 | 11200 | 187132 | 189214 | 188428 | 201357 | 179025 | 0 | 0 | 2.71161 | 10.3683
2 | 30000 | 0.159807 | 11220 | 187337 | 189422 | 188635 | 201564 | 179233 | 0 | 0 | 2.71162 | 10.3618
2 | 30000 | 0.159807 | 11240 | 187542 | 189629 | 188842 | 201772 | 179440 | 0 | 0 | 2.71163 | 10.3553
2 | 43500 | 0.159807 | 15860 | 231543 | 234138 | 233159 | 246252 | 223972 | 0 | 0 | 2.71304 | 8.93734
2 | 43500 | 0.159807 | 15880 | 231719 | 234316 | 233336 | 246430 | 224150 | 0 | 0 | 2.71304 | 8.93158
2 | 43500 | 0.159807 | 15900 | 231895 | 234494 | 233514 | 246608 | 224329 | 0 | 0 | 2.71305 | 8.92582
2 | 43500 | 0.159807 | 15920 | 232071 | 234673 | 233691 | 246786 | 224507 | 0 | 0 | 2.71305 | 8.92006
2 | 43500 | 0.159807 | 15940 | 232247 | 234851 | 233868 | 246964 | 224685 | 0 | 0 | 2.71306 | 8.91431
2 | 43500 | 0.159807 | 15960 | 232423 | 235028 | 234045 | 247142 | 224863 | 0 | 0 | 2.71306 | 8.90856
2 | 43500 | 0.159807 | 15980 | 232599 | 235206 | 234222 | 247320 | 225041 | 0 | 0 | 2.71306 | 8.90281
2 | 43500 | 0.159807 | 16000 | 232774 | 235384 | 234399 | 247497 | 225219 | 0 | 0 | 2.71307 | 8.89706
2 | 43500 | 0.159807 | 16020 | 232950 | 235561 | 234576 | 247675 | 225396 | 0 | 0 | 2.71307 | 8.89132
2 | 43500 | 0.159807 | 16040 | 233125 | 235739 | 234753 | 247852 | 225574 | 0 | 0 | 2.71308 | 8.88558
2 | 43500 | 0.159807 | 16060 | 233300 | 235916 | 234929 | 248029 | 225751 | 0 | 0 | 2.71308 | 8.87985
2 | 43500 | 0.159807 | 16080 | 233476 | 236093 | 235106 | 248206 | 225929 | 0 | 0 | 2.71309 | 8.87412
2 | 43500 | 0.159807 | 16100 | 233651 | 236270 | 235282 | 248383 | 226106 | 0 | 0 | 2.71309 | 8.86839
2 | 43500 | 0.159807 | 16120 | 233826 | 236447 | 235458 | 248560 | 226283 | 0 | 0 | 2.71309 | 8.86266
2 | 43500 | 0.159807 | 16140 | 234000 | 236624 | 235634 | 248737 | 226460 | 0 | 0 | 2.7131 | 8.85694
2 | 43500 | 0.159807 | 16160 | 234175 | 236801 | 235810 | 248913 | 226636 | 0 | 0 | 2.7131 | 8.85122
2 | 43500 | 0.159807 | 16180 | 234350 | 236977 | 235986 | 249090 | 226813 | 0 | 0 | 2.71311 | 8.8455
2 | 43500 | 0.159807 | 16200 | 234524 | 237154 | 236162 | 249266 | 226990 | 0 | 0 | 2.71311 | 8.83979
2 | 51500 | 0.159807 | 18620 | 254796 | 257660 | 256579 | 269758 | 247508 | 0 | 0 | 2.71355 | 8.17112
2 | 51500 | 0.159807 | 18640 | 254957 | 257823 | 256741 | 269920 | 247671 | 0 | 0 | 2.71355 | 8.16578
2 | 51500 | 0.159807 | 18660 | 255118 | 257985 | 256903 | 270082 | 247834 | 0 | 0 | 2.71355 | 8.16044
2 | 51500 | 0.159807 | 18680 | 255278 | 258148 | 257065 | 270245 | 247996 | 0 | 0 | 2.71356 | 8.15511
2 | 51500 | 0.159807 | 18700 | 255439 | 258310 | 257227 | 270407 | 248158 | 0 | 0 | 2.71356 | 8.14977
2 | 51500 | 0.159807 | 18720 | 255599 | 258472 | 257388 | 270569 | 248321 | 0 | 0 | 2.71356 | 8.14444
2 | 51500 | 0.159807 | 18740 | 255759 | 258634 | 257549 | 270731 | 248483 | 0 | 0 | 2.71356 | 8.13912
2 | 51500 | 0.159807 | 18760 | 255919 | 258796 | 257711 | 270893 | 248645 | 0 | 0 | 2.71357 | 8.13379
2 | 51500 | 0.159807 | 18780 | 256079 | 258958 | 257872 | 271055 | 248807 | 0 | 0 | 2.71357 | 8.12847
2 | 51500 | 0.159807 | 18800 | 256239 | 259120 | 258033 | 271216 | 248969 | 0 | 0 | 2.71357 | 8.12315
2 | 51500 | 0.159807 | 18820 | 256399 | 259281 | 258194 | 271378 | 249131 | 0 | 0 | 2.71358 | 8.11784
2 | 51500 | 0.159807 | 18840 | 256559 | 259443 | 258355 | 271539 | 249292 | 0 | 0 | 2.71358 | 8.11252
2 | 51500 | 0.159807 | 18860 | 256718 | 259604 | 258515 | 271700 | 249454 | 0 | 0 | 2.71358 | 8.10722
2 | 51500 | 0.159807 | 18880 | 256878 | 259766 | 258676 | 271862 | 249615 | 0 | 0 | 2.71359 | 8.10191
2 | 51500 | 0.159807 | 18900 | 257037 | 259927 | 258837 | 272023 | 249776 | 0 | 0 | 2.71359 | 8.0966
2 | 51500 | 0.159807 | 18920 | 257196 | 260088 | 258997 | 272184 | 249938 | 0 | 0 | 2.71359 | 8.0913
2 | 51500 | 0.159807 | 18940 | 257356 | 260249 | 259157 | 272345 | 250099 | 0 | 0 | 2.7136 | 8.08601
2 | 51500 | 0.159807 | 18960 | 257515 | 260410 | 259317 | 272505 | 250260 | 0 | 0 | 2.7136 | 8.08071
2 | 51500 | 0.159807 | 18980 | 257674 | 260571 | 259478 | 272666 | 250421 | 0 | 0 | 2.7136 | 8.07542
2 | 51500 | 0.159807 | 19000 | 257832 | 260731 | 259638 | 272827 | 250581 | 0 | 0 | 2.7136 | 8.07013
2 | 51500 | 0.159807 | 19020 | 257991 | 260892 | 259797 | 272987 | 250742 | 0 | 0 | 2.71361 | 8.06485
2 | 51500 | 0.159807 | 19040 | 258150 | 261052 | 259957 | 273147 | 250903 | 0 | 0 | 2.71361 | 8.05956
2 | 51500 | 0.159807 | 19060 | 258308 | 261213 | 260117 | 273308 | 251063 | 0 | 0 | 2.71361 | 8.05428
2 | 51500 | 0.159807 | 19080 | 258467 | 261373 | 260276 | 273468 | 251223 | 0 | 0 | 2.71362 | 8.049
2 | 51500 | 0.159807 | 19100 | 258625 | 261533 | 260436 | 273628 | 251384 | 0 | 0 | 2.71362 | 8.04373
2 | 51500 | 0.159807 | 19120 | 258783 | 261693 | 260595 | 273788 | 251544 | 0 | 0 | 2.71362 | 8.03846
2 | 51500 | 0.159807 | 19140 | 258941 | 261853 | 260754 | 273947 | 251704 | 0 | 0 | 2.71363 | 8.03319
2 | 51500 | 0.159807 | 19160 | 259099 | 262013 | 260913 | 274107 | 251864 | 0 | 0 | 2.71363 | 8.02793
2 | 51500 | 0.159807 | 19180 | 259257 | 262172 | 261072 | 274267 | 252023 | 0 | 0 | 2.71363 | 8.02266
2 | 51500 | 0.159807 | 19200 | 259415 | 262332 | 261231 | 274426 | 252183 | 0 | 0 | 2.71363 | 8.0174
2 | 51500 | 0.159807 | 19220 | 259572 | 262491 | 261390 | 274585 | 252343 | 0 | 0 | 2.71364 | 8.01215
2 | 51500 | 0.159807 | 19240 | 259730 | 262651 | 261549 | 274745 | 252502 | 0 | 0 | 2.71364 | 8.00689
2 | 51500 | 0.159807 | 19260 | 259887 | 262810 | 261707 | 274904 | 252661 | 0 | 0 | 2.71364 | 8.00164
2 | 51500 | 0.159807 | 19280 | 260045 | 262969 | 261866 | 275063 | 252821 | 0 | 0 | 2.71365 | 7.9964
2 | 51500 | 0.159807 | 19300 | 260202 | 263128 | 262024 | 275222 | 252980 | 0 | 0 | 2.71365 | 7.99115
2 | 51500 | 0.159807 | 19320 | 260359 | 263287 | 262182 | 275381 | 253139 | 0 | 0 | 2.71365 | 7.98591
2 | 51500 | 0.159807 | 19340 | 260516 | 263446 | 262341 | 275539 | 253298 | 0 | 0 | 2.71365 | 7.98067
2 | 54500 | 0.159807 | 19720 | 263479 | 266443 | 265325 | 278534 | 256297 | 0 | 0 | 2.71371 | 7.88168
2 | 54500 | 0.159807 | 19740 | 263634 | 266600 | 265481 | 278691 | 256454 | 0 | 0 | 2.71371 | 7.8765
2 | 54500 | 0.159807 | 19760 | 263789 | 266757 | 265637 | 278847 | 256611 | 0 | 0 | 2.71371 | 7.87132
2 | 54500 | 0.159807 | 19780 | 263944 | 266913 | 265793 | 279004 | 256767 | 0 | 0 | 2.71372 | 7.86615
2 | 54500 | 0.159807 | 19800 | 264098 | 267069 | 265948 | 279160 | 256924 | 0 | 0 | 2.71372 | 7.86098
2 | 54500 | 0.159807 | 19820 | 264253 | 267226 | 266104 | 279316 | 257080 | 0 | 0 | 2.71372 | 7.85581
2 | 54500 | 0.159807 | 19840 | 264407 | 267382 | 266260 | 279472 | 257236 | 0 | 0 | 2.71373 | 7.85064
2 | 54500 | 0.159807 | 19860 | 264561 | 267538 | 266415 | 279628 | 257392 | 0 | 0 | 2.71373 | 7.84548
2 | 54500 | 0.159807 | 19880 | 264716 | 267694 | 266570 | 279784 | 257548 | 0 | 0 | 2.71373 | 7.84032
2 | 54500 | 0.159807 | 19900 | 264870 | 267850 | 266725 | 279940 | 257704 | 0 | 0 | 2.71373 | 7.83516
2 | 54500 | 0.159807 | 19920 | 265024 | 268005 | 266880 | 280095 | 257860 | 0 | 0 | 2.71374 | 7.83001
2 | 54500 | 0.159807 | 19940 | 265177 | 268161 | 267035 | 280251 | 258016 | 0 | 0 | 2.71374 | 7.82485
2 | 54500 | 0.159807 | 19960 | 265331 | 268317 | 267190 | 280406 | 258172 | 0 | 0 | 2.71374 | 7.8197
2 | 54500 | 0.159807 | 19980 | 265485 | 268472 | 267345 | 280561 | 258327 | 0 | 0 | 2.71374 | 7.81456
2 | 54500 | 0.159807 | 20000 | 265638 | 268627 | 267500 | 280717 | 258483 | 0 | 0 | 2.71375 | 7.80942
2 | 54500 | 0.159807 | 20020 | 265792 | 268783 | 267654 | 280872 | 258638 | 0 | 0 | 2.71375 | 7.80427
2 | 54500 | 0.159807 | 20040 | 265945 | 268938 | 267809 | 281027 | 258793 | 0 | 0 | 2.71375 | 7.79914
2 | 54500 | 0.159807 | 20060 | 266098 | 269093 | 267963 | 281182 | 258948 | 0 | 0 | 2.71376 | 7.794
2 | 54500 | 0.159807 | 20080 | 266251 | 269248 | 268117 | 281336 | 259103 | 0 | 0 | 2.71376 | 7.78887
2 | 54500 | 0.159807 | 20100 | 266404 | 269402 | 268271 | 281491 | 259258 | 0 | 0 | 2.71376 | 7.78374
2 | 54500 | 0.159807 | 20120 | 266557 | 269557 | 268425 | 281646 | 259413 | 0 | 0 | 2.71376 | 7.77862
2 | 54500 | 0.159807 | 20140 | 266710 | 269712 | 268579 | 281800 | 259567 | 0 | 0 | 2.71377 | 7.77349
2 | 54500 | 0.159807 | 20160 | 266863 | 269866 | 268733 | 281954 | 259722 | 0 | 0 | 2.71377 | 7.76837
2 | 54500 | 0.159807 | 20180 | 267015 | 270020 | 268887 | 282109 | 259877 | 0 | 0 | 2.71377 | 7.76326
2 | 54500 | 0.159807 | 20200 | 267168 | 270175 | 269040 | 282263 | 260031 | 0 | 0 | 2.71377 | 7.75814
2 | 54500 | 0.159807 | 20220 | 267320 | 270329 | 269194 | 282417 | 260185 | 0 | 0 | 2.71378 | 7.75303
2 | 54500 | 0.159807 | 20240 | 267473 | 270483 | 269347 | 282571 | 260339 | 0 | 0 | 2.71378 | 7.74792
2 | 54500 | 0.159807 | 20260 | 267625 | 270637 | 269500 | 282725 | 260493 | 0 | 0 | 2.71378 | 7.74282
2 | 54500 | 0.159807 | 20280 | 267777 | 270791 | 269654 | 282878 | 260647 | 0 | 0 | 2.71378 | 7.73771
2 | 54500 | 0.159807 | 20300 | 267929 | 270944 | 269807 | 283032 | 260801 | 0 | 0 | 2.71379 | 7.73261
2 | 54500 | 0.159807 | 20320 | 268081 | 271098 | 269960 | 283185 | 260955 | 0 | 0 | 2.71379 | 7.72752
2 | 54500 | 0.159807 | 20340 | 268233 | 271252 | 270113 | 283339 | 261108 | 0 | 0 | 2.71379 | 7.72242
2 | 54500 | 0.159807 | 20360 | 268384 | 271405 | 270265 | 283492 | 261262 | 0 | 0 | 2.7138 | 7.71733
2 | 54500 | 0.159807 | 20380 | 268536 | 271558 | 270418 | 283645 | 261415 | 0 | 0 | 2.7138 | 7.71224
2 | 54500 | 0.159807 | 20400 | 268687 | 271711 | 270571 | 283798 | 261569 | 0 | 0 | 2.7138 | 7.70716
2 | 54500 | 0.159807 | 20420 | 268839 | 271865 | 270723 | 283951 | 261722 | 0 | 0 | 2.7138 | 7.70207
2 | 54500 | 0.159807 | 20440 | 268990 | 272018 | 270875 | 284104 | 261875 | 0 | 0 | 2.71381 | 7.69699
3 | 0 | 0.0615645 | 0 | 0 | 0 | 0 | 17929 | 15855 | 0 | 0 | 0 | 28.0656
3 | 15000 | 0.0615645 | 1900 | 46849 | 46917 | 46894 | 47988 | 45915 | 0 | 0 | 7.70817 | 14.5574
3 | 15000 | 0.0615645 | 1920 | 47139 | 47208 | 47184 | 48278 | 46206 | 0 | 0 | 7.70903 | 14.532
3 | 15000 | 0.0615645 | 1940 | 47429 | 47498 | 47474 | 48568 | 46496 | 0 | 0 | 7.70986 | 14.5065
3 | 15000 | 0.0615645 | 1960 | 47718 | 47788 | 47764 | 48858 | 46786 | 0 | 0 | 7.71068 | 14.4812
3 | 15000 | 0.0615645 | 1980 | 48006 | 48077 | 48053 | 49147 | 47075 | 0 | 0 | 7.71149 | 14.4558
3 | 15000 | 0.0615645 | 2000 | 48295 | 48366 | 48341 | 49436 | 47363 | 0 | 0 | 7.71227 | 14.4305
3 | 30000 | 0.0615645 | 3820 | 72476 | 72589 | 72550 | 73658 | 71587 | 0 | 0 | 7.74939 | 12.2747
3 | 30000 | 0.0615645 | 3840 | 72720 | 72833 | 72795 | 73903 | 71832 | 0 | 0 | 7.7496 | 12.2526
3 | 30000 | 0.0615645 | 3860 | 72964 | 73078 | 73039 | 74147 | 72076 | 0 | 0 | 7.74981 | 12.2305
3 | 30000 | 0.0615645 | 3880 | 73208 | 73322 | 73283 | 74391 | 72320 | 0 | 0 | 7.75002 | 12.2085
3 | 30000 | 0.0615645 | 3900 | 73451 | 73565 | 73526 | 74634 | 72564 | 0 | 0 | 7.75023 | 12.1865
3 | 30000 | 0.0615645 | 3920 | 73693 | 73808 | 73769 | 74877 | 72807 | 0 | 0 | 7.75043 | 12.1645
3 | 43500 | 0.0615645 | 5540 | 91932 | 92078 | 92028 | 93146 | 91077 | 0 | 0 | 7.76205 | 10.4904
3 | 43500 | 0.0615645 | 5560 | 92141 | 92287 | 92237 | 93355 | 91286 | 0 | 0 | 7.76215 | 10.471
3 | 43500 | 0.0615645 | 5580 | 92349 | 92495 | 92445 | 93564 | 91495 | 0 | 0 | 7.76225 | 10.4517
3 | 43500 | 0.0615645 | 5600 | 92556 | 92703 | 92653 | 93772 | 91703 | 0 | 0 | 7.76235 | 10.4323
3 | 43500 | 0.0615645 | 5620 | 92764 | 92911 | 92861 | 93979 | 91911 | 0 | 0 | 7.76245 | 10.413
3 | 43500 | 0.0615645 | 5640 | 92971 | 93118 | 93068 | 94187 | 92118 | 0 | 0 | 7.76255 | 10.3938
3 | 43500 | 0.0615645 | 5660 | 93177 | 93325 | 93275 | 94394 | 92325 | 0 | 0 | 7.76265 | 10.3745
3 | 51500 | 0.0615645 | 6520 | 101702 | 101865 | 101809 | 102932 | 100865 | 0 | 0 | 7.76628 | 9.57529
3 | 51500 | 0.0615645 | 6540 | 101892 | 102055 | 102000 | 103123 | 101055 | 0 | 0 | 7.76635 | 9.55734
3 | 51500 | 0.0615645 | 6560 | 102082 | 102245 | 102190 | 103313 | 101245 | 0 | 0 | 7.76642 | 9.53942
3 | 51500 | 0.0615645 | 6580 | 102271 | 102435 | 102379 | 103503 | 101435 | 0 | 0 | 7.7665 | 9.52153
3 | 51500 | 0.0615645 | 6600 | 102460 | 102624 | 102568 | 103692 | 101624 | 0 | 0 | 7.76657 | 9.50367
3 | 51500 | 0.0615645 | 6620 | 102649 | 102813 | 102757 | 103881 | 101813 | 0 | 0 | 7.76664 | 9.48584
3 | 51500 | 0.0615645 | 6640 | 102837 | 103002 | 102946 | 104070 | 102002 | 0 | 0 | 7.76671 | 9.46804
3 | 51500 | 0.0615645 | 6660 | 103025 | 103190 | 103134 | 104258 | 102190 | 0 | 0 | 7.76678 | 9.45026
3 | 51500 | 0.0615645 | 6680 | 103213 | 103378 | 103322 | 104446 | 102378 | 0 | 0 | 7.76685 | 9.43251
3 | 51500 | 0.0615645 | 6700 | 103400 | 103566 | 103509 | 104634 | 102566 | 0 | 0 | 7.76692 | 9.41479
3 | 51500 | 0.0615645 | 6720 | 103587 | 103753 | 103696 | 104821 | 102753 | 0 | 0 | 7.76699 | 9.3971
3 | 51500 | 0.0615645 | 6740 | 103774 | 103940 | 103883 | 105008 | 102940 | 0 | 0 | 7.76706 | 9.37944
3 | 54500 | 0.0615645 | 6900 | 105253 | 105422 | 105365 | 106490 | 104422 | 0 | 0 | 7.76759 | 9.23916
3 | 54500 | 0.0615645 | 6920 | 105437 | 105606 | 105548 | 106673 | 104606 | 0 | 0 | 7.76766 | 9.22175
3 | 54500 | 0.0615645 | 6940 | 105620 | 105789 | 105731 | 106857 | 104789 | 0 | 0 | 7.76772 | 9.20436
3 | 54500 | 0.0615645 | 6960 | 105802 | 105972 | 105914 | 107040 | 104972 | 0 | 0 | 7.76779 | 9.18701
3 | 54500 | 0.0615645 | 6980 | 105985 | 106155 | 106097 | 107222 | 105155 | 0 | 0 | 7.76785 | 9.16968
3 | 54500 | 0.0615645 | 7000 | 106167 | 106337 | 106279 | 107405 | 105337 | 0 | 0 | 7.76792 | 9.15239
3 | 54500 | 0.0615645 | 7020 | 106348 | 106519 | 106461 | 107587 | 105519 | 0 | 0 | 7.76798 | 9.13512
3 | 54500 | 0.0615645 | 7040 | 106530 | 106701 | 106642 | 107768 | 105701 | 0 | 0 | 7.76804 | 9.11787
3 | 54500 | 0.0615645 | 7060 | 106711 | 106882 | 106824 | 107950 | 105882 | 0 | 0 | 7.76811 | 9.10066
3 | 54500 | 0.0615645 | 7080 | 106891 | 107063 | 107004 | 108130 | 106063 | 0 | 0 | 7.76817 | 9.08347
3 | 54500 | 0.0615645 | 7100 | 107072 | 107243 | 107185 | 108311 | 106244 | 0 | 0 | 7.76823 | 9.06631
3 | 54500 | 0.0615645 | 7120 | 107251 | 107424 | 107365 | 108491 | 106424 | 0 | 0 | 7.76829 | 9.04918
3 | 54500 | 0.0615645 | 7140 | 107431 | 107603 | 107545 | 108671 | 106604 | 0 | 0 | 7.76835 | 9.03208
4 | 0 | 0.0116566 | 0 | 0 | 0 | 0 | 151052 | 146727 | 0 | 0 | 0 | 30.4468
4 | 15000 | 0.0116566 | 220 | 152628 | 152635 | 152634 | 154811 | 150487 | 0 | 0 | 66.1346 | 15.8096
4 | 43500 | 0.0116566 | 620 | 157931 | 157938 | 157937 | 160113 | 155790 | 0 | 0 | 70.4013 | 11.2933
4 | 51500 | 0.0116566 | 720 | 158995 | 159002 | 159001 | 161178 | 156855 | 0 | 0 | 70.7273 | 10.3518
4 | 51500 | 0.0116566 | 740 | 159197 | 159204 | 159203 | 161379 | 157057 | 0 | 0 | 70.7819 | 10.1717
4 | 54500 | 0.0116566 | 760 | 159395 | 159403 | 159402 | 161578 | 157255 | 0 | 0 | 70.8336 | 9.99432
4 | 54500 | 0.0116566 | 780 | 159590 | 159597 | 159596 | 161773 | 157450 | 0 | 0 | 70.8827 | 9.81955
5 | 0 | 0.0546441 | 0 | 0 | 0 | 0 | 15187 | 13757 | 0 | 0 | 0 | 28.3841
5 | 15000 | 0.0546441 | 3140 | 64613 | 64692 | 64666 | 65426 | 63998 | 0 | 0 | 4.62915 | 14.7408
5 | 15000 | 0.0546441 | 3160 | 64907 | 64986 | 64960 | 65721 | 64292 | 0 | 0 | 4.62934 | 14.7254
5 | 15000 | 0.0546441 | 3180 | 65201 | 65280 | 65254 | 66014 | 64586 | 0 | 0 | 4.62952 | 14.71
5 | 15000 | 0.0546441 | 3200 | 65494 | 65573 | 65547 | 66308 | 64880 | 0 | 0 | 4.62971 | 14.6946
5 | 15000 | 0.0546441 | 3220 | 65787 | 65867 | 65840 | 66601 | 65173 | 0 | 0 | 4.62989 | 14.6792
5 | 15000 | 0.0546441 | 3240 | 66080 | 66160 | 66133 | 66894 | 65466 | 0 | 0 | 4.63007 | 14.6639
5 | 15000 | 0.0546441 | 3260 | 66372 | 66452 | 66426 | 67187 | 65759 | 0 | 0 | 4.63024 | 14.6485
5 | 15000 | 0.0546441 | 3280 | 66664 | 66745 | 66718 | 67480 | 66052 | 0 | 0 | 4.63042 | 14.6332
5 | 15000 | 0.0546441 | 3300 | 66956 | 67037 | 67010 | 67772 | 66344 | 0 | 0 | 4.63059 | 14.6179
5 | 15000 | 0.0546441 | 3320 | 67247 | 67329 | 67302 | 68063 | 66635 | 0 | 0 | 4.63076 | 14.6025
5 | 15000 | 0.0546441 | 3340 | 67538 | 67620 | 67593 | 68355 | 66927 | 0 | 0 | 4.63093 | 14.5872
5 | 30000 | 0.0546441 | 6360 | 108098 | 108235 | 108189 | 108968 | 107542 | 0 | 0 | 4.64417 | 12.4235
5 | 30000 | 0.0546441 | 6380 | 108345 | 108482 | 108436 | 109216 | 107790 | 0 | 0 | 4.64422 | 12.4101
5 | 30000 | 0.0546441 | 6400 | 108592 | 108729 | 108683 | 109463 | 108037 | 0 | 0 | 4.64426 | 12.3967
5 | 30000 | 0.0546441 | 6420 | 108838 | 108976 | 108930 | 109710 | 108284 | 0 | 0 | 4.64431 | 12.3834
5 | 30000 | 0.0546441 | 6440 | 109085 | 109223 | 109177 | 109956 | 108531 | 0 | 0 | 4.64436 | 12.37
5 | 30000 | 0.0546441 | 6460 | 109331 | 109469 | 109423 | 110203 | 108777 | 0 | 0 | 4.6444 | 12.3567
5 | 30000 | 0.0546441 | 6480 | 109576 | 109715 | 109669 | 110449 | 109023 | 0 | 0 | 4.64444 | 12.3433
5 | 30000 | 0.0546441 | 6500 | 109822 | 109961 | 109915 | 110695 | 109269 | 0 | 0 | 4.64449 | 12.33
5 | 30000 | 0.0546441 | 6520 | 110067 | 110207 | 110160 | 110940 | 109514 | 0 | 0 | 4.64453 | 12.3167
5 | 30000 | 0.0546441 | 6540 | 110312 | 110452 | 110405 | 111185 | 109760 | 0 | 0 | 4.64458 | 12.3034
5 | 30000 | 0.0546441 | 6560 | 110557 | 110697 | 110650 | 111430 | 110005 | 0 | 0 | 4.64462 | 12.2901
5 | 43500 | 0.0546441 | 9260 | 141230 | 141411 | 141351 | 142144 | 140720 | 0 | 0 | 4.64876 | 10.6037
5 | 43500 | 0.0546441 | 9280 | 141440 | 141622 | 141561 | 142355 | 140931 | 0 | 0 | 4.64878 | 10.592
5 | 43500 | 0.0546441 | 9300 | 141650 | 141833 | 141772 | 142565 | 141141 | 0 | 0 | 4.6488 | 10.5803
5 | 43500 | 0.0546441 | 9320 | 141860 | 142043 | 141982 | 142775 | 141352 | 0 | 0 | 4.64883 | 10.5685
5 | 43500 | 0.0546441 | 9340 | 142070 | 142253 | 142192 | 142985 | 141562 | 0 | 0 | 4.64885 | 10.5569
5 | 43500 | 0.0546441 | 9360 | 142279 | 142463 | 142402 | 143195 | 141771 | 0 | 0 | 4.64887 | 10.5452
5 | 43500 | 0.0546441 | 9380 | 142489 | 142672 | 142611 | 143405 | 141981 | 0 | 0 | 4.64889 | 10.5335
5 | 43500 | 0.0546441 | 9400 | 142698 | 142881 | 142820 | 143614 | 142190 | 0 | 0 | 4.64891 | 10.5218
5 | 43500 | 0.0546441 | 9420 | 142907 | 143090 | 143029 | 143823 | 142399 | 0 | 0 | 4.64893 | 10.5102
5 | 43500 | 0.0546441 | 9440 | 143115 | 143299 | 143238 | 144032 | 142608 | 0 | 0 | 4.64895 | 10.4986
5 | 43500 | 0.0546441 | 9460 | 143323 | 143508 | 143446 | 144240 | 142817 | 0 | 0 | 4.64897 | 10.4869
5 | 51500 | 0.0546441 | 10860 | 157335 | 157538 | 157471 | 158270 | 156848 | 0 | 0 | 4.65024 | 9.69964
5 | 51500 | 0.0546441 | 10880 | 157527 | 157731 | 157663 | 158463 | 157040 | 0 | 0 | 4.65026 | 9.68877
5 | 51500 | 0.0546441 | 10900 | 157719 | 157923 | 157855 | 158655 | 157232 | 0 | 0 | 4.65028 | 9.67791
5 | 51500 | 0.0546441 | 10920 | 157911 | 158115 | 158047 | 158847 | 157425 | 0 | 0 | 4.65029 | 9.66706
5 | 51500 | 0.0546441 | 10940 | 158103 | 158307 | 158239 | 159039 | 157616 | 0 | 0 | 4.65031 | 9.65621
5 | 51500 | 0.0546441 | 10960 | 158294 | 158499 | 158430 | 159230 | 157808 | 0 | 0 | 4.65032 | 9.64538
5 | 51500 | 0.0546441 | 10980 | 158485 | 158690 | 158622 | 159422 | 157999 | 0 | 0 | 4.65034 | 9.63456
5 | 51500 | 0.0546441 | 11000 | 158676 | 158881 | 158813 | 159613 | 158190 | 0 | 0 | 4.65035 | 9.62375
5 | 51500 | 0.0546441 | 11020 | 158867 | 159072 | 159004 | 159804 | 158381 | 0 | 0 | 4.65037 | 9.61295
5 | 51500 | 0.0546441 | 11040 | 159057 | 159263 | 159194 | 159995 | 158572 | 0 | 0 | 4.65038 | 9.60216
5 | 51500 | 0.0546441 | 11060 | 159247 | 159453 | 159385 | 160185 | 158763 | 0 | 0 | 4.6504 | 9.59138
5 | 51500 | 0.0546441 | 11080 | 159437 | 159644 | 159575 | 160375 | 158953 | 0 | 0 | 4.65041 | 9.58061
5 | 51500 | 0.0546441 | 11100 | 159627 | 159834 | 159765 | 160565 | 159143 | 0 | 0 | 4.65043 | 9.56985
5 | 51500 | 0.0546441 | 11120 | 159817 | 160023 | 159955 | 160755 | 159333 | 0 | 0 | 4.65044 | 9.5591
5 | 51500 | 0.0546441 | 11140 | 160006 | 160213 | 160144 | 160945 | 159522 | 0 | 0 | 4.65046 | 9.54836
5 | 51500 | 0.0546441 | 11160 | 160195 | 160402 | 160333 | 161134 | 159712 | 0 | 0 | 4.65047 | 9.53763
5 | 51500 | 0.0546441 | 11180 | 160384 | 160592 | 160523 | 161323 | 159901 | 0 | 0 | 4.65049 | 9.52691
5 | 51500 | 0.0546441 | 11200 | 160573 | 160781 | 160711 | 161512 | 160090 | 0 | 0 | 4.6505 | 9.51621
5 | 51500 | 0.0546441 | 11220 | 160761 | 160969 | 160900 | 161701 | 160279 | 0 | 0 | 4.65052 | 9.50551
5 | 51500 | 0.0546441 | 11240 | 160950 | 161158 | 161089 | 161890 | 160467 | 0 | 0 | 4.65053 | 9.49482
5 | 51500 | 0.0546441 | 11260 | 161138 | 161346 | 161277 | 162078 | 160656 | 0 | 0 | 4.65055 | 9.48414
5 | 51500 | 0.0546441 | 11280 | 161326 | 161534 | 161465 | 162266 | 160844 | 0 | 0 | 4.65056 | 9.47347
5 | 54500 | 0.0546441 | 11520 | 163563 | 163775 | 163705 | 164507 | 163085 | 0 | 0 | 4.65074 | 9.34626
5 | 54500 | 0.0546441 | 11540 | 163748 | 163960 | 163890 | 164692 | 163270 | 0 | 0 | 4.65075 | 9.33572
5 | 54500 | 0.0546441 | 11560 | 163933 | 164146 | 164075 | 164877 | 163455 | 0 | 0 | 4.65076 | 9.3252
5 | 54500 | 0.0546441 | 11580 | 164118 | 164330 | 164260 | 165062 | 163640 | 0 | 0 | 4.65078 | 9.31468
5 | 54500 | 0.0546441 | 11600 | 164302 | 164515 | 164444 | 165247 | 163825 | 0 | 0 | 4.65079 | 9.30418
5 | 54500 | 0.0546441 | 11620 | 164487 | 164700 | 164629 | 165431 | 164009 | 0 | 0 | 4.6508 | 9.29368
5 | 54500 | 0.0546441 | 11640 | 164671 | 164884 | 164813 | 165615 | 164193 | 0 | 0 | 4.65082 | 9.2832
5 | 54500 | 0.0546441 | 11660 | 164854 | 165068 | 164997 | 165800 | 164378 | 0 | 0 | 4.65083 | 9.27272
5 | 54500 | 0.0546441 | 11680 | 165038 | 165252 | 165181 | 165983 | 164561 | 0 | 0 | 4.65085 | 9.26226
5 | 54500 | 0.0546441 | 11700 | 165221 | 165435 | 165364 | 166167 | 164745 | 0 | 0 | 4.65086 | 9.2518
5 | 54500 | 0.0546441 | 11720 | 165405 | 165619 | 165547 | 166350 | 164928 | 0 | 0 | 4.65087 | 9.24136
5 | 54500 | 0.0546441 | 11740 | 165587 | 165802 | 165731 | 166534 | 165112 | 0 | 0 | 4.65089 | 9.23093
5 | 54500 | 0.0546441 | 11760 | 165770 | 165985 | 165914 | 166717 | 165295 | 0 | 0 | 4.6509 | 9.2205
5 | 54500 | 0.0546441 | 11780 | 165953 | 166168 | 166096 | 166899 | 165477 | 0 | 0 | 4.65091 | 9.21009
5 | 54500 | 0.0546441 | 11800 | 166135 | 166350 | 166279 | 167082 | 165660 | 0 | 0 | 4.65093 | 9.19968
5 | 54500 | 0.0546441 | 11820 | 166317 | 166533 | 166461 | 167264 | 165842 | 0 | 0 | 4.65094 | 9.18929
5 | 54500 | 0.0546441 | 11840 | 166499 | 166715 | 166643 | 167446 | 166025 | 0 | 0 | 4.65095 | 9.1789
5 | 54500 | 0.0546441 | 11860 | 166681 | 166897 | 166825 | 167628 | 166207 | 0 | 0 | 4.65097 | 9.16853
5 | 54500 | 0.0546441 | 11880 | 166862 | 167079 | 167007 | 167810 | 166388 | 0 | 0 | 4.65098 | 9.15816
5 | 54500 | 0.0546441 | 11900 | 167044 | 167260 | 167188 | 167992 | 166570 | 0 | 0 | 4.65099 | 9.14781
5 | 54500 | 0.0546441 | 11920 | 167225 | 167442 | 167369 | 168173 | 166751 | 0 | 0 | 4.65101 | 9.13747
6 | 0 | 0.0152778 | 0 | 0 | 0 | 0 | 9886 | 9720 | 0 | 0 | 0 | 30.2673
6 | 15000 | 0.0152778 | 4660 | 89184 | 89192 | 89191 | 89276 | 89110 | 0 | 0 | 3.11938 | 15.7187
6 | 15000 | 0.0152778 | 4680 | 89497 | 89506 | 89504 | 89589 | 89424 | 0 | 0 | 3.11944 | 15.7076
6 | 15000 | 0.0152778 | 4700 | 89810 | 89819 | 89817 | 89902 | 89737 | 0 | 0 | 3.1195 | 15.6966
6 | 15000 | 0.0152778 | 4720 | 90123 | 90132 | 90130 | 90215 | 90050 | 0 | 0 | 3.11955 | 15.6856
6 | 15000 | 0.0152778 | 4740 | 90435 | 90444 | 90443 | 90527 | 90362 | 0 | 0 | 3.11961 | 15.6745
6 | 15000 | 0.0152778 | 4760 | 90748 | 90757 | 90755 | 90840 | 90675 | 0 | 0 | 3.11967 | 15.6635
6 | 15000 | 0.0152778 | 4780 | 91060 | 91069 | 91067 | 91152 | 90987 | 0 | 0 | 3.11972 | 15.6525
6 | 15000 | 0.0152778 | 4800 | 91372 | 91381 | 91379 | 91464 | 91299 | 0 | 0 | 3.11977 | 15.6414
6 | 15000 | 0.0152778 | 4820 | 91683 | 91692 | 91691 | 91776 | 91610 | 0 | 0 | 3.11983 | 15.6304
6 | 15000 | 0.0152778 | 4840 | 91995 | 92004 | 92002 | 92087 | 91922 | 0 | 0 | 3.11988 | 15.6194
6 | 15000 | 0.0152778 | 4860 | 92306 | 92315 | 92314 | 92399 | 92233 | 0 | 0 | 3.11994 | 15.6084
6 | 15000 | 0.0152778 | 4880 | 92617 | 92626 | 92625 | 92710 | 92544 | 0 | 0 | 3.11999 | 15.5974
6 | 15000 | 0.0152778 | 4900 | 92928 | 92937 | 92935 | 93020 | 92855 | 0 | 0 | 3.12004 | 15.5865
6 | 15000 | 0.0152778 | 4920 | 93239 | 93248 | 93246 | 93331 | 93166 | 0 | 0 | 3.12009 | 15.5755
6 | 15000 | 0.0152778 | 4940 | 93549 | 93558 | 93556 | 93641 | 93476 | 0 | 0 | 3.12014 | 15.5645
6 | 15000 | 0.0152778 | 4960 | 93859 | 93868 | 93867 | 93952 | 93786 | 0 | 0 | 3.1202 | 15.5535
6 | 30000 | 0.0152778 | 9440 | 157963 | 157979 | 157976 | 158062 | 157897 | 0 | 0 | 3.12619 | 13.2517
6 | 30000 | 0.0152778 | 9460 | 158227 | 158243 | 158240 | 158326 | 158161 | 0 | 0 | 3.12621 | 13.2421
6 | 30000 | 0.0152778 | 9480 | 158490 | 158506 | 158503 | 158589 | 158424 | 0 | 0 | 3.12622 | 13.2325
6 | 30000 | 0.0152778 | 9500 | 158753 | 158769 | 158766 | 158852 | 158687 | 0 | 0 | 3.12623 | 13.2229
6 | 30000 | 0.0152778 | 9520 | 159015 | 159031 | 159028 | 159114 | 158949 | 0 | 0 | 3.12625 | 13.2133
6 | 30000 | 0.0152778 | 9540 | 159278 | 159294 | 159291 | 159377 | 159212 | 0 | 0 | 3.12626 | 13.2037
6 | 30000 | 0.0152778 | 9560 | 159540 | 159556 | 159553 | 159639 | 159474 | 0 | 0 | 3.12627 | 13.1942
6 | 30000 | 0.0152778 | 9580 | 159802 | 159818 | 159815 | 159901 | 159736 | 0 | 0 | 3.12629 | 13.1846
6 | 30000 | 0.0152778 | 9600 | 160064 | 160080 | 160077 | 160163 | 159998 | 0 | 0 | 3.1263 | 13.175
6 | 30000 | 0.0152778 | 9620 | 160326 | 160342 | 160339 | 160425 | 160260 | 0 | 0 | 3.12632 | 13.1655
6 | 30000 | 0.0152778 | 9640 | 160587 | 160603 | 160601 | 160687 | 160522 | 0 | 0 | 3.12633 | 13.1559
6 | 30000 | 0.0152778 | 9660 | 160849 | 160865 | 160862 | 160948 | 160783 | 0 | 0 | 3.12634 | 13.1464
6 | 30000 | 0.0152778 | 9680 | 161110 | 161126 | 161123 | 161209 | 161044 | 0 | 0 | 3.12636 | 13.1368
6 | 30000 | 0.0152778 | 9700 | 161371 | 161387 | 161384 | 161470 | 161305 | 0 | 0 | 3.12637 | 13.1273
6 | 30000 | 0.0152778 | 9720 | 161631 | 161648 | 161645 | 161731 | 161566 | 0 | 0 | 3.12638 | 13.1178
6 | 30000 | 0.0152778 | 9740 | 161892 | 161908 | 161905 | 161991 | 161826 | 0 | 0 | 3.1264 | 13.1082
6 | 43500 | 0.0152778 | 13760 | 210501 | 210522 | 210518 | 210605 | 210440 | 0 | 0 | 3.12827 | 11.3076
6 | 43500 | 0.0152778 | 13780 | 210724 | 210746 | 210742 | 210829 | 210664 | 0 | 0 | 3.12828 | 11.2992
6 | 43500 | 0.0152778 | 13800 | 210948 | 210970 | 210966 | 211053 | 210888 | 0 | 0 | 3.12829 | 11.2907
6 | 43500 | 0.0152778 | 13820 | 211172 | 211193 | 211189 | 211276 | 211112 | 0 | 0 | 3.12829 | 11.2823
6 | 43500 | 0.0152778 | 13840 | 211395 | 211417 | 211413 | 211500 | 211335 | 0 | 0 | 3.1283 | 11.274
6 | 43500 | 0.0152778 | 13860 | 211618 | 211640 | 211636 | 211723 | 211558 | 0 | 0 | 3.12831 | 11.2656
6 | 43500 | 0.0152778 | 13880 | 211841 | 211863 | 211859 | 211946 | 211781 | 0 | 0 | 3.12831 | 11.2572
6 | 43500 | 0.0152778 | 13900 | 212064 | 212086 | 212082 | 212169 | 212004 | 0 | 0 | 3.12832 | 11.2488
6 | 43500 | 0.0152778 | 13920 | 212287 | 212309 | 212305 | 212391 | 212227 | 0 | 0 | 3.12833 | 11.2404
6 | 43500 | 0.0152778 | 13940 | 212509 | 212531 | 212527 | 212614 | 212449 | 0 | 0 | 3.12833 | 11.2321
6 | 43500 | 0.0152778 | 13960 | 212732 | 212753 | 212750 | 212836 | 212672 | 0 | 0 | 3.12834 | 11.2237
6 | 43500 | 0.0152778 | 13980 | 212954 | 212976 | 212972 | 213059 | 212894 | 0 | 0 | 3.12835 | 11.2153
6 | 43500 | 0.0152778 | 14000 | 213176 | 213198 | 213194 | 213281 | 213116 | 0 | 0 | 3.12835 | 11.207
6 | 43500 | 0.0152778 | 14020 | 213398 | 213420 | 213416 | 213502 | 213338 | 0 | 0 | 3.12836 | 11.1987
6 | 43500 | 0.0152778 | 14040 | 213619 | 213641 | 213637 | 213724 | 213560 | 0 | 0 | 3.12837 | 11.1903
6 | 43500 | 0.0152778 | 14060 | 213841 | 213863 | 213859 | 213946 | 213781 | 0 | 0 | 3.12837 | 11.182
6 | 51500 | 0.0152778 | 16140 | 235976 | 236000 | 235996 | 236083 | 235918 | 0 | 0 | 3.12895 | 10.3433
6 | 51500 | 0.0152778 | 16160 | 236180 | 236204 | 236200 | 236287 | 236123 | 0 | 0 | 3.12895 | 10.3355
6 | 51500 | 0.0152778 | 16180 | 236384 | 236409 | 236404 | 236491 | 236327 | 0 | 0 | 3.12896 | 10.3277
6 | 51500 | 0.0152778 | 16200 | 236588 | 236613 | 236608 | 236695 | 236531 | 0 | 0 | 3.12896 | 10.3199
6 | 51500 | 0.0152778 | 16220 | 236792 | 236816 | 236812 | 236899 | 236735 | 0 | 0 | 3.12897 | 10.3121
6 | 51500 | 0.0152778 | 16240 | 236996 | 237020 | 237016 | 237103 | 236939 | 0 | 0 | 3.12897 | 10.3043
6 | 51500 | 0.0152778 | 16260 | 237199 | 237224 | 237219 | 237307 | 237142 | 0 | 0 | 3.12897 | 10.2965
6 | 51500 | 0.0152778 | 16280 | 237403 | 237427 | 237423 | 237510 | 237346 | 0 | 0 | 3.12898 | 10.2888
6 | 51500 | 0.0152778 | 16300 | 237606 | 237631 | 237626 | 237713 | 237549 | 0 | 0 | 3.12898 | 10.281
6 | 51500 | 0.0152778 | 16320 | 237809 | 237834 | 237829 | 237916 | 237752 | 0 | 0 | 3.12899 | 10.2733
6 | 51500 | 0.0152778 | 16340 | 238012 | 238037 | 238032 | 238119 | 237955 | 0 | 0 | 3.12899 | 10.2655
6 | 51500 | 0.0152778 | 16360 | 238215 | 238239 | 238235 | 238322 | 238158 | 0 | 0 | 3.129 | 10.2578
6 | 51500 | 0.0152778 | 16380 | 238418 | 238442 | 238438 | 238525 | 238360 | 0 | 0 | 3.129 | 10.25
6 | 51500 | 0.0152778 | 16400 | 238620 | 238645 | 238640 | 238727 | 238563 | 0 | 0 | 3.12901 | 10.2423
6 | 51500 | 0.0152778 | 16420 | 238822 | 238847 | 238842 | 238930 | 238765 | 0 | 0 | 3.12901 | 10.2345
6 | 51500 | 0.0152778 | 16440 | 239024 | 239049 | 239045 | 239132 | 238967 | 0 | 0 | 3.12902 | 10.2268
6 | 51500 | 0.0152778 | 16460 | 239226 | 239251 | 239247 | 239334 | 239169 | 0 | 0 | 3.12902 | 10.2191
6 | 51500 | 0.0152778 | 16480 | 239428 | 239453 | 239448 | 239536 | 239371 | 0 | 0 | 3.12903 | 10.2114
6 | 51500 | 0.0152778 | 16500 | 239630 | 239655 | 239650 | 239737 | 239573 | 0 | 0 | 3.12903 | 10.2037
6 | 51500 | 0.0152778 | 16520 | 239832 | 239856 | 239852 | 239939 | 239775 | 0 | 0 | 3.12904 | 10.1959
6 | 51500 | 0.0152778 | 16540 | 240033 | 240058 | 240053 | 240140 | 239976 | 0 | 0 | 3.12904 | 10.1882
6 | 51500 | 0.0152778 | 16560 | 240234 | 240259 | 240254 | 240342 | 240177 | 0 | 0 | 3.12904 | 10.1805
6 | 51500 | 0.0152778 | 16580 | 240435 | 240460 | 240455 | 240543 | 240378 | 0 | 0 | 3.12905 | 10.1729
6 | 51500 | 0.0152778 | 16600 | 240636 | 240661 | 240656 | 240744 | 240579 | 0 | 0 | 3.12905 | 10.1652
6 | 51500 | 0.0152778 | 16620 | 240837 | 240862 | 240857 | 240944 | 240780 | 0 | 0 | 3.12906 | 10.1575
6 | 51500 | 0.0152778 | 16640 | 241037 | 241062 | 241058 | 241145 | 240981 | 0 | 0 | 3.12906 | 10.1498
6 | 51500 | 0.0152778 | 16660 | 241238 | 241263 | 241258 | 241345 | 241181 | 0 | 0 | 3.12907 | 10.1421
6 | 51500 | 0.0152778 | 16680 | 241438 | 241463 | 241458 | 241546 | 241381 | 0 | 0 | 3.12907 | 10.1345
6 | 51500 | 0.0152778 | 16700 | 241638 | 241663 | 241659 | 241746 | 241582 | 0 | 0 | 3.12908 | 10.1268
6 | 51500 | 0.0152778 | 16720 | 241838 | 241863 | 241859 | 241946 | 241782 | 0 | 0 | 3.12908 | 10.1191
6 | 51500 | 0.0152778 | 16740 | 242038 | 242063 | 242058 | 242146 | 241981 | 0 | 0 | 3.12909 | 10.1115
6 | 51500 | 0.0152778 | 16760 | 242238 | 242263 | 242258 | 242345 | 242181 | 0 | 0 | 3.12909 | 10.1038
6 | 54500 | 0.0152778 | 17100 | 245608 | 245634 | 245629 | 245716 | 245552 | 0 | 0 | 3.12916 | 9.97455
6 | 54500 | 0.0152778 | 17120 | 245805 | 245830 | 245826 | 245913 | 245749 | 0 | 0 | 3.12917 | 9.96698
6 | 54500 | 0.0152778 | 17140 | 246002 | 246027 | 246023 | 246110 | 245946 | 0 | 0 | 3.12917 | 9.95943
6 | 54500 | 0.0152778 | 17160 | 246199 | 246224 | 246219 | 246307 | 246142 | 0 | 0 | 3.12918 | 9.95188
6 | 54500 | 0.0152778 | 17180 | 246395 | 246420 | 246416 | 246503 | 246339 | 0 | 0 | 3.12918 | 9.94433
6 | 54500 | 0.0152778 | 17200 | 246591 | 246617 | 246612 | 246699 | 246535 | 0 | 0 | 3.12919 | 9.93679
6 | 54500 | 0.0152778 | 17220 | 246787 | 246813 | 246808 | 246896 | 246731 | 0 | 0 | 3.12919 | 9.92925
6 | 54500 | 0.0152778 | 17240 | 246983 | 247009 | 247004 | 247092 | 246927 | 0 | 0 | 3.12919 | 9.92172
6 | 54500 | 0.0152778 | 17260 | 247179 | 247205 | 247200 | 247287 | 247123 | 0 | 0 | 3.1292 | 9.91419
6 | 54500 | 0.0152778 | 17280 | 247375 | 247400 | 247396 | 247483 | 247319 | 0 | 0 | 3.1292 | 9.90667
6 | 54500 | 0.0152778 | 17300 | 247570 | 247596 | 247591 | 247679 | 247514 | 0 | 0 | 3.12921 | 9.89915
6 | 54500 | 0.0152778 | 17320 | 247766 | 247791 | 247787 | 247874 | 247710 | 0 | 0 | 3.12921 | 9.89164
6 | 54500 | 0.0152778 | 17340 | 247961 | 247986 | 247982 | 248069 | 247905 | 0 | 0 | 3.12921 | 9.88414
6 | 54500 | 0.0152778 | 17360 | 248156 | 248181 | 248177 | 248264 | 248100 | 0 | 0 | 3.12922 | 9.87663
6 | 54500 | 0.0152778 | 17380 | 248351 | 248376 | 248372 | 248459 | 248295 | 0 | 0 | 3.12922 | 9.86913
6 | 54500 | 0.0152778 | 17400 | 248546 | 248571 | 248567 | 248654 | 248490 | 0 | 0 | 3.12923 | 9.86164
6 | 54500 | 0.0152778 | 17420 | 248740 | 248766 | 248761 | 248849 | 248684 | 0 | 0 | 3.12923 | 9.85415
6 | 54500 | 0.0152778 | 17440 | 248935 | 248960 | 248956 | 249043 | 248879 | 0 | 0 | 3.12924 | 9.84667
6 | 54500 | 0.0152778 | 17460 | 249129 | 249155 | 249150 | 249237 | 249073 | 0 | 0 | 3.12924 | 9.83919
6 | 54500 | 0.0152778 | 17480 | 249323 | 249349 | 249344 | 249432 | 249267 | 0 | 0 | 3.12924 | 9.83172
6 | 54500 | 0.0152778 | 17500 | 249517 | 249543 | 249538 | 249626 | 249461 | 0 | 0 | 3.12925 | 9.82425
6 | 54500 | 0.0152778 | 17520 | 249711 | 249737 | 249732 | 249819 | 249655 | 0 | 0 | 3.12925 | 9.81679
6 | 54500 | 0.0152778 | 17540 | 249905 | 249930 | 249926 | 250013 | 249849 | 0 | 0 | 3.12926 | 9.80933
6 | 54500 | 0.0152778 | 17560 | 250098 | 250124 | 250119 | 250207 | 250042 | 0 | 0 | 3.12926 | 9.80187
6 | 54500 | 0.0152778 | 17580 | 250292 | 250317 | 250313 | 250400 | 250236 | 0 | 0 | 3.12926 | 9.79442
6 | 54500 | 0.0152778 | 17600 | 250485 | 250511 | 250506 | 250593 | 250429 | 0 | 0 | 3.12927 | 9.78698
6 | 54500 | 0.0152778 | 17620 | 250678 | 250704 | 250699 | 250786 | 250622 | 0 | 0 | 3.12927 | 9.77954
6 | 54500 | 0.0152778 | 17640 | 250871 | 250897 | 250892 | 250979 | 250815 | 0 | 0 | 3.12928 | 9.7721
6 | 54500 | 0.0152778 | 17660 | 251064 | 251089 | 251085 | 251172 | 251008 | 0 | 0 | 3.12928 | 9.76467
6 | 54500 | 0.0152778 | 17680 | 251256 | 251282 | 251277 | 251365 | 251201 | 0 | 0 | 3.12928 | 9.75725
6 | 54500 | 0.0152778 | 17700 | 251449 | 251475 | 251470 | 251557 | 251393 | 0 | 0 | 3.12929 | 9.74983
6 | 54500 | 0.0152778 | 17720 | 251641 | 251667 | 251662 | 251750 | 251585 | 0 | 0 | 3.12929 | 9.74241
7 | 0 | 0.0286162 | 0 | 0 | 0 | 0 | 8068 | 7930 | 0 | 0 | 0 | 29.6153
7 | 15000 | 0.0286162 | 5820 | 104998 | 105034 | 105024 | 105104 | 104966 | 0 | 0 | 2.49177 | 15.386
7 | 15000 | 0.0286162 | 5840 | 105305 | 105341 | 105331 | 105411 | 105273 | 0 | 0 | 2.4918 | 15.3774
7 | 15000 | 0.0286162 | 5860 | 105611 | 105647 | 105637 | 105717 | 105579 | 0 | 0 | 2.49183 | 15.3688
7 | 15000 | 0.0286162 | 5880 | 105917 | 105954 | 105944 | 106023 | 105886 | 0 | 0 | 2.49186 | 15.3601
7 | 15000 | 0.0286162 | 5900 | 106223 | 106260 | 106250 | 106329 | 106192 | 0 | 0 | 2.49189 | 15.3515
7 | 15000 | 0.0286162 | 5920 | 106529 | 106566 | 106556 | 106635 | 106498 | 0 | 0 | 2.49192 | 15.3429
7 | 15000 | 0.0286162 | 5940 | 106834 | 106871 | 106861 | 106941 | 106803 | 0 | 0 | 2.49195 | 15.3343
7 | 15000 | 0.0286162 | 5960 | 107140 | 107177 | 107167 | 107247 | 107109 | 0 | 0 | 2.49198 | 15.3257
7 | 15000 | 0.0286162 | 5980 | 107445 | 107482 | 107472 | 107552 | 107414 | 0 | 0 | 2.492 | 15.317
7 | 15000 | 0.0286162 | 6000 | 107750 | 107788 | 107777 | 107857 | 107720 | 0 | 0 | 2.49203 | 15.3084
7 | 15000 | 0.0286162 | 6020 | 108055 | 108093 | 108082 | 108162 | 108025 | 0 | 0 | 2.49206 | 15.2998
7 | 15000 | 0.0286162 | 6040 | 108360 | 108397 | 108387 | 108467 | 108329 | 0 | 0 | 2.49209 | 15.2912
7 | 15000 | 0.0286162 | 6060 | 108664 | 108702 | 108692 | 108772 | 108634 | 0 | 0 | 2.49211 | 15.2826
7 | 15000 | 0.0286162 | 6080 | 108969 | 109007 | 108996 | 109076 | 108939 | 0 | 0 | 2.49214 | 15.2741
7 | 15000 | 0.0286162 | 6100 | 109273 | 109311 | 109301 | 109381 | 109243 | 0 | 0 | 2.49217 | 15.2655
7 | 15000 | 0.0286162 | 6120 | 109577 | 109615 | 109605 | 109685 | 109547 | 0 | 0 | 2.49219 | 15.2569
7 | 15000 | 0.0286162 | 6140 | 109881 | 109919 | 109909 | 109989 | 109851 | 0 | 0 | 2.49222 | 15.2483
7 | 15000 | 0.0286162 | 6160 | 110185 | 110223 | 110212 | 110293 | 110155 | 0 | 0 | 2.49225 | 15.2397
7 | 15000 | 0.0286162 | 6180 | 110488 | 110527 | 110516 | 110596 | 110459 | 0 | 0 | 2.49227 | 15.2312
7 | 15000 | 0.0286162 | 6200 | 110792 | 110830 | 110819 | 110900 | 110762 | 0 | 0 | 2.4923 | 15.2226
7 | 30000 | 0.0286162 | 11820 | 189420 | 189487 | 189469 | 189557 | 189419 | 0 | 0 | 2.49613 | 12.9673
7 | 30000 | 0.0286162 | 11840 | 189677 | 189745 | 189726 | 189814 | 189677 | 0 | 0 | 2.49614 | 12.9598
7 | 30000 | 0.0286162 | 11860 | 189934 | 190002 | 189983 | 190071 | 189934 | 0 | 0 | 2.49615 | 12.9523
7 | 30000 | 0.0286162 | 11880 | 190191 | 190259 | 190240 | 190328 | 190191 | 0 | 0 | 2.49616 | 12.9448
7 | 30000 | 0.0286162 | 11900 | 190448 | 190516 | 190497 | 190585 | 190448 | 0 | 0 | 2.49616 | 12.9373
7 | 30000 | 0.0286162 | 11920 | 190705 | 190773 | 190754 | 190842 | 190705 | 0 | 0 | 2.49617 | 12.9298
7 | 30000 | 0.0286162 | 11940 | 190961 | 191029 | 191011 | 191099 | 190961 | 0 | 0 | 2.49618 | 12.9224
7 | 30000 | 0.0286162 | 11960 | 191217 | 191286 | 191267 | 191355 | 191218 | 0 | 0 | 2.49618 | 12.9149
7 | 30000 | 0.0286162 | 11980 | 191474 | 191542 | 191523 | 191612 | 191474 | 0 | 0 | 2.49619 | 12.9074
7 | 30000 | 0.0286162 | 12000 | 191730 | 191798 | 191779 | 191868 | 191731 | 0 | 0 | 2.4962 | 12.8999
7 | 30000 | 0.0286162 | 12020 | 191986 | 192054 | 192035 | 192124 | 191987 | 0 | 0 | 2.49621 | 12.8925
7 | 30000 | 0.0286162 | 12040 | 192242 | 192310 | 192291 | 192380 | 192242 | 0 | 0 | 2.49621 | 12.885
7 | 30000 | 0.0286162 | 12060 | 192497 | 192566 | 192547 | 192635 | 192498 | 0 | 0 | 2.49622 | 12.8775
7 | 30000 | 0.0286162 | 12080 | 192753 | 192822 | 192803 | 192891 | 192754 | 0 | 0 | 2.49623 | 12.8701
7 | 30000 | 0.0286162 | 12100 | 193008 | 193077 | 193058 | 193146 | 193009 | 0 | 0 | 2.49623 | 12.8626
7 | 30000 | 0.0286162 | 12120 | 193263 | 193332 | 193313 | 193402 | 193264 | 0 | 0 | 2.49624 | 12.8552
7 | 30000 | 0.0286162 | 12140 | 193518 | 193587 | 193568 | 193657 | 193520 | 0 | 0 | 2.49625 | 12.8477
7 | 30000 | 0.0286162 | 12160 | 193773 | 193842 | 193823 | 193912 | 193775 | 0 | 0 | 2.49625 | 12.8403
7 | 30000 | 0.0286162 | 12180 | 194028 | 194097 | 194078 | 194167 | 194029 | 0 | 0 | 2.49626 | 12.8328
7 | 30000 | 0.0286162 | 12200 | 194282 | 194352 | 194333 | 194421 | 194284 | 0 | 0 | 2.49627 | 12.8254
7 | 43500 | 0.0286162 | 17220 | 253587 | 253678 | 253653 | 253747 | 253611 | 0 | 0 | 2.49746 | 11.0691
7 | 43500 | 0.0286162 | 17240 | 253805 | 253897 | 253872 | 253966 | 253829 | 0 | 0 | 2.49746 | 11.0625
7 | 43500 | 0.0286162 | 17260 | 254024 | 254116 | 254090 | 254185 | 254048 | 0 | 0 | 2.49747 | 11.056
7 | 43500 | 0.0286162 | 17280 | 254242 | 254334 | 254309 | 254403 | 254267 | 0 | 0 | 2.49747 | 11.0494
7 | 43500 | 0.0286162 | 17300 | 254461 | 254553 | 254527 | 254622 | 254485 | 0 | 0 | 2.49747 | 11.0428
7 | 43500 | 0.0286162 | 17320 | 254679 | 254771 | 254746 | 254840 | 254703 | 0 | 0 | 2.49748 | 11.0363
7 | 43500 | 0.0286162 | 17340 | 254897 | 254989 | 254964 | 255058 | 254921 | 0 | 0 | 2.49748 | 11.0297
7 | 43500 | 0.0286162 | 17360 | 255115 | 255207 | 255182 | 255276 | 255139 | 0 | 0 | 2.49748 | 11.0232
7 | 43500 | 0.0286162 | 17380 | 255333 | 255425 | 255400 | 255494 | 255357 | 0 | 0 | 2.49749 | 11.0166
7 | 43500 | 0.0286162 | 17400 | 255550 | 255643 | 255617 | 255712 | 255575 | 0 | 0 | 2.49749 | 11.0101
7 | 43500 | 0.0286162 | 17420 | 255768 | 255860 | 255835 | 255929 | 255793 | 0 | 0 | 2.49749 | 11.0035
7 | 43500 | 0.0286162 | 17440 | 255985 | 256078 | 256052 | 256147 | 256010 | 0 | 0 | 2.4975 | 10.997
7 | 43500 | 0.0286162 | 17460 | 256203 | 256295 | 256270 | 256364 | 256227 | 0 | 0 | 2.4975 | 10.9905
7 | 43500 | 0.0286162 | 17480 | 256420 | 256512 | 256487 | 256581 | 256445 | 0 | 0 | 2.4975 | 10.9839
7 | 43500 | 0.0286162 | 17500 | 256637 | 256729 | 256704 | 256799 | 256662 | 0 | 0 | 2.49751 | 10.9774
7 | 43500 | 0.0286162 | 17520 | 256854 | 256946 | 256921 | 257015 | 256879 | 0 | 0 | 2.49751 | 10.9709
7 | 43500 | 0.0286162 | 17540 | 257070 | 257163 | 257137 | 257232 | 257095 | 0 | 0 | 2.49751 | 10.9644
7 | 43500 | 0.0286162 | 17560 | 257287 | 257380 | 257354 | 257449 | 257312 | 0 | 0 | 2.49752 | 10.9578
7 | 43500 | 0.0286162 | 17580 | 257503 | 257596 | 257571 | 257666 | 257529 | 0 | 0 | 2.49752 | 10.9513
7 | 43500 | 0.0286162 | 17600 | 257720 | 257813 | 257787 | 257882 | 257745 | 0 | 0 | 2.49752 | 10.9448
7 | 51500 | 0.0286162 | 20220 | 284939 | 285042 | 285014 | 285111 | 284975 | 0 | 0 | 2.49789 | 10.1197
7 | 51500 | 0.0286162 | 20240 | 285139 | 285242 | 285213 | 285311 | 285174 | 0 | 0 | 2.49789 | 10.1136
7 | 51500 | 0.0286162 | 20260 | 285338 | 285441 | 285413 | 285510 | 285374 | 0 | 0 | 2.4979 | 10.1075
7 | 51500 | 0.0286162 | 20280 | 285537 | 285640 | 285612 | 285710 | 285573 | 0 | 0 | 2.4979 | 10.1014
7 | 51500 | 0.0286162 | 20300 | 285736 | 285839 | 285811 | 285909 | 285772 | 0 | 0 | 2.4979 | 10.0954
7 | 51500 | 0.0286162 | 20320 | 285935 | 286038 | 286010 | 286108 | 285971 | 0 | 0 | 2.4979 | 10.0893
7 | 51500 | 0.0286162 | 20340 | 286134 | 286237 | 286209 | 286307 | 286170 | 0 | 0 | 2.49791 | 10.0832
7 | 51500 | 0.0286162 | 20360 | 286333 | 286436 | 286408 | 286505 | 286369 | 0 | 0 | 2.49791 | 10.0771
7 | 51500 | 0.0286162 | 20380 | 286531 | 286635 | 286606 | 286704 | 286567 | 0 | 0 | 2.49791 | 10.0711
7 | 51500 | 0.0286162 | 20400 | 286730 | 286833 | 286805 | 286902 | 286766 | 0 | 0 | 2.49791 | 10.065
7 | 51500 | 0.0286162 | 20420 | 286928 | 287032 | 287003 | 287101 | 286964 | 0 | 0 | 2.49792 | 10.059
7 | 51500 | 0.0286162 | 20440 | 287126 | 287230 | 287201 | 287299 | 287162 | 0 | 0 | 2.49792 | 10.0529
7 | 51500 | 0.0286162 | 20460 | 287324 | 287428 | 287399 | 287497 | 287361 | 0 | 0 | 2.49792 | 10.0468
7 | 51500 | 0.0286162 | 20480 | 287522 | 287626 | 287597 | 287695 | 287559 | 0 | 0 | 2.49792 | 10.0408
7 | 51500 | 0.0286162 | 20500 | 287720 | 287824 | 287795 | 287893 | 287756 | 0 | 0 | 2.49793 | 10.0347
7 | 51500 | 0.0286162 | 20520 | 287918 | 288022 | 287993 | 288091 | 287954 | 0 | 0 | 2.49793 | 10.0287
7 | 51500 | 0.0286162 | 20540 | 288115 | 288219 | 288191 | 288289 | 288152 | 0 | 0 | 2.49793 | 10.0226
7 | 51500 | 0.0286162 | 20560 | 288313 | 288417 | 288388 | 288486 | 288349 | 0 | 0 | 2.49793 | 10.0166
7 | 51500 | 0.0286162 | 20580 | 288510 | 288614 | 288586 | 288684 | 288547 | 0 | 0 | 2.49794 | 10.0106
7 | 51500 | 0.0286162 | 20600 | 288707 | 288812 | 288783 | 288881 | 288744 | 0 | 0 | 2.49794 | 10.0045
7 | 51500 | 0.0286162 | 20620 | 288904 | 289009 | 288980 | 289078 | 288941 | 0 | 0 | 2.49794 | 9.99851
7 | 51500 | 0.0286162 | 20640 | 289101 | 289206 | 289177 | 289275 | 289138 | 0 | 0 | 2.49794 | 9.99248
7 | 51500 | 0.0286162 | 20660 | 289298 | 289403 | 289374 | 289472 | 289335 | 0 | 0 | 2.49795 | 9.98645
7 | 51500 | 0.0286162 | 20680 | 289495 | 289600 | 289571 | 289669 | 289532 | 0 | 0 | 2.49795 | 9.98043
7 | 51500 | 0.0286162 | 20700 | 289691 | 289796 | 289767 | 289865 | 289729 | 0 | 0 | 2.49795 | 9.97441
7 | 51500 | 0.0286162 | 20720 | 289888 | 289993 | 289964 | 290062 | 289925 | 0 | 0 | 2.49795 | 9.9684
7 | 51500 | 0.0286162 | 20740 | 290084 | 290189 | 290160 | 290258 | 290122 | 0 | 0 | 2.49795 | 9.96239
7 | 51500 | 0.0286162 | 20760 | 290280 | 290386 | 290357 | 290455 | 290318 | 0 | 0 | 2.49796 | 9.95638
7 | 51500 | 0.0286162 | 20780 | 290477 | 290582 | 290553 | 290651 | 290514 | 0 | 0 | 2.49796 | 9.95037
7 | 51500 | 0.0286162 | 20800 | 290673 | 290778 | 290749 | 290847 | 290710 | 0 | 0 | 2.49796 | 9.94437
7 | 51500 | 0.0286162 | 20820 | 290868 | 290974 | 290945 | 291043 | 290906 | 0 | 0 | 2.49796 | 9.93837
7 | 51500 | 0.0286162 | 20840 | 291064 | 291170 | 291141 | 291239 | 291102 | 0 | 0 | 2.49797 | 9.93237
7 | 51500 | 0.0286162 | 20860 | 291260 | 291365 | 291336 | 291434 | 291298 | 0 | 0 | 2.49797 | 9.92638
7 | 51500 | 0.0286162 | 20880 | 291455 | 291561 | 291532 | 291630 | 291493 | 0 | 0 | 2.49797 | 9.92039
7 | 51500 | 0.0286162 | 20900 | 291651 | 291756 | 291727 | 291825 | 291689 | 0 | 0 | 2.49797 | 9.9144
7 | 51500 | 0.0286162 | 20920 | 291846 | 291952 | 291923 | 292021 | 291884 | 0 | 0 | 2.49798 | 9.90841
7 | 51500 | 0.0286162 | 20940 | 292041 | 292147 | 292118 | 292216 | 292079 | 0 | 0 | 2.49798 | 9.90243
7 | 51500 | 0.0286162 | 20960 | 292236 | 292342 | 292313 | 292411 | 292274 | 0 | 0 | 2.49798 | 9.89645
7 | 51500 | 0.0286162 | 20980 | 292431 | 292537 | 292508 | 292606 | 292469 | 0 | 0 | 2.49798 | 9.89048
7 | 51500 | 0.0286162 | 21000 | 292626 | 292732 | 292703 | 292801 | 292664 | 0 | 0 | 2.49798 | 9.88451
7 | 54500 | 0.0286162 | 21420 | 296688 | 296795 | 296766 | 296865 | 296728 | 0 | 0 | 2.49803 | 9.7598
7 | 54500 | 0.0286162 | 21440 | 296880 | 296988 | 296958 | 297057 | 296920 | 0 | 0 | 2.49803 | 9.75389
7 | 54500 | 0.0286162 | 21460 | 297072 | 297180 | 297150 | 297249 | 297112 | 0 | 0 | 2.49804 | 9.74799
7 | 54500 | 0.0286162 | 21480 | 297264 | 297372 | 297342 | 297441 | 297304 | 0 | 0 | 2.49804 | 9.74209
7 | 54500 | 0.0286162 | 21500 | 297456 | 297564 | 297534 | 297633 | 297496 | 0 | 0 | 2.49804 | 9.7362
7 | 54500 | 0.0286162 | 21520 | 297647 | 297755 | 297726 | 297824 | 297688 | 0 | 0 | 2.49804 | 9.7303
7 | 54500 | 0.0286162 | 21540 | 297839 | 297947 | 297917 | 298016 | 297879 | 0 | 0 | 2.49804 | 9.72441
7 | 54500 | 0.0286162 | 21560 | 298030 | 298138 | 298109 | 298207 | 298071 | 0 | 0 | 2.49805 | 9.71853
7 | 54500 | 0.0286162 | 21580 | 298222 | 298330 | 298300 | 298399 | 298262 | 0 | 0 | 2.49805 | 9.71264
7 | 54500 | 0.0286162 | 21600 | 298413 | 298521 | 298491 | 298590 | 298453 | 0 | 0 | 2.49805 | 9.70676
7 | 54500 | 0.0286162 | 21620 | 298604 | 298712 | 298682 | 298781 | 298644 | 0 | 0 | 2.49805 | 9.70088
7 | 54500 | 0.0286162 | 21640 | 298795 | 298903 | 298873 | 298972 | 298835 | 0 | 0 | 2.49805 | 9.69501
7 | 54500 | 0.0286162 | 21660 | 298986 | 299094 | 299064 | 299163 | 299026 | 0 | 0 | 2.49806 | 9.68914
7 | 54500 | 0.0286162 | 21680 | 299176 | 299285 | 299255 | 299354 | 299217 | 0 | 0 | 2.49806 | 9.68327
7 | 54500 | 0.0286162 | 21700 | 299367 | 299475 | 299445 | 299544 | 299408 | 0 | 0 | 2.49806 | 9.6774
7 | 54500 | 0.0286162 | 21720 | 299557 | 299666 | 299636 | 299735 | 299598 | 0 | 0 | 2.49806 | 9.67154
7 | 54500 | 0.0286162 | 21740 | 299748 | 299856 | 299826 | 299925 | 299789 | 0 | 0 | 2.49807 | 9.66568
7 | 54500 | 0.0286162 | 21760 | 299938 | 300046 | 300016 | 300116 | 299979 | 0 | 0 | 2.49807 | 9.65983
7 | 54500 | 0.0286162 | 21780 | 300128 | 300237 | 300207 | 300306 | 300169 | 0 | 0 | 2.49807 | 9.65397
7 | 54500 | 0.0286162 | 21800 | 300318 | 300427 | 300397 | 300496 | 300359 | 0 | 0 | 2.49807 | 9.64812
7 | 54500 | 0.0286162 | 21820 | 300508 | 300617 | 300587 | 300686 | 300549 | 0 | 0 | 2.49807 | 9.64227
7 | 54500 | 0.0286162 | 21840 | 300697 | 300806 | 300776 | 300875 | 300739 | 0 | 0 | 2.49808 | 9.63643
7 | 54500 | 0.0286162 | 21860 | 300887 | 300996 | 300966 | 301065 | 300928 | 0 | 0 | 2.49808 | 9.63059
7 | 54500 | 0.0286162 | 21880 | 301076 | 301186 | 301156 | 301255 | 301118 | 0 | 0 | 2.49808 | 9.62475
7 | 54500 | 0.0286162 | 21900 | 301266 | 301375 | 301345 | 301444 | 301308 | 0 | 0 | 2.49808 | 9.61891
7 | 54500 | 0.0286162 | 21920 | 301455 | 301564 | 301534 | 301633 | 301497 | 0 | 0 | 2.49808 | 9.61308
7 | 54500 | 0.0286162 | 21940 | 301644 | 301754 | 301723 | 301823 | 301686 | 0 | 0 | 2.49809 | 9.60725
7 | 54500 | 0.0286162 | 21960 | 301833 | 301943 | 301913 | 302012 | 301875 | 0 | 0 | 2.49809 | 9.60143
7 | 54500 | 0.0286162 | 21980 | 302022 | 302132 | 302101 | 302201 | 302064 | 0 | 0 | 2.49809 | 9.5956
7 | 54500 | 0.0286162 | 22000 | 302211 | 302320 | 302290 | 302390 | 302253 | 0 | 0 | 2.49809 | 9.58978
7 | 54500 | 0.0286162 | 22020 | 302400 | 302509 | 302479 | 302578 | 302442 | 0 | 0 | 2.49809 | 9.58397
7 | 54500 | 0.0286162 | 22040 | 302588 | 302698 | 302668 | 302767 | 302630 | 0 | 0 | 2.4981 | 9.57815
7 | 54500 | 0.0286162 | 22060 | 302777 | 302886 | 302856 | 302955 | 302819 | 0 | 0 | 2.4981 | 9.57234
7 | 54500 | 0.0286162 | 22080 | 302965 | 303075 | 303044 | 303144 | 303007 | 0 | 0 | 2.4981 | 9.56653
7 | 54500 | 0.0286162 | 22100 | 303153 | 303263 | 303233 | 303332 | 303195 | 0 | 0 | 2.4981 | 9.56073
7 | 54500 | 0.0286162 | 22120 | 303341 | 303451 | 303421 | 303520 | 303384 | 0 | 0 | 2.4981 | 9.55492
7 | 54500 | 0.0286162 | 22140 | 303529 | 303639 | 303609 | 303708 | 303572 | 0 | 0 | 2.49811 | 9.54913
7 | 54500 | 0.0286162 | 22160 | 303717 | 303827 | 303797 | 303896 | 303760 | 0 | 0 | 2.49811 | 9.54333
7 | 54500 | 0.0286162 | 22180 | 303905 | 304015 | 303984 | 304084 | 303947 | 0 | 0 | 2.49811 | 9.53754
7 | 54500 | 0.0286162 | 22200 | 304092 | 304202 | 304172 | 304272 | 304135 | 0 | 0 | 2.49811 | 9.53175
8 | 0 | 0.0322104 | 0 | 0 | 0 | 0 | 64256 | 58597 | 0 | 0 | 0 | 29.4421
8 | 15000 | 0.0322104 | 3680 | 122251 | 122305 | 122289 | 125179 | 119530 | 0 | 0 | 3.94921 | 15.2907
8 | 15000 | 0.0322104 | 3700 | 122555 | 122609 | 122594 | 125484 | 119835 | 0 | 0 | 3.94933 | 15.2771
8 | 15000 | 0.0322104 | 3720 | 122859 | 122913 | 122898 | 125788 | 120139 | 0 | 0 | 3.94945 | 15.2635
8 | 15000 | 0.0322104 | 3740 | 123163 | 123217 | 123202 | 126092 | 120443 | 0 | 0 | 3.94956 | 15.2499
8 | 15000 | 0.0322104 | 3760 | 123467 | 123521 | 123505 | 126395 | 120747 | 0 | 0 | 3.94967 | 15.2363
8 | 15000 | 0.0322104 | 3780 | 123770 | 123824 | 123809 | 126699 | 121050 | 0 | 0 | 3.94979 | 15.2227
8 | 15000 | 0.0322104 | 3800 | 124073 | 124127 | 124112 | 127002 | 121353 | 0 | 0 | 3.9499 | 15.2091
8 | 15000 | 0.0322104 | 3820 | 124376 | 124430 | 124414 | 127305 | 121656 | 0 | 0 | 3.95001 | 15.1955
8 | 15000 | 0.0322104 | 3840 | 124678 | 124733 | 124717 | 127607 | 121959 | 0 | 0 | 3.95011 | 15.182
8 | 15000 | 0.0322104 | 3860 | 124980 | 125035 | 125019 | 127909 | 122261 | 0 | 0 | 3.95022 | 15.1684
8 | 15000 | 0.0322104 | 3880 | 125282 | 125337 | 125321 | 128211 | 122563 | 0 | 0 | 3.95033 | 15.1549
8 | 15000 | 0.0322104 | 3900 | 125584 | 125639 | 125623 | 128513 | 122865 | 0 | 0 | 3.95043 | 15.1413
8 | 15000 | 0.0322104 | 3920 | 125885 | 125940 | 125924 | 128814 | 123166 | 0 | 0 | 3.95054 | 15.1278
8 | 30000 | 0.0322104 | 7460 | 175092 | 175171 | 175148 | 178040 | 172401 | 0 | 0 | 3.96015 | 12.8857
8 | 30000 | 0.0322104 | 7480 | 175348 | 175427 | 175404 | 178296 | 172657 | 0 | 0 | 3.96018 | 12.8739
8 | 30000 | 0.0322104 | 7500 | 175603 | 175682 | 175659 | 178551 | 172913 | 0 | 0 | 3.96021 | 12.8621
8 | 30000 | 0.0322104 | 7520 | 175859 | 175938 | 175915 | 178806 | 173168 | 0 | 0 | 3.96023 | 12.8502
8 | 30000 | 0.0322104 | 7540 | 176114 | 176193 | 176170 | 179062 | 173424 | 0 | 0 | 3.96026 | 12.8384
8 | 30000 | 0.0322104 | 7560 | 176368 | 176448 | 176425 | 179316 | 173678 | 0 | 0 | 3.96029 | 12.8266
8 | 30000 | 0.0322104 | 7580 | 176623 | 176702 | 176679 | 179571 | 173933 | 0 | 0 | 3.96032 | 12.8148
8 | 30000 | 0.0322104 | 7600 | 176877 | 176957 | 176934 | 179825 | 174188 | 0 | 0 | 3.96035 | 12.8031
8 | 30000 | 0.0322104 | 7620 | 177131 | 177211 | 177188 | 180080 | 174442 | 0 | 0 | 3.96037 | 12.7913
8 | 30000 | 0.0322104 | 7640 | 177385 | 177465 | 177442 | 180334 | 174696 | 0 | 0 | 3.9604 | 12.7795
8 | 30000 | 0.0322104 | 7660 | 177639 | 177718 | 177695 | 180587 | 174950 | 0 | 0 | 3.96043 | 12.7678
8 | 30000 | 0.0322104 | 7680 | 177892 | 177972 | 177949 | 180841 | 175203 | 0 | 0 | 3.96045 | 12.756
8 | 30000 | 0.0322104 | 7700 | 178145 | 178225 | 178202 | 181094 | 175456 | 0 | 0 | 3.96048 | 12.7443
8 | 43500 | 0.0322104 | 10860 | 215276 | 215373 | 215345 | 218237 | 212608 | 0 | 0 | 3.96348 | 10.9995
8 | 43500 | 0.0322104 | 10880 | 215493 | 215591 | 215563 | 218455 | 212826 | 0 | 0 | 3.9635 | 10.9891
8 | 43500 | 0.0322104 | 10900 | 215711 | 215808 | 215780 | 218672 | 213044 | 0 | 0 | 3.96351 | 10.9788
8 | 43500 | 0.0322104 | 10920 | 215928 | 216025 | 215997 | 218890 | 213261 | 0 | 0 | 3.96352 | 10.9684
8 | 43500 | 0.0322104 | 10940 | 216145 | 216243 | 216214 | 219107 | 213478 | 0 | 0 | 3.96354 | 10.9581
8 | 43500 | 0.0322104 | 10960 | 216362 | 216459 | 216431 | 219324 | 213695 | 0 | 0 | 3.96355 | 10.9477
8 | 43500 | 0.0322104 | 10980 | 216578 | 216676 | 216648 | 219540 | 213912 | 0 | 0 | 3.96356 | 10.9374
8 | 43500 | 0.0322104 | 11000 | 216795 | 216893 | 216864 | 219757 | 214128 | 0 | 0 | 3.96358 | 10.9271
8 | 43500 | 0.0322104 | 11020 | 217011 | 217109 | 217081 | 219973 | 214345 | 0 | 0 | 3.96359 | 10.9168
8 | 43500 | 0.0322104 | 11040 | 217227 | 217325 | 217297 | 220189 | 214561 | 0 | 0 | 3.9636 | 10.9065
8 | 43500 | 0.0322104 | 11060 | 217442 | 217541 | 217512 | 220405 | 214777 | 0 | 0 | 3.96361 | 10.8962
8 | 43500 | 0.0322104 | 11080 | 217658 | 217756 | 217728 | 220620 | 214992 | 0 | 0 | 3.96363 | 10.8859
8 | 43500 | 0.0322104 | 11100 | 217873 | 217972 | 217943 | 220836 | 215208 | 0 | 0 | 3.96364 | 10.8756
8 | 51500 | 0.0322104 | 12740 | 234840 | 234947 | 234916 | 237808 | 232185 | 0 | 0 | 3.96456 | 10.0604
8 | 51500 | 0.0322104 | 12760 | 235039 | 235145 | 235115 | 238007 | 232384 | 0 | 0 | 3.96457 | 10.0508
8 | 51500 | 0.0322104 | 12780 | 235237 | 235344 | 235313 | 238205 | 232582 | 0 | 0 | 3.96458 | 10.0412
8 | 51500 | 0.0322104 | 12800 | 235436 | 235542 | 235512 | 238404 | 232781 | 0 | 0 | 3.96459 | 10.0316
8 | 51500 | 0.0322104 | 12820 | 235634 | 235741 | 235710 | 238602 | 232979 | 0 | 0 | 3.9646 | 10.022
8 | 51500 | 0.0322104 | 12840 | 235832 | 235939 | 235908 | 238800 | 233177 | 0 | 0 | 3.96461 | 10.0124
8 | 51500 | 0.0322104 | 12860 | 236029 | 236136 | 236105 | 238998 | 233375 | 0 | 0 | 3.96462 | 10.0028
8 | 51500 | 0.0322104 | 12880 | 236227 | 236334 | 236303 | 239195 | 233572 | 0 | 0 | 3.96463 | 9.99326
8 | 51500 | 0.0322104 | 12900 | 236424 | 236531 | 236500 | 239393 | 233770 | 0 | 0 | 3.96464 | 9.9837
8 | 51500 | 0.0322104 | 12920 | 236621 | 236729 | 236698 | 239590 | 233967 | 0 | 0 | 3.96465 | 9.97415
8 | 51500 | 0.0322104 | 12940 | 236818 | 236926 | 236895 | 239787 | 234164 | 0 | 0 | 3.96466 | 9.96461
8 | 51500 | 0.0322104 | 12960 | 237015 | 237122 | 237091 | 239984 | 234361 | 0 | 0 | 3.96467 | 9.95507
8 | 51500 | 0.0322104 | 12980 | 237211 | 237319 | 237288 | 240180 | 234558 | 0 | 0 | 3.96468 | 9.94554
8 | 51500 | 0.0322104 | 13000 | 237408 | 237516 | 237484 | 240377 | 234754 | 0 | 0 | 3.96469 | 9.93602
8 | 51500 | 0.0322104 | 13020 | 237604 | 237712 | 237681 | 240573 | 234950 | 0 | 0 | 3.9647 | 9.92651
8 | 51500 | 0.0322104 | 13040 | 237800 | 237908 | 237877 | 240769 | 235146 | 0 | 0 | 3.9647 | 9.91701
8 | 51500 | 0.0322104 | 13060 | 237996 | 238104 | 238073 | 240965 | 235342 | 0 | 0 | 3.96471 | 9.90751
8 | 51500 | 0.0322104 | 13080 | 238191 | 238299 | 238268 | 241160 | 235538 | 0 | 0 | 3.96472 | 9.89802
8 | 51500 | 0.0322104 | 13100 | 238387 | 238495 | 238464 | 241356 | 235733 | 0 | 0 | 3.96473 | 9.88854
8 | 51500 | 0.0322104 | 13120 | 238582 | 238690 | 238659 | 241551 | 235929 | 0 | 0 | 3.96474 | 9.87907
8 | 51500 | 0.0322104 | 13140 | 238777 | 238885 | 238854 | 241746 | 236124 | 0 | 0 | 3.96475 | 9.8696
8 | 51500 | 0.0322104 | 13160 | 238972 | 239080 | 239049 | 241941 | 236319 | 0 | 0 | 3.96476 | 9.86015
8 | 51500 | 0.0322104 | 13180 | 239166 | 239275 | 239244 | 242136 | 236514 | 0 | 0 | 3.96477 | 9.8507
8 | 51500 | 0.0322104 | 13200 | 239361 | 239469 | 239438 | 242330 | 236708 | 0 | 0 | 3.96478 | 9.84125
8 | 51500 | 0.0322104 | 13220 | 239555 | 239664 | 239632 | 242525 | 236903 | 0 | 0 | 3.96479 | 9.83182
8 | 51500 | 0.0322104 | 13240 | 239749 | 239858 | 239827 | 242719 | 237097 | 0 | 0 | 3.9648 | 9.82239
8 | 54500 | 0.0322104 | 13500 | 242255 | 242365 | 242333 | 245225 | 239604 | 0 | 0 | 3.96491 | 9.70054
8 | 54500 | 0.0322104 | 13520 | 242446 | 242556 | 242524 | 245416 | 239795 | 0 | 0 | 3.96492 | 9.69122
8 | 54500 | 0.0322104 | 13540 | 242637 | 242747 | 242716 | 245608 | 239987 | 0 | 0 | 3.96493 | 9.68191
8 | 54500 | 0.0322104 | 13560 | 242828 | 242939 | 242907 | 245799 | 240178 | 0 | 0 | 3.96494 | 9.67261
8 | 54500 | 0.0322104 | 13580 | 243019 | 243129 | 243098 | 245990 | 240369 | 0 | 0 | 3.96495 | 9.66331
8 | 54500 | 0.0322104 | 13600 | 243210 | 243320 | 243288 | 246180 | 240559 | 0 | 0 | 3.96496 | 9.65402
8 | 54500 | 0.0322104 | 13620 | 243400 | 243511 | 243479 | 246371 | 240750 | 0 | 0 | 3.96496 | 9.64474
8 | 54500 | 0.0322104 | 13640 | 243590 | 243701 | 243669 | 246561 | 240940 | 0 | 0 | 3.96497 | 9.63546
8 | 54500 | 0.0322104 | 13660 | 243781 | 243891 | 243859 | 246751 | 241131 | 0 | 0 | 3.96498 | 9.6262
8 | 54500 | 0.0322104 | 13680 | 243970 | 244081 | 244049 | 246941 | 241321 | 0 | 0 | 3.96499 | 9.61694
8 | 54500 | 0.0322104 | 13700 | 244160 | 244271 | 244239 | 247131 | 241511 | 0 | 0 | 3.965 | 9.60769
8 | 54500 | 0.0322104 | 13720 | 244350 | 244461 | 244429 | 247321 | 241700 | 0 | 0 | 3.96501 | 9.59844
8 | 54500 | 0.0322104 | 13740 | 244539 | 244650 | 244618 | 247510 | 241890 | 0 | 0 | 3.96502 | 9.58921
8 | 54500 | 0.0322104 | 13760 | 244728 | 244839 | 244807 | 247699 | 242079 | 0 | 0 | 3.96502 | 9.57998
8 | 54500 | 0.0322104 | 13780 | 244917 | 245028 | 244996 | 247888 | 242268 | 0 | 0 | 3.96503 | 9.57076
8 | 54500 | 0.0322104 | 13800 | 245106 | 245217 | 245185 | 248077 | 242457 | 0 | 0 | 3.96504 | 9.56155
8 | 54500 | 0.0322104 | 13820 | 245295 | 245406 | 245374 | 248266 | 242646 | 0 | 0 | 3.96505 | 9.55234
8 | 54500 | 0.0322104 | 13840 | 245483 | 245595 | 245562 | 248454 | 242834 | 0 | 0 | 3.96506 | 9.54314
8 | 54500 | 0.0322104 | 13860 | 245671 | 245783 | 245751 | 248643 | 243022 | 0 | 0 | 3.96507 | 9.53395
8 | 54500 | 0.0322104 | 13880 | 245859 | 245971 | 245939 | 248831 | 243211 | 0 | 0 | 3.96507 | 9.52477
8 | 54500 | 0.0322104 | 13900 | 246047 | 246159 | 246127 | 249019 | 243399 | 0 | 0 | 3.96508 | 9.51559
8 | 54500 | 0.0322104 | 13920 | 246235 | 246347 | 246314 | 249207 | 243586 | 0 | 0 | 3.96509 | 9.50642
8 | 54500 | 0.0322104 | 13940 | 246422 | 246534 | 246502 | 249394 | 243774 | 0 | 0 | 3.9651 | 9.49726
8 | 54500 | 0.0322104 | 13960 | 246610 | 246722 | 246689 | 249581 | 243961 | 0 | 0 | 3.96511 | 9.48811
8 | 54500 | 0.0322104 | 13980 | 246797 | 246909 | 246876 | 249769 | 244149 | 0 | 0 | 3.96511 | 9.47897
9 | 0 | 0.0730864 | 0 | 0 | 0 | 0 | 71904 | 58079 | 0 | 0 | 0 | 27.5433
9 | 15000 | 0.0730864 | 6900 | 171289 | 171686 | 171547 | 178852 | 165074 | 0 | 0 | 2.1052 | 14.3058
9 | 15000 | 0.0730864 | 6920 | 171573 | 171971 | 171832 | 179137 | 165359 | 0 | 0 | 2.10522 | 14.299
9 | 15000 | 0.0730864 | 6940 | 171857 | 172256 | 172116 | 179422 | 165644 | 0 | 0 | 2.10524 | 14.2922
9 | 15000 | 0.0730864 | 6960 | 172141 | 172540 | 172401 | 179706 | 165929 | 0 | 0 | 2.10526 | 14.2854
9 | 15000 | 0.0730864 | 6980 | 172425 | 172825 | 172685 | 179991 | 166213 | 0 | 0 | 2.10527 | 14.2786
9 | 15000 | 0.0730864 | 7000 | 172709 | 173109 | 172969 | 180275 | 166498 | 0 | 0 | 2.10529 | 14.2719
9 | 15000 | 0.0730864 | 7020 | 172993 | 173394 | 173253 | 180559 | 166782 | 0 | 0 | 2.10531 | 14.2651
9 | 15000 | 0.0730864 | 7040 | 173276 | 173678 | 173537 | 180843 | 167066 | 0 | 0 | 2.10532 | 14.2583
9 | 15000 | 0.0730864 | 7060 | 173559 | 173962 | 173821 | 181127 | 167350 | 0 | 0 | 2.10534 | 14.2516
9 | 15000 | 0.0730864 | 7080 | 173843 | 174245 | 174105 | 181411 | 167634 | 0 | 0 | 2.10536 | 14.2448
9 | 15000 | 0.0730864 | 7100 | 174126 | 174529 | 174388 | 181695 | 167918 | 0 | 0 | 2.10538 | 14.2381
9 | 15000 | 0.0730864 | 7120 | 174408 | 174813 | 174671 | 181978 | 168202 | 0 | 0 | 2.10539 | 14.2313
9 | 15000 | 0.0730864 | 7140 | 174691 | 175096 | 174955 | 182262 | 168485 | 0 | 0 | 2.10541 | 14.2245
9 | 15000 | 0.0730864 | 7160 | 174974 | 175380 | 175238 | 182545 | 168768 | 0 | 0 | 2.10543 | 14.2178
9 | 15000 | 0.0730864 | 7180 | 175256 | 175663 | 175521 | 182828 | 169052 | 0 | 0 | 2.10544 | 14.211
9 | 15000 | 0.0730864 | 7200 | 175539 | 175946 | 175803 | 183111 | 169335 | 0 | 0 | 2.10546 | 14.2043
9 | 15000 | 0.0730864 | 7220 | 175821 | 176229 | 176086 | 183394 | 169618 | 0 | 0 | 2.10547 | 14.1976
9 | 15000 | 0.0730864 | 7240 | 176103 | 176511 | 176368 | 183676 | 169900 | 0 | 0 | 2.10549 | 14.1908
9 | 15000 | 0.0730864 | 7260 | 176385 | 176794 | 176651 | 183959 | 170183 | 0 | 0 | 2.10551 | 14.1841
9 | 15000 | 0.0730864 | 7280 | 176667 | 177076 | 176933 | 184241 | 170466 | 0 | 0 | 2.10552 | 14.1773
9 | 15000 | 0.0730864 | 7300 | 176948 | 177359 | 177215 | 184523 | 170748 | 0 | 0 | 2.10554 | 14.1706
9 | 15000 | 0.0730864 | 7320 | 177230 | 177641 | 177497 | 184806 | 171030 | 0 | 0 | 2.10555 | 14.1639
9 | 15000 | 0.0730864 | 7340 | 177511 | 177923 | 177779 | 185088 | 171312 | 0 | 0 | 2.10557 | 14.1572
9 | 15000 | 0.0730864 | 7360 | 177792 | 178205 | 178061 | 185369 | 171594 | 0 | 0 | 2.10559 | 14.1504
9 | 30000 | 0.0730864 | 14000 | 263897 | 264518 | 264301 | 271658 | 257929 | 0 | 0 | 2.10831 | 12.0584
9 | 30000 | 0.0730864 | 14020 | 264135 | 264757 | 264539 | 271897 | 258168 | 0 | 0 | 2.10831 | 12.0525
9 | 30000 | 0.0730864 | 14040 | 264374 | 264995 | 264778 | 272136 | 258407 | 0 | 0 | 2.10832 | 12.0466
9 | 30000 | 0.0730864 | 14060 | 264612 | 265234 | 265017 | 272375 | 258646 | 0 | 0 | 2.10832 | 12.0407
9 | 30000 | 0.0730864 | 14080 | 264850 | 265473 | 265255 | 272613 | 258884 | 0 | 0 | 2.10832 | 12.0349
9 | 30000 | 0.0730864 | 14100 | 265088 | 265711 | 265493 | 272852 | 259123 | 0 | 0 | 2.10833 | 12.029
9 | 30000 | 0.0730864 | 14120 | 265326 | 265950 | 265731 | 273090 | 259362 | 0 | 0 | 2.10833 | 12.0231
9 | 30000 | 0.0730864 | 14140 | 265563 | 266188 | 265970 | 273328 | 259600 | 0 | 0 | 2.10834 | 12.0172
9 | 30000 | 0.0730864 | 14160 | 265801 | 266426 | 266208 | 273566 | 259838 | 0 | 0 | 2.10834 | 12.0113
9 | 30000 | 0.0730864 | 14180 | 266038 | 266664 | 266445 | 273804 | 260076 | 0 | 0 | 2.10834 | 12.0055
9 | 30000 | 0.0730864 | 14200 | 266276 | 266902 | 266683 | 274042 | 260314 | 0 | 0 | 2.10835 | 11.9996
9 | 30000 | 0.0730864 | 14220 | 266513 | 267140 | 266921 | 274280 | 260552 | 0 | 0 | 2.10835 | 11.9937
9 | 30000 | 0.0730864 | 14240 | 266750 | 267378 | 267158 | 274518 | 260790 | 0 | 0 | 2.10836 | 11.9879
9 | 30000 | 0.0730864 | 14260 | 266987 | 267615 | 267395 | 274755 | 261027 | 0 | 0 | 2.10836 | 11.982
9 | 30000 | 0.0730864 | 14280 | 267224 | 267853 | 267633 | 274992 | 261265 | 0 | 0 | 2.10837 | 11.9761
9 | 30000 | 0.0730864 | 14300 | 267461 | 268090 | 267870 | 275230 | 261502 | 0 | 0 | 2.10837 | 11.9703
9 | 30000 | 0.0730864 | 14320 | 267697 | 268327 | 268107 | 275467 | 261739 | 0 | 0 | 2.10837 | 11.9644
9 | 30000 | 0.0730864 | 14340 | 267934 | 268564 | 268344 | 275704 | 261977 | 0 | 0 | 2.10838 | 11.9586
9 | 30000 | 0.0730864 | 14360 | 268170 | 268801 | 268580 | 275941 | 262214 | 0 | 0 | 2.10838 | 11.9527
9 | 30000 | 0.0730864 | 14380 | 268406 | 269038 | 268817 | 276177 | 262451 | 0 | 0 | 2.10839 | 11.9469
9 | 30000 | 0.0730864 | 14400 | 268643 | 269275 | 269054 | 276414 | 262687 | 0 | 0 | 2.10839 | 11.941
9 | 30000 | 0.0730864 | 14420 | 268879 | 269511 | 269290 | 276651 | 262924 | 0 | 0 | 2.10839 | 11.9352
9 | 30000 | 0.0730864 | 14440 | 269114 | 269748 | 269526 | 276887 | 263161 | 0 | 0 | 2.1084 | 11.9294
9 | 30000 | 0.0730864 | 14460 | 269350 | 269984 | 269762 | 277123 | 263397 | 0 | 0 | 2.1084 | 11.9235
9 | 43500 | 0.0730864 | 20400 | 334317 | 335108 | 334832 | 342226 | 328541 | 0 | 0 | 2.10925 | 10.2919
9 | 43500 | 0.0730864 | 20420 | 334520 | 335311 | 335034 | 342429 | 328744 | 0 | 0 | 2.10925 | 10.2868
9 | 43500 | 0.0730864 | 20440 | 334722 | 335514 | 335237 | 342632 | 328946 | 0 | 0 | 2.10926 | 10.2816
9 | 43500 | 0.0730864 | 20460 | 334924 | 335717 | 335439 | 342834 | 329149 | 0 | 0 | 2.10926 | 10.2764
9 | 43500 | 0.0730864 | 20480 | 335126 | 335919 | 335642 | 343037 | 329352 | 0 | 0 | 2.10926 | 10.2713
9 | 43500 | 0.0730864 | 20500 | 335328 | 336122 | 335844 | 343239 | 329554 | 0 | 0 | 2.10926 | 10.2661
9 | 43500 | 0.0730864 | 20520 | 335530 | 336324 | 336046 | 343442 | 329757 | 0 | 0 | 2.10926 | 10.261
9 | 43500 | 0.0730864 | 20540 | 335732 | 336526 | 336248 | 343644 | 329959 | 0 | 0 | 2.10927 | 10.2559
9 | 43500 | 0.0730864 | 20560 | 335934 | 336728 | 336450 | 343846 | 330161 | 0 | 0 | 2.10927 | 10.2507
9 | 43500 | 0.0730864 | 20580 | 336135 | 336930 | 336652 | 344048 | 330363 | 0 | 0 | 2.10927 | 10.2456
9 | 43500 | 0.0730864 | 20600 | 336337 | 337132 | 336854 | 344250 | 330565 | 0 | 0 | 2.10927 | 10.2404
9 | 43500 | 0.0730864 | 20620 | 336538 | 337334 | 337056 | 344451 | 330767 | 0 | 0 | 2.10927 | 10.2353
9 | 43500 | 0.0730864 | 20640 | 336739 | 337536 | 337257 | 344653 | 330969 | 0 | 0 | 2.10928 | 10.2302
9 | 43500 | 0.0730864 | 20660 | 336940 | 337737 | 337459 | 344855 | 331171 | 0 | 0 | 2.10928 | 10.225
9 | 43500 | 0.0730864 | 20680 | 337141 | 337939 | 337660 | 345056 | 331372 | 0 | 0 | 2.10928 | 10.2199
9 | 43500 | 0.0730864 | 20700 | 337342 | 338140 | 337861 | 345257 | 331574 | 0 | 0 | 2.10928 | 10.2148
9 | 43500 | 0.0730864 | 20720 | 337543 | 338342 | 338063 | 345459 | 331775 | 0 | 0 | 2.10928 | 10.2096
9 | 43500 | 0.0730864 | 20740 | 337744 | 338543 | 338264 | 345660 | 331976 | 0 | 0 | 2.10929 | 10.2045
9 | 43500 | 0.0730864 | 20760 | 337945 | 338744 | 338464 | 345861 | 332178 | 0 | 0 | 2.10929 | 10.1994
9 | 43500 | 0.0730864 | 20780 | 338145 | 338945 | 338665 | 346062 | 332379 | 0 | 0 | 2.10929 | 10.1943
9 | 43500 | 0.0730864 | 20800 | 338345 | 339146 | 338866 | 346263 | 332580 | 0 | 0 | 2.10929 | 10.1892
9 | 43500 | 0.0730864 | 20820 | 338546 | 339347 | 339067 | 346463 | 332781 | 0 | 0 | 2.10929 | 10.184
9 | 43500 | 0.0730864 | 20840 | 338746 | 339547 | 339267 | 346664 | 332981 | 0 | 0 | 2.1093 | 10.1789
9 | 51500 | 0.0730864 | 23940 | 368544 | 369418 | 369112 | 376523 | 362862 | 0 | 0 | 2.10956 | 9.41221
9 | 51500 | 0.0730864 | 23960 | 368729 | 369603 | 369297 | 376708 | 363047 | 0 | 0 | 2.10956 | 9.40743
9 | 51500 | 0.0730864 | 23980 | 368913 | 369787 | 369482 | 376893 | 363232 | 0 | 0 | 2.10956 | 9.40265
9 | 51500 | 0.0730864 | 24000 | 369097 | 369972 | 369666 | 377077 | 363416 | 0 | 0 | 2.10956 | 9.39787
9 | 51500 | 0.0730864 | 24020 | 369281 | 370157 | 369851 | 377262 | 363601 | 0 | 0 | 2.10956 | 9.3931
9 | 51500 | 0.0730864 | 24040 | 369466 | 370341 | 370035 | 377446 | 363786 | 0 | 0 | 2.10957 | 9.38832
9 | 51500 | 0.0730864 | 24060 | 369650 | 370526 | 370219 | 377631 | 363970 | 0 | 0 | 2.10957 | 9.38355
9 | 51500 | 0.0730864 | 24080 | 369833 | 370710 | 370404 | 377815 | 364155 | 0 | 0 | 2.10957 | 9.37878
9 | 51500 | 0.0730864 | 24100 | 370017 | 370894 | 370588 | 377999 | 364339 | 0 | 0 | 2.10957 | 9.37401
9 | 51500 | 0.0730864 | 24120 | 370201 | 371078 | 370772 | 378183 | 364523 | 0 | 0 | 2.10957 | 9.36924
9 | 51500 | 0.0730864 | 24140 | 370385 | 371262 | 370955 | 378367 | 364707 | 0 | 0 | 2.10957 | 9.36448
9 | 51500 | 0.0730864 | 24160 | 370568 | 371446 | 371139 | 378551 | 364891 | 0 | 0 | 2.10957 | 9.35972
9 | 51500 | 0.0730864 | 24180 | 370751 | 371630 | 371323 | 378735 | 365075 | 0 | 0 | 2.10958 | 9.35496
9 | 51500 | 0.0730864 | 24200 | 370935 | 371814 | 371507 | 378919 | 365259 | 0 | 0 | 2.10958 | 9.3502
9 | 51500 | 0.0730864 | 24220 | 371118 | 371998 | 371690 | 379102 | 365443 | 0 | 0 | 2.10958 | 9.34544
9 | 51500 | 0.0730864 | 24240 | 371301 | 372181 | 371873 | 379286 | 365626 | 0 | 0 | 2.10958 | 9.34069
9 | 51500 | 0.0730864 | 24260 | 371484 | 372365 | 372057 | 379469 | 365810 | 0 | 0 | 2.10958 | 9.33594
9 | 51500 | 0.0730864 | 24280 | 371667 | 372548 | 372240 | 379652 | 365993 | 0 | 0 | 2.10958 | 9.33119
9 | 51500 | 0.0730864 | 24300 | 371850 | 372731 | 372423 | 379836 | 366176 | 0 | 0 | 2.10958 | 9.32644
9 | 51500 | 0.0730864 | 24320 | 372033 | 372914 | 372606 | 380019 | 366360 | 0 | 0 | 2.10959 | 9.32169
9 | 51500 | 0.0730864 | 24340 | 372215 | 373097 | 372789 | 380202 | 366543 | 0 | 0 | 2.10959 | 9.31695
9 | 51500 | 0.0730864 | 24360 | 372398 | 373280 | 372972 | 380385 | 366726 | 0 | 0 | 2.10959 | 9.31221
9 | 51500 | 0.0730864 | 24380 | 372580 | 373463 | 373154 | 380567 | 366909 | 0 | 0 | 2.10959 | 9.30747
9 | 51500 | 0.0730864 | 24400 | 372762 | 373646 | 373337 | 380750 | 367092 | 0 | 0 | 2.10959 | 9.30273
9 | 51500 | 0.0730864 | 24420 | 372945 | 373829 | 373520 | 380933 | 367274 | 0 | 0 | 2.10959 | 9.298
9 | 51500 | 0.0730864 | 24440 | 373127 | 374011 | 373702 | 381115 | 367457 | 0 | 0 | 2.10959 | 9.29326
9 | 51500 | 0.0730864 | 24460 | 373309 | 374194 | 373884 | 381298 | 367640 | 0 | 0 | 2.1096 | 9.28853
9 | 51500 | 0.0730864 | 24480 | 373491 | 374376 | 374067 | 381480 | 367822 | 0 | 0 | 2.1096 | 9.2838
9 | 51500 | 0.0730864 | 24500 | 373673 | 374559 | 374249 | 381662 | 368004 | 0 | 0 | 2.1096 | 9.27907
9 | 51500 | 0.0730864 | 24520 | 373854 | 374741 | 374431 | 381844 | 368187 | 0 | 0 | 2.1096 | 9.27435
9 | 51500 | 0.0730864 | 24540 | 374036 | 374923 | 374613 | 382026 | 368369 | 0 | 0 | 2.1096 | 9.26963
9 | 51500 | 0.0730864 | 24560 | 374218 | 375105 | 374795 | 382208 | 368551 | 0 | 0 | 2.1096 | 9.26491
9 | 51500 | 0.0730864 | 24580 | 374399 | 375287 | 374976 | 382390 | 368733 | 0 | 0 | 2.1096 | 9.26019
9 | 51500 | 0.0730864 | 24600 | 374580 | 375469 | 375158 | 382572 | 368915 | 0 | 0 | 2.10961 | 9.25547
9 | 51500 | 0.0730864 | 24620 | 374762 | 375650 | 375340 | 382753 | 369097 | 0 | 0 | 2.10961 | 9.25075
9 | 51500 | 0.0730864 | 24640 | 374943 | 375832 | 375521 | 382935 | 369278 | 0 | 0 | 2.10961 | 9.24604
9 | 51500 | 0.0730864 | 24660 | 375124 | 376013 | 375702 | 383116 | 369460 | 0 | 0 | 2.10961 | 9.24133
9 | 51500 | 0.0730864 | 24680 | 375305 | 376195 | 375884 | 383298 | 369641 | 0 | 0 | 2.10961 | 9.23662
9 | 51500 | 0.0730864 | 24700 | 375486 | 376376 | 376065 | 383479 | 369823 | 0 | 0 | 2.10961 | 9.23191
9 | 51500 | 0.0730864 | 24720 | 375667 | 376557 | 376246 | 383660 | 370004 | 0 | 0 | 2.10961 | 9.22721
9 | 51500 | 0.0730864 | 24740 | 375847 | 376739 | 376427 | 383841 | 370185 | 0 | 0 | 2.10962 | 9.22251
9 | 51500 | 0.0730864 | 24760 | 376028 | 376920 | 376608 | 384022 | 370366 | 0 | 0 | 2.10962 | 9.21781
9 | 51500 | 0.0730864 | 24780 | 376209 | 377101 | 376789 | 384203 | 370547 | 0 | 0 | 2.10962 | 9.21311
9 | 51500 | 0.0730864 | 24800 | 376389 | 377281 | 376969 | 384384 | 370728 | 0 | 0 | 2.10962 | 9.20841
9 | 51500 | 0.0730864 | 24820 | 376569 | 377462 | 377150 | 384565 | 370909 | 0 | 0 | 2.10962 | 9.20372
9 | 51500 | 0.0730864 | 24840 | 376749 | 377643 | 377330 | 384745 | 371090 | 0 | 0 | 2.10962 | 9.19902
9 | 51500 | 0.0730864 | 24860 | 376930 | 377823 | 377511 | 384926 | 371270 | 0 | 0 | 2.10962 | 9.19433
9 | 51500 | 0.0730864 | 24880 | 377110 | 378004 | 377691 | 385106 | 371451 | 0 | 0 | 2.10963 | 9.18964
9 | 54500 | 0.0730864 | 25360 | 381402 | 382306 | 381990 | 389407 | 375755 | 0 | 0 | 2.10966 | 9.07773
9 | 54500 | 0.0730864 | 25380 | 381579 | 382484 | 382168 | 389585 | 375933 | 0 | 0 | 2.10966 | 9.07309
9 | 54500 | 0.0730864 | 25400 | 381757 | 382662 | 382346 | 389763 | 376111 | 0 | 0 | 2.10966 | 9.06845
9 | 54500 | 0.0730864 | 25420 | 381935 | 382840 | 382524 | 389941 | 376289 | 0 | 0 | 2.10966 | 9.06382
9 | 54500 | 0.0730864 | 25440 | 382112 | 383018 | 382701 | 390118 | 376467 | 0 | 0 | 2.10966 | 9.05919
9 | 54500 | 0.0730864 | 25460 | 382289 | 383196 | 382879 | 390296 | 376645 | 0 | 0 | 2.10966 | 9.05456
9 | 54500 | 0.0730864 | 25480 | 382466 | 383373 | 383056 | 390474 | 376823 | 0 | 0 | 2.10967 | 9.04993
9 | 54500 | 0.0730864 | 25500 | 382643 | 383551 | 383234 | 390651 | 377000 | 0 | 0 | 2.10967 | 9.04531
9 | 54500 | 0.0730864 | 25520 | 382820 | 383728 | 383411 | 390828 | 377178 | 0 | 0 | 2.10967 | 9.04068
9 | 54500 | 0.0730864 | 25540 | 382997 | 383906 | 383588 | 391006 | 377355 | 0 | 0 | 2.10967 | 9.03606
9 | 54500 | 0.0730864 | 25560 | 383174 | 384083 | 383765 | 391183 | 377532 | 0 | 0 | 2.10967 | 9.03144
9 | 54500 | 0.0730864 | 25580 | 383351 | 384260 | 383942 | 391360 | 377710 | 0 | 0 | 2.10967 | 9.02682
9 | 54500 | 0.0730864 | 25600 | 383527 | 384437 | 384119 | 391537 | 377887 | 0 | 0 | 2.10967 | 9.02221
9 | 54500 | 0.0730864 | 25620 | 383704 | 384614 | 384296 | 391714 | 378064 | 0 | 0 | 2.10967 | 9.01759
9 | 54500 | 0.0730864 | 25640 | 383880 | 384791 | 384473 | 391890 | 378241 | 0 | 0 | 2.10968 | 9.01298
9 | 54500 | 0.0730864 | 25660 | 384057 | 384968 | 384649 | 392067 | 378417 | 0 | 0 | 2.10968 | 9.00837
9 | 54500 | 0.0730864 | 25680 | 384233 | 385144 | 384826 | 392244 | 378594 | 0 | 0 | 2.10968 | 9.00376
9 | 54500 | 0.0730864 | 25700 | 384409 | 385321 | 385002 | 392420 | 378771 | 0 | 0 | 2.10968 | 8.99916
9 | 54500 | 0.0730864 | 25720 | 384585 | 385497 | 385178 | 392597 | 378947 | 0 | 0 | 2.10968 | 8.99455
9 | 54500 | 0.0730864 | 25740 | 384761 | 385674 | 385355 | 392773 | 379124 | 0 | 0 | 2.10968 | 8.98995
9 | 54500 | 0.0730864 | 25760 | 384937 | 385850 | 385531 | 392949 | 379300 | 0 | 0 | 2.10968 | 8.98535
9 | 54500 | 0.0730864 | 25780 | 385113 | 386026 | 385707 | 393125 | 379476 | 0 | 0 | 2.10968 | 8.98076
9 | 54500 | 0.0730864 | 25800 | 385288 | 386202 | 385883 | 393301 | 379653 | 0 | 0 | 2.10969 | 8.97616
9 | 54500 | 0.0730864 | 25820 | 385464 | 386378 | 386059 | 393477 | 379829 | 0 | 0 | 2.10969 | 8.97157
9 | 54500 | 0.0730864 | 25840 | 385640 | 386554 | 386234 | 393653 | 380005 | 0 | 0 | 2.10969 | 8.96697
9 | 54500 | 0.0730864 | 25860 | 385815 | 386730 | 386410 | 393829 | 380180 | 0 | 0 | 2.10969 | 8.96239
9 | 54500 | 0.0730864 | 25880 | 385990 | 386906 | 386586 | 394005 | 380356 | 0 | 0 | 2.10969 | 8.9578
9 | 54500 | 0.0730864 | 25900 | 386165 | 387082 | 386761 | 394180 | 380532 | 0 | 0 | 2.10969 | 8.95321
9 | 54500 | 0.0730864 | 25920 | 386341 | 387257 | 386937 | 394356 | 380708 | 0 | 0 | 2.10969 | 8.94863
9 | 54500 | 0.0730864 | 25940 | 386516 | 387433 | 387112 | 394531 | 380883 | 0 | 0 | 2.10969 | 8.94405
9 | 54500 | 0.0730864 | 25960 | 386691 | 387608 | 387287 | 394706 | 381059 | 0 | 0 | 2.1097 | 8.93947
9 | 54500 | 0.0730864 | 25980 | 386865 | 387783 | 387462 | 394881 | 381234 | 0 | 0 | 2.1097 | 8.93489
9 | 54500 | 0.0730864 | 26000 | 387040 | 387958 | 387637 | 395057 | 381409 | 0 | 0 | 2.1097 | 8.93031
9 | 54500 | 0.0730864 | 26020 | 387215 | 388133 | 387812 | 395232 | 381584 | 0 | 0 | 2.1097 | 8.92574
9 | 54500 | 0.0730864 | 26040 | 387389 | 388308 | 387987 | 395406 | 381759 | 0 | 0 | 2.1097 | 8.92117
9 | 54500 | 0.0730864 | 26060 | 387564 | 388483 | 388162 | 395581 | 381934 | 0 | 0 | 2.1097 | 8.9166
9 | 54500 | 0.0730864 | 26080 | 387738 | 388658 | 388336 | 395756 | 382109 | 0 | 0 | 2.1097 | 8.91203
9 | 54500 | 0.0730864 | 26100 | 387912 | 388833 | 388511 | 395931 | 382284 | 0 | 0 | 2.1097 | 8.90747
9 | 54500 | 0.0730864 | 26120 | 388087 | 389007 | 388685 | 396105 | 382459 | 0 | 0 | 2.10971 | 8.9029
9 | 54500 | 0.0730864 | 26140 | 388261 | 389182 | 388860 | 396280 | 382633 | 0 | 0 | 2.10971 | 8.89834
9 | 54500 | 0.0730864 | 26160 | 388435 | 389356 | 389034 | 396454 | 382808 | 0 | 0 | 2.10971 | 8.89378
9 | 54500 | 0.0730864 | 26180 | 388609 | 389531 | 389208 | 396628 | 382982 | 0 | 0 | 2.10971 | 8.88922
9 | 54500 | 0.0730864 | 26200 | 388782 | 389705 | 389382 | 396802 | 383156 | 0 | 0 | 2.10971 | 8.88467
9 | 54500 | 0.0730864 | 26220 | 388956 | 389879 | 389556 | 396976 | 383330 | 0 | 0 | 2.10971 | 8.88011
9 | 54500 | 0.0730864 | 26240 | 389130 | 390053 | 389730 | 397150 | 383505 | 0 | 0 | 2.10971 | 8.87556
9 | 54500 | 0.0730864 | 26260 | 389303 | 390227 | 389904 | 397324 | 383679 | 0 | 0 | 2.10971 | 8.87101
9 | 54500 | 0.0730864 | 26280 | 389477 | 390401 | 390078 | 397498 | 383853 | 0 | 0 | 2.10972 | 8.86646
9 | 54500 | 0.0730864 | 26300 | 389650 | 390575 | 390251 | 397672 | 384026 | 0 | 0 | 2.10972 | 8.86192
10 | 0 | 0.026743 | 0 | 0 | 0 | 0 | 11274 | 10926 | 0 | 0 | 0 | 29.706
10 | 15000 | 0.026743 | 1800 | 41198 | 41209 | 41206 | 41386 | 41037 | 0 | 0 | 8.12024 | 15.4133
10 | 15000 | 0.026743 | 1820 | 41506 | 41517 | 41514 | 41693 | 41345 | 0 | 0 | 8.12125 | 15.3849
10 | 15000 | 0.026743 | 1840 | 41812 | 41824 | 41821 | 42000 | 41652 | 0 | 0 | 8.12223 | 15.3566
10 | 15000 | 0.026743 | 1860 | 42119 | 42130 | 42127 | 42306 | 41958 | 0 | 0 | 8.12319 | 15.3283
10 | 15000 | 0.026743 | 1880 | 42424 | 42435 | 42432 | 42612 | 42264 | 0 | 0 | 8.12413 | 15.3
10 | 15000 | 0.026743 | 1900 | 42729 | 42741 | 42738 | 42917 | 42569 | 0 | 0 | 8.12505 | 15.2717
10 | 30000 | 0.026743 | 3620 | 66928 | 66948 | 66942 | 67124 | 66776 | 0 | 0 | 8.16611 | 12.9984
10 | 30000 | 0.026743 | 3640 | 67187 | 67206 | 67201 | 67383 | 67035 | 0 | 0 | 8.16636 | 12.9737
10 | 30000 | 0.026743 | 3660 | 67445 | 67465 | 67460 | 67641 | 67293 | 0 | 0 | 8.16661 | 12.9491
10 | 30000 | 0.026743 | 3680 | 67703 | 67723 | 67718 | 67899 | 67551 | 0 | 0 | 8.16685 | 12.9245
10 | 30000 | 0.026743 | 3700 | 67961 | 67980 | 67975 | 68157 | 67808 | 0 | 0 | 8.1671 | 12.8999
10 | 30000 | 0.026743 | 3720 | 68217 | 68237 | 68232 | 68413 | 68065 | 0 | 0 | 8.16733 | 12.8754
10 | 43500 | 0.026743 | 5260 | 86573 | 86598 | 86592 | 86775 | 86427 | 0 | 0 | 8.18026 | 11.1001
10 | 43500 | 0.026743 | 5280 | 86794 | 86819 | 86812 | 86996 | 86648 | 0 | 0 | 8.18038 | 11.0785
10 | 43500 | 0.026743 | 5300 | 87014 | 87040 | 87033 | 87216 | 86868 | 0 | 0 | 8.1805 | 11.0569
10 | 43500 | 0.026743 | 5320 | 87234 | 87260 | 87253 | 87436 | 87088 | 0 | 0 | 8.18061 | 11.0353
10 | 43500 | 0.026743 | 5340 | 87453 | 87479 | 87472 | 87655 | 87307 | 0 | 0 | 8.18073 | 11.0138
10 | 43500 | 0.026743 | 5360 | 87672 | 87698 | 87691 | 87874 | 87526 | 0 | 0 | 8.18084 | 10.9923
10 | 51500 | 0.026743 | 6180 | 96287 | 96316 | 96308 | 96492 | 96144 | 0 | 0 | 8.18491 | 10.1415
10 | 51500 | 0.026743 | 6200 | 96488 | 96517 | 96509 | 96693 | 96346 | 0 | 0 | 8.18499 | 10.1215
10 | 51500 | 0.026743 | 6220 | 96689 | 96718 | 96711 | 96894 | 96547 | 0 | 0 | 8.18508 | 10.1015
10 | 51500 | 0.026743 | 6240 | 96890 | 96919 | 96911 | 97095 | 96747 | 0 | 0 | 8.18516 | 10.0815
10 | 51500 | 0.026743 | 6260 | 97090 | 97119 | 97112 | 97296 | 96948 | 0 | 0 | 8.18525 | 10.0616
10 | 51500 | 0.026743 | 6280 | 97290 | 97319 | 97311 | 97495 | 97148 | 0 | 0 | 8.18533 | 10.0417
10 | 51500 | 0.026743 | 6300 | 97490 | 97519 | 97511 | 97695 | 97347 | 0 | 0 | 8.18541 | 10.0218
10 | 51500 | 0.026743 | 6320 | 97689 | 97718 | 97710 | 97894 | 97546 | 0 | 0 | 8.1855 | 10.002
10 | 51500 | 0.026743 | 6340 | 97887 | 97917 | 97909 | 98093 | 97745 | 0 | 0 | 8.18558 | 9.98217
10 | 51500 | 0.026743 | 6360 | 98086 | 98115 | 98107 | 98291 | 97943 | 0 | 0 | 8.18566 | 9.9624
10 | 51500 | 0.026743 | 6380 | 98284 | 98313 | 98305 | 98489 | 98141 | 0 | 0 | 8.18574 | 9.94267
10 | 51500 | 0.026743 | 6400 | 98481 | 98510 | 98503 | 98687 | 98339 | 0 | 0 | 8.18582 | 9.92297
10 | 54500 | 0.026743 | 6540 | 99852 | 99882 | 99874 | 100058 | 99711 | 0 | 0 | 8.18637 | 9.78601
10 | 54500 | 0.026743 | 6560 | 100047 | 100077 | 100069 | 100253 | 99905 | 0 | 0 | 8.18645 | 9.76657
10 | 54500 | 0.026743 | 6580 | 100241 | 100271 | 100263 | 100447 | 100099 | 0 | 0 | 8.18652 | 9.74717
10 | 54500 | 0.026743 | 6600 | 100434 | 100464 | 100456 | 100640 | 100293 | 0 | 0 | 8.1866 | 9.7278
10 | 54500 | 0.026743 | 6620 | 100627 | 100657 | 100649 | 100834 | 100486 | 0 | 0 | 8.18667 | 9.70847
10 | 54500 | 0.026743 | 6640 | 100820 | 100850 | 100842 | 101026 | 100679 | 0 | 0 | 8.18675 | 9.68916
10 | 54500 | 0.026743 | 6660 | 101013 | 101043 | 101035 | 101219 | 100871 | 0 | 0 | 8.18682 | 9.66989
10 | 54500 | 0.026743 | 6680 | 101205 | 101235 | 101227 | 101411 | 101063 | 0 | 0 | 8.1869 | 9.65065
10 | 54500 | 0.026743 | 6700 | 101396 | 101427 | 101418 | 101603 | 101255 | 0 | 0 | 8.18697 | 9.63145
10 | 54500 | 0.026743 | 6720 | 101587 | 101618 | 101610 | 101794 | 101446 | 0 | 0 | 8.18704 | 9.61228
10 | 54500 | 0.026743 | 6740 | 101778 | 101809 | 101801 | 101985 | 101637 | 0 | 0 | 8.18712 | 9.59314
10 | 54500 | 0.026743 | 6760 | 101969 | 101999 | 101991 | 102175 | 101828 | 0 | 0 | 8.18719 | 9.57403
11 | 0 | 0.12182 | 0 | 0 | 0 | 0 | 191160 | 140021 | 0 | 0 | 0 | 25.442
11 | 15000 | 0.12182 | 1080 | 178423 | 179373 | 179022 | 206624 | 155513 | 0 | 0 | 13.6823 | 13.1771
11 | 15000 | 0.12182 | 1100 | 178684 | 179636 | 179284 | 206886 | 155776 | 0 | 0 | 13.687 | 13.1359
11 | 15000 | 0.12182 | 1120 | 178944 | 179897 | 179545 | 207148 | 156038 | 0 | 0 | 13.6915 | 13.0948
11 | 30000 | 0.12182 | 2140 | 191165 | 192200 | 191817 | 219437 | 168353 | 0 | 0 | 13.8102 | 11.1336
11 | 30000 | 0.12182 | 2160 | 191385 | 192421 | 192038 | 219658 | 168574 | 0 | 0 | 13.8114 | 11.0977
11 | 30000 | 0.12182 | 2180 | 191604 | 192642 | 192258 | 219878 | 168795 | 0 | 0 | 13.8125 | 11.062
11 | 30000 | 0.12182 | 2200 | 191823 | 192862 | 192478 | 220098 | 169016 | 0 | 0 | 13.8137 | 11.0263
11 | 43500 | 0.12182 | 3120 | 201138 | 202240 | 201832 | 229463 | 178404 | 0 | 0 | 13.8511 | 9.48568
11 | 43500 | 0.12182 | 3140 | 201325 | 202428 | 202020 | 229651 | 178593 | 0 | 0 | 13.8516 | 9.45431
11 | 43500 | 0.12182 | 3160 | 201511 | 202616 | 202207 | 229839 | 178781 | 0 | 0 | 13.8522 | 9.42304
11 | 51500 | 0.12182 | 3660 | 205974 | 207108 | 206689 | 234324 | 183279 | 0 | 0 | 13.8643 | 8.66902
11 | 51500 | 0.12182 | 3680 | 206144 | 207280 | 206860 | 234496 | 183451 | 0 | 0 | 13.8647 | 8.63995
11 | 51500 | 0.12182 | 3700 | 206314 | 207452 | 207031 | 234667 | 183623 | 0 | 0 | 13.8651 | 8.61097
11 | 51500 | 0.12182 | 3720 | 206484 | 207622 | 207201 | 234838 | 183794 | 0 | 0 | 13.8655 | 8.58207
11 | 51500 | 0.12182 | 3740 | 206653 | 207792 | 207371 | 235007 | 183964 | 0 | 0 | 13.8659 | 8.55326
11 | 51500 | 0.12182 | 3760 | 206821 | 207962 | 207540 | 235177 | 184134 | 0 | 0 | 13.8663 | 8.52453
11 | 51500 | 0.12182 | 3780 | 206989 | 208131 | 207709 | 235345 | 184303 | 0 | 0 | 13.8667 | 8.49587
11 | 54500 | 0.12182 | 3860 | 207655 | 208801 | 208377 | 236014 | 184974 | 0 | 0 | 13.8682 | 8.38209
11 | 54500 | 0.12182 | 3880 | 207820 | 208967 | 208543 | 236180 | 185141 | 0 | 0 | 13.8686 | 8.35385
11 | 54500 | 0.12182 | 3900 | 207984 | 209133 | 208708 | 236346 | 185306 | 0 | 0 | 13.8689 | 8.32568
11 | 54500 | 0.12182 | 3920 | 208148 | 209298 | 208873 | 236510 | 185472 | 0 | 0 | 13.8693 | 8.2976
11 | 54500 | 0.12182 | 3940 | 208312 | 209462 | 209037 | 236674 | 185636 | 0 | 0 | 13.8697 | 8.2696
11 | 54500 | 0.12182 | 3960 | 208474 | 209626 | 209200 | 236838 | 185800 | 0 | 0 | 13.87 | 8.24168
11 | 54500 | 0.12182 | 3980 | 208637 | 209789 | 209363 | 237001 | 185964 | 0 | 0 | 13.8704 | 8.21384
11 | 54500 | 0.12182 | 4000 | 208798 | 209952 | 209525 | 237163 | 186127 | 0 | 0 | 13.8707 | 8.18608
12 | 0 | 0.0388089 | 0 | 0 | 0 | 0 | 29116 | 26423 | 0 | 0 | 0 | 29.1268
12 | 15000 | 0.0388089 | 8180 | 161640 | 161746 | 161714 | 163115 | 160433 | 0 | 0 | 1.7743 | 15.1302
12 | 15000 | 0.0388089 | 8200 | 161941 | 162047 | 162015 | 163416 | 160734 | 0 | 0 | 1.77431 | 15.1242
12 | 15000 | 0.0388089 | 8220 | 162242 | 162348 | 162315 | 163717 | 161035 | 0 | 0 | 1.77432 | 15.1182
12 | 15000 | 0.0388089 | 8240 | 162543 | 162649 | 162616 | 164018 | 161336 | 0 | 0 | 1.77433 | 15.1121
12 | 15000 | 0.0388089 | 8260 | 162843 | 162950 | 162917 | 164319 | 161637 | 0 | 0 | 1.77434 | 15.1061
12 | 15000 | 0.0388089 | 8280 | 163144 | 163250 | 163217 | 164619 | 161937 | 0 | 0 | 1.77435 | 15.1
12 | 15000 | 0.0388089 | 8300 | 163444 | 163551 | 163518 | 164920 | 162238 | 0 | 0 | 1.77436 | 15.094
12 | 15000 | 0.0388089 | 8320 | 163744 | 163851 | 163818 | 165220 | 162538 | 0 | 0 | 1.77437 | 15.088
12 | 15000 | 0.0388089 | 8340 | 164044 | 164151 | 164118 | 165520 | 162838 | 0 | 0 | 1.77438 | 15.082
12 | 15000 | 0.0388089 | 8360 | 164344 | 164451 | 164418 | 165820 | 163139 | 0 | 0 | 1.77439 | 15.0759
12 | 15000 | 0.0388089 | 8380 | 164644 | 164751 | 164718 | 166120 | 163439 | 0 | 0 | 1.7744 | 15.0699
12 | 15000 | 0.0388089 | 8400 | 164943 | 165051 | 165018 | 166420 | 163738 | 0 | 0 | 1.77441 | 15.0639
12 | 15000 | 0.0388089 | 8420 | 165243 | 165351 | 165318 | 166720 | 164038 | 0 | 0 | 1.77442 | 15.0579
12 | 15000 | 0.0388089 | 8440 | 165542 | 165650 | 165617 | 167020 | 164338 | 0 | 0 | 1.77443 | 15.0518
12 | 15000 | 0.0388089 | 8460 | 165841 | 165950 | 165917 | 167319 | 164637 | 0 | 0 | 1.77444 | 15.0458
12 | 15000 | 0.0388089 | 8480 | 166140 | 166249 | 166216 | 167618 | 164937 | 0 | 0 | 1.77445 | 15.0398
12 | 15000 | 0.0388089 | 8500 | 166440 | 166548 | 166515 | 167918 | 165236 | 0 | 0 | 1.77446 | 15.0338
12 | 15000 | 0.0388089 | 8520 | 166738 | 166847 | 166814 | 168217 | 165535 | 0 | 0 | 1.77447 | 15.0278
12 | 15000 | 0.0388089 | 8540 | 167037 | 167146 | 167113 | 168516 | 165834 | 0 | 0 | 1.77448 | 15.0218
12 | 15000 | 0.0388089 | 8560 | 167336 | 167445 | 167412 | 168814 | 166133 | 0 | 0 | 1.77449 | 15.0158
12 | 15000 | 0.0388089 | 8580 | 167634 | 167744 | 167710 | 169113 | 166432 | 0 | 0 | 1.7745 | 15.0098
12 | 15000 | 0.0388089 | 8600 | 167933 | 168043 | 168009 | 169412 | 166730 | 0 | 0 | 1.77451 | 15.0038
12 | 15000 | 0.0388089 | 8620 | 168231 | 168341 | 168307 | 169710 | 167029 | 0 | 0 | 1.77452 | 14.9978
12 | 15000 | 0.0388089 | 8640 | 168529 | 168639 | 168606 | 170009 | 167327 | 0 | 0 | 1.77453 | 14.9918
12 | 15000 | 0.0388089 | 8660 | 168827 | 168938 | 168904 | 170307 | 167625 | 0 | 0 | 1.77454 | 14.9858
12 | 15000 | 0.0388089 | 8680 | 169125 | 169236 | 169202 | 170605 | 167923 | 0 | 0 | 1.77455 | 14.9798
12 | 15000 | 0.0388089 | 8700 | 169423 | 169534 | 169500 | 170903 | 168221 | 0 | 0 | 1.77456 | 14.9738
12 | 15000 | 0.0388089 | 8720 | 169721 | 169832 | 169798 | 171201 | 168519 | 0 | 0 | 1.77457 | 14.9678
12 | 30000 | 0.0388089 | 16620 | 278104 | 278289 | 278232 | 279652 | 276982 | 0 | 0 | 1.77651 | 12.7503
12 | 30000 | 0.0388089 | 16640 | 278356 | 278541 | 278484 | 279905 | 277234 | 0 | 0 | 1.77651 | 12.745
12 | 30000 | 0.0388089 | 16660 | 278608 | 278793 | 278736 | 280157 | 277486 | 0 | 0 | 1.77651 | 12.7398
12 | 30000 | 0.0388089 | 16680 | 278860 | 279045 | 278988 | 280409 | 277738 | 0 | 0 | 1.77652 | 12.7345
12 | 30000 | 0.0388089 | 16700 | 279112 | 279297 | 279240 | 280661 | 277990 | 0 | 0 | 1.77652 | 12.7293
12 | 30000 | 0.0388089 | 16720 | 279363 | 279549 | 279492 | 280913 | 278242 | 0 | 0 | 1.77652 | 12.724
12 | 30000 | 0.0388089 | 16740 | 279615 | 279801 | 279744 | 281165 | 278494 | 0 | 0 | 1.77652 | 12.7188
12 | 30000 | 0.0388089 | 16760 | 279866 | 280053 | 279995 | 281416 | 278745 | 0 | 0 | 1.77653 | 12.7136
12 | 30000 | 0.0388089 | 16780 | 280118 | 280304 | 280247 | 281668 | 278997 | 0 | 0 | 1.77653 | 12.7083
12 | 30000 | 0.0388089 | 16800 | 280369 | 280556 | 280498 | 281919 | 279248 | 0 | 0 | 1.77653 | 12.7031
12 | 30000 | 0.0388089 | 16820 | 280620 | 280807 | 280750 | 282170 | 279500 | 0 | 0 | 1.77653 | 12.6979
12 | 30000 | 0.0388089 | 16840 | 280871 | 281058 | 281001 | 282422 | 279751 | 0 | 0 | 1.77654 | 12.6926
12 | 30000 | 0.0388089 | 16860 | 281122 | 281309 | 281252 | 282673 | 280002 | 0 | 0 | 1.77654 | 12.6874
12 | 30000 | 0.0388089 | 16880 | 281373 | 281560 | 281503 | 282924 | 280253 | 0 | 0 | 1.77654 | 12.6822
12 | 30000 | 0.0388089 | 16900 | 281624 | 281811 | 281754 | 283175 | 280504 | 0 | 0 | 1.77654 | 12.677
12 | 30000 | 0.0388089 | 16920 | 281874 | 282062 | 282004 | 283425 | 280755 | 0 | 0 | 1.77655 | 12.6717
12 | 30000 | 0.0388089 | 16940 | 282125 | 282313 | 282255 | 283676 | 281006 | 0 | 0 | 1.77655 | 12.6665
12 | 30000 | 0.0388089 | 16960 | 282375 | 282563 | 282506 | 283927 | 281256 | 0 | 0 | 1.77655 | 12.6613
12 | 30000 | 0.0388089 | 16980 | 282626 | 282814 | 282756 | 284177 | 281507 | 0 | 0 | 1.77655 | 12.6561
12 | 30000 | 0.0388089 | 17000 | 282876 | 283064 | 283006 | 284427 | 281757 | 0 | 0 | 1.77656 | 12.6509
12 | 30000 | 0.0388089 | 17020 | 283126 | 283314 | 283257 | 284678 | 282007 | 0 | 0 | 1.77656 | 12.6457
12 | 30000 | 0.0388089 | 17040 | 283376 | 283564 | 283507 | 284928 | 282258 | 0 | 0 | 1.77656 | 12.6404
12 | 30000 | 0.0388089 | 17060 | 283626 | 283814 | 283757 | 285178 | 282508 | 0 | 0 | 1.77656 | 12.6352
12 | 30000 | 0.0388089 | 17080 | 283876 | 284064 | 284007 | 285428 | 282758 | 0 | 0 | 1.77656 | 12.63
12 | 30000 | 0.0388089 | 17100 | 284125 | 284314 | 284256 | 285678 | 283007 | 0 | 0 | 1.77657 | 12.6248
12 | 30000 | 0.0388089 | 17120 | 284375 | 284564 | 284506 | 285927 | 283257 | 0 | 0 | 1.77657 | 12.6196
12 | 30000 | 0.0388089 | 17140 | 284624 | 284814 | 284756 | 286177 | 283507 | 0 | 0 | 1.77657 | 12.6144
12 | 30000 | 0.0388089 | 17160 | 284874 | 285063 | 285005 | 286426 | 283756 | 0 | 0 | 1.77657 | 12.6092
12 | 43500 | 0.0388089 | 24200 | 366289 | 366534 | 366459 | 367893 | 365232 | 0 | 0 | 1.77718 | 10.8863
12 | 43500 | 0.0388089 | 24220 | 366503 | 366748 | 366673 | 368107 | 365446 | 0 | 0 | 1.77718 | 10.8817
12 | 43500 | 0.0388089 | 24240 | 366717 | 366962 | 366887 | 368321 | 365660 | 0 | 0 | 1.77718 | 10.8771
12 | 43500 | 0.0388089 | 24260 | 366931 | 367176 | 367101 | 368535 | 365874 | 0 | 0 | 1.77718 | 10.8725
12 | 43500 | 0.0388089 | 24280 | 367145 | 367390 | 367315 | 368749 | 366088 | 0 | 0 | 1.77718 | 10.8679
12 | 43500 | 0.0388089 | 24300 | 367358 | 367604 | 367529 | 368962 | 366302 | 0 | 0 | 1.77718 | 10.8633
12 | 43500 | 0.0388089 | 24320 | 367572 | 367818 | 367742 | 369176 | 366515 | 0 | 0 | 1.77718 | 10.8588
12 | 43500 | 0.0388089 | 24340 | 367785 | 368031 | 367956 | 369390 | 366729 | 0 | 0 | 1.77719 | 10.8542
12 | 43500 | 0.0388089 | 24360 | 367998 | 368245 | 368169 | 369603 | 366942 | 0 | 0 | 1.77719 | 10.8496
12 | 43500 | 0.0388089 | 24380 | 368212 | 368458 | 368382 | 369816 | 367156 | 0 | 0 | 1.77719 | 10.845
12 | 43500 | 0.0388089 | 24400 | 368425 | 368671 | 368596 | 370030 | 367369 | 0 | 0 | 1.77719 | 10.8404
12 | 43500 | 0.0388089 | 24420 | 368638 | 368884 | 368809 | 370243 | 367582 | 0 | 0 | 1.77719 | 10.8358
12 | 43500 | 0.0388089 | 24440 | 368851 | 369098 | 369022 | 370456 | 367795 | 0 | 0 | 1.77719 | 10.8313
12 | 43500 | 0.0388089 | 24460 | 369064 | 369311 | 369235 | 370669 | 368008 | 0 | 0 | 1.77719 | 10.8267
12 | 43500 | 0.0388089 | 24480 | 369276 | 369523 | 369448 | 370882 | 368221 | 0 | 0 | 1.77719 | 10.8221
12 | 43500 | 0.0388089 | 24500 | 369489 | 369736 | 369660 | 371095 | 368434 | 0 | 0 | 1.7772 | 10.8175
12 | 43500 | 0.0388089 | 24520 | 369702 | 369949 | 369873 | 371307 | 368647 | 0 | 0 | 1.7772 | 10.813
12 | 43500 | 0.0388089 | 24540 | 369914 | 370162 | 370086 | 371520 | 368860 | 0 | 0 | 1.7772 | 10.8084
12 | 43500 | 0.0388089 | 24560 | 370126 | 370374 | 370298 | 371732 | 369072 | 0 | 0 | 1.7772 | 10.8038
12 | 43500 | 0.0388089 | 24580 | 370339 | 370587 | 370511 | 371945 | 369285 | 0 | 0 | 1.7772 | 10.7993
12 | 43500 | 0.0388089 | 24600 | 370551 | 370799 | 370723 | 372157 | 369497 | 0 | 0 | 1.7772 | 10.7947
12 | 43500 | 0.0388089 | 24620 | 370763 | 371011 | 370935 | 372369 | 369709 | 0 | 0 | 1.7772 | 10.7901
12 | 43500 | 0.0388089 | 24640 | 370975 | 371223 | 371147 | 372582 | 369921 | 0 | 0 | 1.7772 | 10.7856
12 | 43500 | 0.0388089 | 24660 | 371187 | 371435 | 371359 | 372794 | 370133 | 0 | 0 | 1.77721 | 10.781
12 | 43500 | 0.0388089 | 24680 | 371399 | 371647 | 371571 | 373006 | 370345 | 0 | 0 | 1.77721 | 10.7764
12 | 43500 | 0.0388089 | 24700 | 371610 | 371859 | 371783 | 373217 | 370557 | 0 | 0 | 1.77721 | 10.7719
12 | 43500 | 0.0388089 | 24720 | 371822 | 372071 | 371995 | 373429 | 370769 | 0 | 0 | 1.77721 | 10.7673
12 | 43500 | 0.0388089 | 24740 | 372034 | 372283 | 372206 | 373641 | 370981 | 0 | 0 | 1.77721 | 10.7628
12 | 51500 | 0.0388089 | 28420 | 409407 | 409681 | 409597 | 411037 | 408381 | 0 | 0 | 1.7774 | 9.95203
12 | 51500 | 0.0388089 | 28440 | 409601 | 409876 | 409792 | 411232 | 408577 | 0 | 0 | 1.7774 | 9.94777
12 | 51500 | 0.0388089 | 28460 | 409796 | 410071 | 409987 | 411427 | 408771 | 0 | 0 | 1.7774 | 9.94351
12 | 51500 | 0.0388089 | 28480 | 409991 | 410266 | 410181 | 411621 | 408966 | 0 | 0 | 1.7774 | 9.93925
12 | 51500 | 0.0388089 | 28500 | 410185 | 410461 | 410376 | 411816 | 409161 | 0 | 0 | 1.7774 | 9.935
12 | 51500 | 0.0388089 | 28520 | 410380 | 410655 | 410571 | 412011 | 409356 | 0 | 0 | 1.7774 | 9.93074
12 | 51500 | 0.0388089 | 28540 | 410574 | 410850 | 410765 | 412205 | 409550 | 0 | 0 | 1.7774 | 9.92649
12 | 51500 | 0.0388089 | 28560 | 410769 | 411044 | 410960 | 412400 | 409745 | 0 | 0 | 1.7774 | 9.92224
12 | 51500 | 0.0388089 | 28580 | 410963 | 411239 | 411154 | 412594 | 409939 | 0 | 0 | 1.7774 | 9.91799
12 | 51500 | 0.0388089 | 28600 | 411157 | 411433 | 411348 | 412788 | 410133 | 0 | 0 | 1.7774 | 9.91374
12 | 51500 | 0.0388089 | 28620 | 411351 | 411627 | 411543 | 412983 | 410328 | 0 | 0 | 1.7774 | 9.90949
12 | 51500 | 0.0388089 | 28640 | 411545 | 411821 | 411737 | 413177 | 410522 | 0 | 0 | 1.77741 | 9.90525
12 | 51500 | 0.0388089 | 28660 | 411739 | 412015 | 411931 | 413371 | 410716 | 0 | 0 | 1.77741 | 9.901
12 | 51500 | 0.0388089 | 28680 | 411933 | 412209 | 412125 | 413565 | 410910 | 0 | 0 | 1.77741 | 9.89676
12 | 51500 | 0.0388089 | 28700 | 412127 | 412403 | 412318 | 413759 | 411104 | 0 | 0 | 1.77741 | 9.89252
12 | 51500 | 0.0388089 | 28720 | 412320 | 412597 | 412512 | 413952 | 411298 | 0 | 0 | 1.77741 | 9.88828
12 | 51500 | 0.0388089 | 28740 | 412514 | 412791 | 412706 | 414146 | 411491 | 0 | 0 | 1.77741 | 9.88405
12 | 51500 | 0.0388089 | 28760 | 412707 | 412984 | 412899 | 414340 | 411685 | 0 | 0 | 1.77741 | 9.87981
12 | 51500 | 0.0388089 | 28780 | 412901 | 413178 | 413093 | 414533 | 411878 | 0 | 0 | 1.77741 | 9.87558
12 | 51500 | 0.0388089 | 28800 | 413094 | 413371 | 413286 | 414727 | 412072 | 0 | 0 | 1.77741 | 9.87134
12 | 51500 | 0.0388089 | 28820 | 413287 | 413565 | 413480 | 414920 | 412265 | 0 | 0 | 1.77741 | 9.86711
12 | 51500 | 0.0388089 | 28840 | 413481 | 413758 | 413673 | 415113 | 412459 | 0 | 0 | 1.77741 | 9.86288
12 | 51500 | 0.0388089 | 28860 | 413674 | 413951 | 413866 | 415306 | 412652 | 0 | 0 | 1.77742 | 9.85866
12 | 51500 | 0.0388089 | 28880 | 413867 | 414144 | 414059 | 415499 | 412845 | 0 | 0 | 1.77742 | 9.85443
12 | 51500 | 0.0388089 | 28900 | 414059 | 414337 | 414252 | 415692 | 413038 | 0 | 0 | 1.77742 | 9.8502
12 | 51500 | 0.0388089 | 28920 | 414252 | 414530 | 414445 | 415885 | 413231 | 0 | 0 | 1.77742 | 9.84598
12 | 51500 | 0.0388089 | 28940 | 414445 | 414723 | 414638 | 416078 | 413424 | 0 | 0 | 1.77742 | 9.84176
12 | 51500 | 0.0388089 | 28960 | 414638 | 414916 | 414830 | 416271 | 413616 | 0 | 0 | 1.77742 | 9.83754
12 | 51500 | 0.0388089 | 28980 | 414830 | 415108 | 415023 | 416464 | 413809 | 0 | 0 | 1.77742 | 9.83332
12 | 51500 | 0.0388089 | 29000 | 415022 | 415301 | 415215 | 416656 | 414002 | 0 | 0 | 1.77742 | 9.8291
12 | 51500 | 0.0388089 | 29020 | 415215 | 415493 | 415408 | 416849 | 414194 | 0 | 0 | 1.77742 | 9.82489
12 | 51500 | 0.0388089 | 29040 | 415407 | 415686 | 415600 | 417041 | 414387 | 0 | 0 | 1.77742 | 9.82067
12 | 51500 | 0.0388089 | 29060 | 415599 | 415878 | 415793 | 417233 | 414579 | 0 | 0 | 1.77742 | 9.81646
12 | 51500 | 0.0388089 | 29080 | 415791 | 416070 | 415985 | 417425 | 414771 | 0 | 0 | 1.77742 | 9.81225
12 | 51500 | 0.0388089 | 29100 | 415983 | 416262 | 416177 | 417618 | 414963 | 0 | 0 | 1.77743 | 9.80804
12 | 51500 | 0.0388089 | 29120 | 416175 | 416454 | 416369 | 417810 | 415155 | 0 | 0 | 1.77743 | 9.80383
12 | 51500 | 0.0388089 | 29140 | 416367 | 416646 | 416561 | 418002 | 415347 | 0 | 0 | 1.77743 | 9.79962
12 | 51500 | 0.0388089 | 29160 | 416559 | 416838 | 416753 | 418193 | 415539 | 0 | 0 | 1.77743 | 9.79542
12 | 51500 | 0.0388089 | 29180 | 416751 | 417030 | 416944 | 418385 | 415731 | 0 | 0 | 1.77743 | 9.79122
12 | 51500 | 0.0388089 | 29200 | 416942 | 417222 | 417136 | 418577 | 415923 | 0 | 0 | 1.77743 | 9.78701
12 | 51500 | 0.0388089 | 29220 | 417134 | 417413 | 417328 | 418769 | 416114 | 0 | 0 | 1.77743 | 9.78281
12 | 51500 | 0.0388089 | 29240 | 417325 | 417605 | 417519 | 418960 | 416306 | 0 | 0 | 1.77743 | 9.77861
12 | 51500 | 0.0388089 | 29260 | 417516 | 417796 | 417711 | 419152 | 416497 | 0 | 0 | 1.77743 | 9.77442
12 | 51500 | 0.0388089 | 29280 | 417708 | 417988 | 417902 | 419343 | 416689 | 0 | 0 | 1.77743 | 9.77022
12 | 51500 | 0.0388089 | 29300 | 417899 | 418179 | 418093 | 419534 | 416880 | 0 | 0 | 1.77743 | 9.76603
12 | 51500 | 0.0388089 | 29320 | 418090 | 418370 | 418284 | 419725 | 417071 | 0 | 0 | 1.77743 | 9.76183
12 | 51500 | 0.0388089 | 29340 | 418281 | 418561 | 418475 | 419916 | 417262 | 0 | 0 | 1.77744 | 9.75764
12 | 51500 | 0.0388089 | 29360 | 418472 | 418752 | 418666 | 420107 | 417453 | 0 | 0 | 1.77744 | 9.75345
12 | 51500 | 0.0388089 | 29380 | 418663 | 418943 | 418857 | 420298 | 417644 | 0 | 0 | 1.77744 | 9.74927
12 | 51500 | 0.0388089 | 29400 | 418853 | 419134 | 419048 | 420489 | 417835 | 0 | 0 | 1.77744 | 9.74508
12 | 51500 | 0.0388089 | 29420 | 419044 | 419325 | 419239 | 420680 | 418026 | 0 | 0 | 1.77744 | 9.74089
12 | 51500 | 0.0388089 | 29440 | 419234 | 419516 | 419429 | 420871 | 418217 | 0 | 0 | 1.77744 | 9.73671
12 | 51500 | 0.0388089 | 29460 | 419425 | 419706 | 419620 | 421061 | 418407 | 0 | 0 | 1.77744 | 9.73253
12 | 51500 | 0.0388089 | 29480 | 419615 | 419897 | 419810 | 421252 | 418598 | 0 | 0 | 1.77744 | 9.72835
12 | 51500 | 0.0388089 | 29500 | 419806 | 420087 | 420001 | 421442 | 418788 | 0 | 0 | 1.77744 | 9.72417
12 | 51500 | 0.0388089 | 29520 | 419996 | 420278 | 420191 | 421632 | 418979 | 0 | 0 | 1.77744 | 9.71999
12 | 54500 | 0.0388089 | 30100 | 425475 | 425760 | 425673 | 427115 | 424462 | 0 | 0 | 1.77747 | 9.59951
12 | 54500 | 0.0388089 | 30120 | 425663 | 425948 | 425861 | 427303 | 424650 | 0 | 0 | 1.77747 | 9.59538
12 | 54500 | 0.0388089 | 30140 | 425850 | 426136 | 426048 | 427490 | 424837 | 0 | 0 | 1.77747 | 9.59125
12 | 54500 | 0.0388089 | 30160 | 426038 | 426323 | 426236 | 427678 | 425025 | 0 | 0 | 1.77747 | 9.58712
12 | 54500 | 0.0388089 | 30180 | 426225 | 426511 | 426423 | 427865 | 425213 | 0 | 0 | 1.77747 | 9.58299
12 | 54500 | 0.0388089 | 30200 | 426412 | 426698 | 426611 | 428053 | 425400 | 0 | 0 | 1.77747 | 9.57886
12 | 54500 | 0.0388089 | 30220 | 426600 | 426886 | 426798 | 428240 | 425587 | 0 | 0 | 1.77747 | 9.57474
12 | 54500 | 0.0388089 | 30240 | 426787 | 427073 | 426985 | 428428 | 425775 | 0 | 0 | 1.77747 | 9.57062
12 | 54500 | 0.0388089 | 30260 | 426974 | 427260 | 427172 | 428615 | 425962 | 0 | 0 | 1.77747 | 9.5665
12 | 54500 | 0.0388089 | 30280 | 427161 | 427447 | 427359 | 428802 | 426149 | 0 | 0 | 1.77747 | 9.56238
12 | 54500 | 0.0388089 | 30300 | 427348 | 427634 | 427546 | 428989 | 426336 | 0 | 0 | 1.77747 | 9.55826
12 | 54500 | 0.0388089 | 30320 | 427535 | 427821 | 427733 | 429176 | 426523 | 0 | 0 | 1.77747 | 9.55414
12 | 54500 | 0.0388089 | 30340 | 427721 | 428008 | 427920 | 429363 | 426710 | 0 | 0 | 1.77748 | 9.55003
12 | 54500 | 0.0388089 | 30360 | 427908 | 428195 | 428107 | 429549 | 426897 | 0 | 0 | 1.77748 | 9.54591
12 | 54500 | 0.0388089 | 30380 | 428094 | 428382 | 428294 | 429736 | 427083 | 0 | 0 | 1.77748 | 9.5418
12 | 54500 | 0.0388089 | 30400 | 428281 | 428568 | 428480 | 429923 | 427270 | 0 | 0 | 1.77748 | 9.53769
12 | 54500 | 0.0388089 | 30420 | 428467 | 428755 | 428667 | 430109 | 427457 | 0 | 0 | 1.77748 | 9.53358
12 | 54500 | 0.0388089 | 30440 | 428654 | 428941 | 428853 | 430296 | 427643 | 0 | 0 | 1.77748 | 9.52947
12 | 54500 | 0.0388089 | 30460 | 428840 | 429128 | 429039 | 430482 | 427829 | 0 | 0 | 1.77748 | 9.52537
12 | 54500 | 0.0388089 | 30480 | 429026 | 429314 | 429226 | 430668 | 428016 | 0 | 0 | 1.77748 | 9.52126
12 | 54500 | 0.0388089 | 30500 | 429212 | 429500 | 429412 | 430854 | 428202 | 0 | 0 | 1.77748 | 9.51716
12 | 54500 | 0.0388089 | 30520 | 429398 | 429686 | 429598 | 431040 | 428388 | 0 | 0 | 1.77748 | 9.51306
12 | 54500 | 0.0388089 | 30540 | 429584 | 429872 | 429784 | 431226 | 428574 | 0 | 0 | 1.77748 | 9.50896
12 | 54500 | 0.0388089 | 30560 | 429770 | 430058 | 429970 | 431412 | 428760 | 0 | 0 | 1.77748 | 9.50486
12 | 54500 | 0.0388089 | 30580 | 429956 | 430244 | 430156 | 431598 | 428946 | 0 | 0 | 1.77748 | 9.50076
12 | 54500 | 0.0388089 | 30600 | 430141 | 430430 | 430341 | 431784 | 429132 | 0 | 0 | 1.77749 | 9.49667
12 | 54500 | 0.0388089 | 30620 | 430327 | 430615 | 430527 | 431970 | 429317 | 0 | 0 | 1.77749 | 9.49257
12 | 54500 | 0.0388089 | 30640 | 430512 | 430801 | 430712 | 432155 | 429503 | 0 | 0 | 1.77749 | 9.48848
12 | 54500 | 0.0388089 | 30660 | 430698 | 430987 | 430898 | 432341 | 429688 | 0 | 0 | 1.77749 | 9.48439
12 | 54500 | 0.0388089 | 30680 | 430883 | 431172 | 431083 | 432526 | 429874 | 0 | 0 | 1.77749 | 9.4803
12 | 54500 | 0.0388089 | 30700 | 431068 | 431357 | 431269 | 432711 | 430059 | 0 | 0 | 1.77749 | 9.47621
12 | 54500 | 0.0388089 | 30720 | 431253 | 431543 | 431454 | 432897 | 430245 | 0 | 0 | 1.77749 | 9.47212
12 | 54500 | 0.0388089 | 30740 | 431438 | 431728 | 431639 | 433082 | 430430 | 0 | 0 | 1.77749 | 9.46804
12 | 54500 | 0.0388089 | 30760 | 431623 | 431913 | 431824 | 433267 | 430615 | 0 | 0 | 1.77749 | 9.46395
12 | 54500 | 0.0388089 | 30780 | 431808 | 432098 | 432009 | 433452 | 430800 | 0 | 0 | 1.77749 | 9.45987
12 | 54500 | 0.0388089 | 30800 | 431993 | 432283 | 432194 | 433637 | 430985 | 0 | 0 | 1.77749 | 9.45579
12 | 54500 | 0.0388089 | 30820 | 432178 | 432468 | 432379 | 433822 | 431170 | 0 | 0 | 1.77749 | 9.45171
12 | 54500 | 0.0388089 | 30840 | 432362 | 432652 | 432563 | 434007 | 431354 | 0 | 0 | 1.77749 | 9.44764
12 | 54500 | 0.0388089 | 30860 | 432547 | 432837 | 432748 | 434191 | 431539 | 0 | 0 | 1.77749 | 9.44356
12 | 54500 | 0.0388089 | 30880 | 432731 | 433022 | 432933 | 434376 | 431724 | 0 | 0 | 1.7775 | 9.43948
12 | 54500 | 0.0388089 | 30900 | 432916 | 433206 | 433117 | 434560 | 431908 | 0 | 0 | 1.7775 | 9.43541
12 | 54500 | 0.0388089 | 30920 | 433100 | 433391 | 433302 | 434745 | 432093 | 0 | 0 | 1.7775 | 9.43134
12 | 54500 | 0.0388089 | 30940 | 433284 | 433575 | 433486 | 434929 | 432277 | 0 | 0 | 1.7775 | 9.42727
12 | 54500 | 0.0388089 | 30960 | 433468 | 433759 | 433670 | 435113 | 432461 | 0 | 0 | 1.7775 | 9.4232
12 | 54500 | 0.0388089 | 30980 | 433652 | 433943 | 433854 | 435297 | 432646 | 0 | 0 | 1.7775 | 9.41913
12 | 54500 | 0.0388089 | 31000 | 433836 | 434128 | 434038 | 435482 | 432830 | 0 | 0 | 1.7775 | 9.41507
12 | 54500 | 0.0388089 | 31020 | 434020 | 434312 | 434222 | 435666 | 433014 | 0 | 0 | 1.7775 | 9.411
12 | 54500 | 0.0388089 | 31040 | 434204 | 434496 | 434406 | 435849 | 433198 | 0 | 0 | 1.7775 | 9.40694
12 | 54500 | 0.0388089 | 31060 | 434388 | 434679 | 434590 | 436033 | 433382 | 0 | 0 | 1.7775 | 9.40288
12 | 54500 | 0.0388089 | 31080 | 434572 | 434863 | 434774 | 436217 | 433565 | 0 | 0 | 1.7775 | 9.39882
12 | 54500 | 0.0388089 | 31100 | 434755 | 435047 | 434957 | 436401 | 433749 | 0 | 0 | 1.7775 | 9.39476
12 | 54500 | 0.0388089 | 31120 | 434939 | 435230 | 435141 | 436584 | 433933 | 0 | 0 | 1.7775 | 9.39071
12 | 54500 | 0.0388089 | 31140 | 435122 | 435414 | 435324 | 436768 | 434116 | 0 | 0 | 1.77751 | 9.38665
12 | 54500 | 0.0388089 | 31160 | 435305 | 435597 | 435508 | 436951 | 434300 | 0 | 0 | 1.77751 | 9.3826
12 | 54500 | 0.0388089 | 31180 | 435488 | 435781 | 435691 | 437135 | 434483 | 0 | 0 | 1.77751 | 9.37855
12 | 54500 | 0.0388089 | 31200 | 435672 | 435964 | 435874 | 437318 | 434666 | 0 | 0 | 1.77751 | 9.37449
12 | 54500 | 0.0388089 | 31220 | 435855 | 436147 | 436057 | 437501 | 434849 | 0 | 0 | 1.77751 | 9.37045
13 | 0 | 0.015282 | 0 | 0 | 0 | 0 | 42113 | 40369 | 0 | 0 | 0 | 30.2671
14 | 0 | 0.0513385 | 0 | 0 | 0 | 0 | 8052 | 7820 | 0 | 0 | 0 | 28.5375
14 | 15000 | 0.0513385 | 2460 | 47468 | 47516 | 47501 | 47634 | 47403 | 0 | 0 | 5.90673 | 14.8213
14 | 15000 | 0.0513385 | 2480 | 47764 | 47812 | 47796 | 47930 | 47699 | 0 | 0 | 5.90712 | 14.8015
14 | 15000 | 0.0513385 | 2500 | 48059 | 48108 | 48092 | 48226 | 47995 | 0 | 0 | 5.9075 | 14.7817
14 | 15000 | 0.0513385 | 2520 | 48354 | 48403 | 48387 | 48521 | 48290 | 0 | 0 | 5.90788 | 14.762
14 | 15000 | 0.0513385 | 2540 | 48648 | 48698 | 48681 | 48816 | 48585 | 0 | 0 | 5.90825 | 14.7422
14 | 15000 | 0.0513385 | 2560 | 48942 | 48992 | 48976 | 49110 | 48879 | 0 | 0 | 5.90862 | 14.7225
14 | 15000 | 0.0513385 | 2580 | 49235 | 49286 | 49269 | 49404 | 49173 | 0 | 0 | 5.90898 | 14.7028
14 | 15000 | 0.0513385 | 2600 | 49529 | 49579 | 49563 | 49697 | 49466 | 0 | 0 | 5.90934 | 14.6831
14 | 15000 | 0.0513385 | 2620 | 49821 | 49873 | 49856 | 49991 | 49759 | 0 | 0 | 5.90969 | 14.6634
14 | 30000 | 0.0513385 | 4980 | 81707 | 81796 | 81767 | 81914 | 81683 | 0 | 0 | 5.93123 | 12.4906
14 | 30000 | 0.0513385 | 5000 | 81956 | 82045 | 82016 | 82163 | 81932 | 0 | 0 | 5.93132 | 12.4734
14 | 30000 | 0.0513385 | 5020 | 82204 | 82294 | 82264 | 82412 | 82181 | 0 | 0 | 5.93142 | 12.4562
14 | 30000 | 0.0513385 | 5040 | 82452 | 82542 | 82513 | 82660 | 82429 | 0 | 0 | 5.93151 | 12.439
14 | 30000 | 0.0513385 | 5060 | 82700 | 82790 | 82760 | 82908 | 82677 | 0 | 0 | 5.93161 | 12.4219
14 | 30000 | 0.0513385 | 5080 | 82947 | 83038 | 83008 | 83155 | 82925 | 0 | 0 | 5.9317 | 12.4047
14 | 30000 | 0.0513385 | 5100 | 83194 | 83285 | 83255 | 83403 | 83172 | 0 | 0 | 5.93179 | 12.3876
14 | 30000 | 0.0513385 | 5120 | 83440 | 83532 | 83502 | 83650 | 83419 | 0 | 0 | 5.93188 | 12.3705
14 | 30000 | 0.0513385 | 5140 | 83687 | 83778 | 83748 | 83896 | 83665 | 0 | 0 | 5.93197 | 12.3535
14 | 43500 | 0.0513385 | 7260 | 107917 | 108038 | 107998 | 108155 | 107925 | 0 | 0 | 5.93874 | 10.6524
14 | 43500 | 0.0513385 | 7280 | 108129 | 108250 | 108210 | 108367 | 108137 | 0 | 0 | 5.93878 | 10.6374
14 | 43500 | 0.0513385 | 7300 | 108340 | 108461 | 108421 | 108579 | 108348 | 0 | 0 | 5.93883 | 10.6223
14 | 43500 | 0.0513385 | 7320 | 108551 | 108672 | 108633 | 108790 | 108560 | 0 | 0 | 5.93887 | 10.6073
14 | 43500 | 0.0513385 | 7340 | 108762 | 108883 | 108844 | 109001 | 108771 | 0 | 0 | 5.93892 | 10.5923
14 | 43500 | 0.0513385 | 7360 | 108972 | 109094 | 109054 | 109212 | 108981 | 0 | 0 | 5.93896 | 10.5773
14 | 43500 | 0.0513385 | 7380 | 109183 | 109305 | 109264 | 109422 | 109192 | 0 | 0 | 5.93901 | 10.5624
14 | 43500 | 0.0513385 | 7400 | 109392 | 109515 | 109475 | 109632 | 109402 | 0 | 0 | 5.93905 | 10.5474
14 | 51500 | 0.0513385 | 8500 | 120481 | 120617 | 120572 | 120735 | 120504 | 0 | 0 | 5.94113 | 9.75231
14 | 51500 | 0.0513385 | 8520 | 120675 | 120811 | 120766 | 120928 | 120698 | 0 | 0 | 5.94116 | 9.73834
14 | 51500 | 0.0513385 | 8540 | 120868 | 121004 | 120960 | 121122 | 120891 | 0 | 0 | 5.9412 | 9.72439
14 | 51500 | 0.0513385 | 8560 | 121061 | 121197 | 121153 | 121315 | 121085 | 0 | 0 | 5.94123 | 9.71045
14 | 51500 | 0.0513385 | 8580 | 121254 | 121390 | 121346 | 121508 | 121278 | 0 | 0 | 5.94126 | 9.69653
14 | 51500 | 0.0513385 | 8600 | 121446 | 121583 | 121538 | 121701 | 121470 | 0 | 0 | 5.9413 | 9.68262
14 | 51500 | 0.0513385 | 8620 | 121639 | 121775 | 121730 | 121893 | 121663 | 0 | 0 | 5.94133 | 9.66874
14 | 51500 | 0.0513385 | 8640 | 121831 | 121968 | 121923 | 122085 | 121855 | 0 | 0 | 5.94136 | 9.65487
14 | 51500 | 0.0513385 | 8660 | 122022 | 122159 | 122114 | 122277 | 122047 | 0 | 0 | 5.94139 | 9.64101
14 | 51500 | 0.0513385 | 8680 | 122213 | 122351 | 122306 | 122469 | 122238 | 0 | 0 | 5.94142 | 9.62718
14 | 51500 | 0.0513385 | 8700 | 122405 | 122542 | 122497 | 122660 | 122429 | 0 | 0 | 5.94145 | 9.61336
14 | 51500 | 0.0513385 | 8720 | 122595 | 122733 | 122688 | 122851 | 122620 | 0 | 0 | 5.94149 | 9.59955
14 | 51500 | 0.0513385 | 8740 | 122786 | 122924 | 122879 | 123042 | 122811 | 0 | 0 | 5.94152 | 9.58577
14 | 51500 | 0.0513385 | 8760 | 122976 | 123114 | 123069 | 123232 | 123002 | 0 | 0 | 5.94155 | 9.572
14 | 51500 | 0.0513385 | 8780 | 123166 | 123305 | 123259 | 123422 | 123192 | 0 | 0 | 5.94158 | 9.55825
14 | 51500 | 0.0513385 | 8800 | 123356 | 123494 | 123449 | 123612 | 123382 | 0 | 0 | 5.94161 | 9.54451
14 | 51500 | 0.0513385 | 8820 | 123545 | 123684 | 123638 | 123802 | 123571 | 0 | 0 | 5.94164 | 9.53079
14 | 54500 | 0.0513385 | 9020 | 125424 | 125565 | 125519 | 125683 | 125452 | 0 | 0 | 5.94194 | 9.39453
14 | 54500 | 0.0513385 | 9040 | 125610 | 125752 | 125705 | 125869 | 125639 | 0 | 0 | 5.94197 | 9.38099
14 | 54500 | 0.0513385 | 9060 | 125796 | 125938 | 125891 | 126056 | 125825 | 0 | 0 | 5.942 | 9.36747
14 | 54500 | 0.0513385 | 9080 | 125982 | 126124 | 126077 | 126242 | 126011 | 0 | 0 | 5.94203 | 9.35397
14 | 54500 | 0.0513385 | 9100 | 126168 | 126310 | 126263 | 126427 | 126197 | 0 | 0 | 5.94206 | 9.34049
14 | 54500 | 0.0513385 | 9120 | 126353 | 126495 | 126448 | 126613 | 126383 | 0 | 0 | 5.94208 | 9.32702
14 | 54500 | 0.0513385 | 9140 | 126538 | 126681 | 126634 | 126798 | 126568 | 0 | 0 | 5.94211 | 9.31357
14 | 54500 | 0.0513385 | 9160 | 126723 | 126865 | 126818 | 126983 | 126753 | 0 | 0 | 5.94214 | 9.30013
14 | 54500 | 0.0513385 | 9180 | 126907 | 127050 | 127003 | 127168 | 126937 | 0 | 0 | 5.94217 | 9.28671
14 | 54500 | 0.0513385 | 9200 | 127091 | 127235 | 127187 | 127352 | 127122 | 0 | 0 | 5.9422 | 9.27331
14 | 54500 | 0.0513385 | 9220 | 127275 | 127419 | 127372 | 127536 | 127306 | 0 | 0 | 5.94223 | 9.25992
14 | 54500 | 0.0513385 | 9240 | 127459 | 127603 | 127555 | 127720 | 127490 | 0 | 0 | 5.94225 | 9.24655
14 | 54500 | 0.0513385 | 9260 | 127642 | 127786 | 127739 | 127904 | 127673 | 0 | 0 | 5.94228 | 9.2332
14 | 54500 | 0.0513385 | 9280 | 127825 | 127970 | 127922 | 128087 | 127857 | 0 | 0 | 5.94231 | 9.21986
14 | 54500 | 0.0513385 | 9300 | 128008 | 128153 | 128105 | 128270 | 128040 | 0 | 0 | 5.94234 | 9.20654
14 | 54500 | 0.0513385 | 9320 | 128191 | 128335 | 128288 | 128453 | 128223 | 0 | 0 | 5.94236 | 9.19324
15 | 0 | 0.0313676 | 0 | 0 | 0 | 0 | 158230 | 146259 | 0 | 0 | 0 | 29.4826
15 | 15000 | 0.0313676 | 4040 | 218848 | 218929 | 218906 | 225005 | 213058 | 0 | 0 | 3.5996 | 15.3102
15 | 15000 | 0.0313676 | 4060 | 219152 | 219233 | 219210 | 225309 | 213362 | 0 | 0 | 3.59969 | 15.2977
15 | 15000 | 0.0313676 | 4080 | 219456 | 219537 | 219514 | 225612 | 213665 | 0 | 0 | 3.59977 | 15.2853
15 | 15000 | 0.0313676 | 4100 | 219759 | 219840 | 219817 | 225916 | 213969 | 0 | 0 | 3.59986 | 15.2729
15 | 15000 | 0.0313676 | 4120 | 220062 | 220143 | 220120 | 226219 | 214272 | 0 | 0 | 3.59994 | 15.2605
15 | 15000 | 0.0313676 | 4140 | 220365 | 220446 | 220423 | 226522 | 214575 | 0 | 0 | 3.60003 | 15.2481
15 | 15000 | 0.0313676 | 4160 | 220667 | 220749 | 220725 | 226824 | 214878 | 0 | 0 | 3.60011 | 15.2357
15 | 15000 | 0.0313676 | 4180 | 220969 | 221051 | 221028 | 227127 | 215180 | 0 | 0 | 3.6002 | 15.2233
15 | 15000 | 0.0313676 | 4200 | 221271 | 221353 | 221330 | 227429 | 215482 | 0 | 0 | 3.60028 | 15.2109
15 | 15000 | 0.0313676 | 4220 | 221573 | 221655 | 221632 | 227730 | 215784 | 0 | 0 | 3.60036 | 15.1986
15 | 15000 | 0.0313676 | 4240 | 221875 | 221957 | 221933 | 228032 | 216086 | 0 | 0 | 3.60044 | 15.1862
15 | 15000 | 0.0313676 | 4260 | 222176 | 222258 | 222235 | 228333 | 216388 | 0 | 0 | 3.60052 | 15.1739
15 | 15000 | 0.0313676 | 4280 | 222477 | 222559 | 222536 | 228634 | 216689 | 0 | 0 | 3.6006 | 15.1615
15 | 15000 | 0.0313676 | 4300 | 222778 | 222860 | 222837 | 228935 | 216990 | 0 | 0 | 3.60068 | 15.1492
15 | 30000 | 0.0313676 | 8180 | 276604 | 276711 | 276680 | 282774 | 270851 | 0 | 0 | 3.60866 | 12.907
15 | 30000 | 0.0313676 | 8200 | 276859 | 276966 | 276936 | 283029 | 271107 | 0 | 0 | 3.60868 | 12.8962
15 | 30000 | 0.0313676 | 8220 | 277114 | 277221 | 277191 | 283284 | 271362 | 0 | 0 | 3.6087 | 12.8854
15 | 30000 | 0.0313676 | 8240 | 277369 | 277476 | 277445 | 283539 | 271617 | 0 | 0 | 3.60873 | 12.8747
15 | 30000 | 0.0313676 | 8260 | 277623 | 277731 | 277700 | 283793 | 271872 | 0 | 0 | 3.60875 | 12.8639
15 | 30000 | 0.0313676 | 8280 | 277878 | 277985 | 277954 | 284048 | 272126 | 0 | 0 | 3.60877 | 12.8531
15 | 30000 | 0.0313676 | 8300 | 278132 | 278239 | 278208 | 284302 | 272380 | 0 | 0 | 3.60879 | 12.8423
15 | 30000 | 0.0313676 | 8320 | 278386 | 278493 | 278462 | 284556 | 272634 | 0 | 0 | 3.60881 | 12.8316
15 | 30000 | 0.0313676 | 8340 | 278639 | 278747 | 278716 | 284810 | 272888 | 0 | 0 | 3.60883 | 12.8208
15 | 30000 | 0.0313676 | 8360 | 278893 | 279000 | 278970 | 285063 | 273142 | 0 | 0 | 3.60885 | 12.8101
15 | 30000 | 0.0313676 | 8380 | 279146 | 279254 | 279223 | 285316 | 273395 | 0 | 0 | 3.60887 | 12.7994
15 | 30000 | 0.0313676 | 8400 | 279399 | 279507 | 279476 | 285569 | 273648 | 0 | 0 | 3.60889 | 12.7886
15 | 30000 | 0.0313676 | 8420 | 279652 | 279760 | 279729 | 285822 | 273901 | 0 | 0 | 3.60891 | 12.7779
15 | 30000 | 0.0313676 | 8440 | 279904 | 280012 | 279981 | 286075 | 274154 | 0 | 0 | 3.60893 | 12.7672
15 | 43500 | 0.0313676 | 11920 | 320681 | 320807 | 320771 | 326859 | 314959 | 0 | 0 | 3.61144 | 11.014
15 | 43500 | 0.0313676 | 11940 | 320898 | 321024 | 320988 | 327076 | 315176 | 0 | 0 | 3.61145 | 11.0045
15 | 43500 | 0.0313676 | 11960 | 321114 | 321241 | 321205 | 327293 | 315393 | 0 | 0 | 3.61146 | 10.9951
15 | 43500 | 0.0313676 | 11980 | 321331 | 321458 | 321421 | 327509 | 315609 | 0 | 0 | 3.61147 | 10.9856
15 | 43500 | 0.0313676 | 12000 | 321547 | 321674 | 321638 | 327726 | 315826 | 0 | 0 | 3.61148 | 10.9762
15 | 43500 | 0.0313676 | 12020 | 321763 | 321890 | 321854 | 327942 | 316042 | 0 | 0 | 3.61149 | 10.9668
15 | 43500 | 0.0313676 | 12040 | 321979 | 322106 | 322070 | 328158 | 316258 | 0 | 0 | 3.6115 | 10.9574
15 | 43500 | 0.0313676 | 12060 | 322195 | 322322 | 322286 | 328374 | 316474 | 0 | 0 | 3.61151 | 10.9479
15 | 43500 | 0.0313676 | 12080 | 322411 | 322538 | 322501 | 328589 | 316690 | 0 | 0 | 3.61152 | 10.9385
15 | 43500 | 0.0313676 | 12100 | 322626 | 322753 | 322717 | 328805 | 316905 | 0 | 0 | 3.61153 | 10.9291
15 | 43500 | 0.0313676 | 12120 | 322841 | 322969 | 322932 | 329020 | 317121 | 0 | 0 | 3.61154 | 10.9197
15 | 43500 | 0.0313676 | 12140 | 323056 | 323184 | 323147 | 329235 | 317336 | 0 | 0 | 3.61155 | 10.9103
15 | 43500 | 0.0313676 | 12160 | 323271 | 323398 | 323362 | 329450 | 317551 | 0 | 0 | 3.61156 | 10.901
15 | 43500 | 0.0313676 | 12180 | 323486 | 323613 | 323577 | 329664 | 317766 | 0 | 0 | 3.61157 | 10.8916
15 | 51500 | 0.0313676 | 13980 | 342041 | 342176 | 342138 | 348222 | 336334 | 0 | 0 | 3.61233 | 10.0752
15 | 51500 | 0.0313676 | 14000 | 342238 | 342374 | 342336 | 348420 | 336532 | 0 | 0 | 3.61234 | 10.0664
15 | 51500 | 0.0313676 | 14020 | 342436 | 342572 | 342533 | 348618 | 336730 | 0 | 0 | 3.61235 | 10.0577
15 | 51500 | 0.0313676 | 14040 | 342634 | 342770 | 342731 | 348815 | 336928 | 0 | 0 | 3.61235 | 10.0489
15 | 51500 | 0.0313676 | 14060 | 342831 | 342967 | 342928 | 349013 | 337125 | 0 | 0 | 3.61236 | 10.0402
15 | 51500 | 0.0313676 | 14080 | 343028 | 343165 | 343126 | 349210 | 337323 | 0 | 0 | 3.61237 | 10.0314
15 | 51500 | 0.0313676 | 14100 | 343225 | 343362 | 343323 | 349407 | 337520 | 0 | 0 | 3.61237 | 10.0227
15 | 51500 | 0.0313676 | 14120 | 343422 | 343559 | 343520 | 349604 | 337717 | 0 | 0 | 3.61238 | 10.014
15 | 51500 | 0.0313676 | 14140 | 343619 | 343755 | 343716 | 349801 | 337914 | 0 | 0 | 3.61239 | 10.0052
15 | 51500 | 0.0313676 | 14160 | 343815 | 343952 | 343913 | 349997 | 338110 | 0 | 0 | 3.6124 | 9.99651
15 | 51500 | 0.0313676 | 14180 | 344012 | 344148 | 344109 | 350194 | 338307 | 0 | 0 | 3.6124 | 9.9878
15 | 51500 | 0.0313676 | 14200 | 344208 | 344345 | 344306 | 350390 | 338503 | 0 | 0 | 3.61241 | 9.9791
15 | 51500 | 0.0313676 | 14220 | 344404 | 344541 | 344502 | 350586 | 338699 | 0 | 0 | 3.61242 | 9.9704
15 | 51500 | 0.0313676 | 14240 | 344600 | 344737 | 344698 | 350782 | 338895 | 0 | 0 | 3.61242 | 9.9617
15 | 51500 | 0.0313676 | 14260 | 344795 | 344932 | 344893 | 350977 | 339091 | 0 | 0 | 3.61243 | 9.95302
15 | 51500 | 0.0313676 | 14280 | 344991 | 345128 | 345089 | 351173 | 339286 | 0 | 0 | 3.61244 | 9.94434
15 | 51500 | 0.0313676 | 14300 | 345186 | 345323 | 345284 | 351368 | 339482 | 0 | 0 | 3.61245 | 9.93566
15 | 51500 | 0.0313676 | 14320 | 345381 | 345518 | 345479 | 351563 | 339677 | 0 | 0 | 3.61245 | 9.927
15 | 51500 | 0.0313676 | 14340 | 345576 | 345713 | 345674 | 351758 | 339872 | 0 | 0 | 3.61246 | 9.91833
15 | 51500 | 0.0313676 | 14360 | 345771 | 345908 | 345869 | 351953 | 340067 | 0 | 0 | 3.61247 | 9.90968
15 | 51500 | 0.0313676 | 14380 | 345965 | 346103 | 346064 | 352147 | 340262 | 0 | 0 | 3.61247 | 9.90103
15 | 51500 | 0.0313676 | 14400 | 346160 | 346297 | 346258 | 352342 | 340456 | 0 | 0 | 3.61248 | 9.89239
15 | 51500 | 0.0313676 | 14420 | 346354 | 346492 | 346452 | 352536 | 340651 | 0 | 0 | 3.61249 | 9.88376
15 | 51500 | 0.0313676 | 14440 | 346548 | 346686 | 346646 | 352730 | 340845 | 0 | 0 | 3.6125 | 9.87513
15 | 51500 | 0.0313676 | 14460 | 346742 | 346880 | 346840 | 352924 | 341039 | 0 | 0 | 3.6125 | 9.8665
15 | 51500 | 0.0313676 | 14480 | 346936 | 347074 | 347034 | 353118 | 341233 | 0 | 0 | 3.61251 | 9.85789
15 | 51500 | 0.0313676 | 14500 | 347129 | 347267 | 347228 | 353311 | 341426 | 0 | 0 | 3.61252 | 9.84928
15 | 51500 | 0.0313676 | 14520 | 347322 | 347461 | 347421 | 353505 | 341620 | 0 | 0 | 3.61252 | 9.84068
15 | 54500 | 0.0313676 | 14820 | 350202 | 350341 | 350302 | 356384 | 344502 | 0 | 0 | 3.61262 | 9.71239
15 | 54500 | 0.0313676 | 14840 | 350392 | 350532 | 350492 | 356575 | 344692 | 0 | 0 | 3.61263 | 9.70389
15 | 54500 | 0.0313676 | 14860 | 350583 | 350723 | 350683 | 356766 | 344883 | 0 | 0 | 3.61264 | 9.6954
15 | 54500 | 0.0313676 | 14880 | 350773 | 350913 | 350873 | 356956 | 345073 | 0 | 0 | 3.61264 | 9.68691
15 | 54500 | 0.0313676 | 14900 | 350963 | 351103 | 351063 | 357146 | 345263 | 0 | 0 | 3.61265 | 9.67843
15 | 54500 | 0.0313676 | 14920 | 351153 | 351293 | 351253 | 357336 | 345453 | 0 | 0 | 3.61266 | 9.66995
15 | 54500 | 0.0313676 | 14940 | 351343 | 351483 | 351443 | 357526 | 345643 | 0 | 0 | 3.61266 | 9.66148
15 | 54500 | 0.0313676 | 14960 | 351532 | 351672 | 351632 | 357715 | 345833 | 0 | 0 | 3.61267 | 9.65302
15 | 54500 | 0.0313676 | 14980 | 351722 | 351862 | 351822 | 357905 | 346023 | 0 | 0 | 3.61268 | 9.64456
15 | 54500 | 0.0313676 | 15000 | 351911 | 352051 | 352011 | 358094 | 346212 | 0 | 0 | 3.61268 | 9.63611
15 | 54500 | 0.0313676 | 15020 | 352100 | 352240 | 352200 | 358283 | 346401 | 0 | 0 | 3.61269 | 9.62767
15 | 54500 | 0.0313676 | 15040 | 352289 | 352429 | 352389 | 358472 | 346590 | 0 | 0 | 3.6127 | 9.61923
15 | 54500 | 0.0313676 | 15060 | 352478 | 352618 | 352578 | 358660 | 346779 | 0 | 0 | 3.6127 | 9.6108
15 | 54500 | 0.0313676 | 15080 | 352666 | 352807 | 352767 | 358849 | 346968 | 0 | 0 | 3.61271 | 9.60237
15 | 54500 | 0.0313676 | 15100 | 352854 | 352995 | 352955 | 359037 | 347156 | 0 | 0 | 3.61271 | 9.59395
15 | 54500 | 0.0313676 | 15120 | 353043 | 353183 | 353143 | 359226 | 347344 | 0 | 0 | 3.61272 | 9.58554
15 | 54500 | 0.0313676 | 15140 | 353231 | 353372 | 353331 | 359414 | 347533 | 0 | 0 | 3.61273 | 9.57713
15 | 54500 | 0.0313676 | 15160 | 353418 | 353559 | 353519 | 359602 | 347721 | 0 | 0 | 3.61273 | 9.56873
15 | 54500 | 0.0313676 | 15180 | 353606 | 353747 | 353707 | 359789 | 347908 | 0 | 0 | 3.61274 | 9.56034
15 | 54500 | 0.0313676 | 15200 | 353794 | 353935 | 353894 | 359977 | 348096 | 0 | 0 | 3.61275 | 9.55195
15 | 54500 | 0.0313676 | 15220 | 353981 | 354122 | 354082 | 360164 | 348284 | 0 | 0 | 3.61275 | 9.54357
15 | 54500 | 0.0313676 | 15240 | 354168 | 354309 | 354269 | 360351 | 348471 | 0 | 0 | 3.61276 | 9.53519
15 | 54500 | 0.0313676 | 15260 | 354355 | 354497 | 354456 | 360538 | 348658 | 0 | 0 | 3.61276 | 9.52682
15 | 54500 | 0.0313676 | 15280 | 354542 | 354683 | 354643 | 360725 | 348845 | 0 | 0 | 3.61277 | 9.51846
15 | 54500 | 0.0313676 | 15300 | 354729 | 354870 | 354830 | 360912 | 349032 | 0 | 0 | 3.61278 | 9.5101
15 | 54500 | 0.0313676 | 15320 | 354915 | 355057 | 355016 | 361098 | 349218 | 0 | 0 | 3.61278 | 9.50175
15 | 54500 | 0.0313676 | 15340 | 355102 | 355243 | 355203 | 361285 | 349405 | 0 | 0 | 3.61279 | 9.49341
15 | 54500 | 0.0313676 | 15360 | 355288 | 355429 | 355389 | 361471 | 349591 | 0 | 0 | 3.6128 | 9.48507
16 | 0 | 0.0316233 | 0 | 0 | 0 | 0 | 158323 | 146250 | 0 | 0 | 0 | 29.4703
16 | 51500 | 0.0316233 | 120 | 153762 | 153815 | 153800 | 159955 | 147883 | 0 | 0 | 432.771 | 9.89868
17 | 0 | 0.0662589 | 0 | 0 | 0 | 0 | 22869 | 19688 | 0 | 0 | 0 | 27.8516
17 | 15000 | 0.0662589 | 860 | 34682 | 34737 | 34718 | 36384 | 33204 | 0 | 0 | 16.9108 | 14.463
17 | 15000 | 0.0662589 | 880 | 34969 | 35025 | 35006 | 36672 | 33492 | 0 | 0 | 16.9199 | 14.4069
17 | 15000 | 0.0662589 | 900 | 35256 | 35312 | 35293 | 36959 | 33779 | 0 | 0 | 16.9287 | 14.3509
17 | 30000 | 0.0662589 | 1740 | 46329 | 46407 | 46380 | 48053 | 44875 | 0 | 0 | 17.1144 | 12.1563
17 | 30000 | 0.0662589 | 1760 | 46571 | 46650 | 46622 | 48296 | 45117 | 0 | 0 | 17.1167 | 12.1077
17 | 30000 | 0.0662589 | 1780 | 46811 | 46891 | 46863 | 48537 | 45358 | 0 | 0 | 17.1189 | 12.0592
17 | 43500 | 0.0662589 | 2520 | 55064 | 55159 | 55126 | 56805 | 53628 | 0 | 0 | 17.176 | 10.3757
17 | 43500 | 0.0662589 | 2540 | 55270 | 55366 | 55333 | 57011 | 53834 | 0 | 0 | 17.1771 | 10.3331
17 | 43500 | 0.0662589 | 2560 | 55475 | 55571 | 55538 | 57217 | 54040 | 0 | 0 | 17.1781 | 10.2906
17 | 51500 | 0.0662589 | 2940 | 59217 | 59321 | 59285 | 60966 | 57790 | 0 | 0 | 17.1956 | 9.51155
17 | 51500 | 0.0662589 | 2960 | 59406 | 59510 | 59474 | 61155 | 57979 | 0 | 0 | 17.1964 | 9.47198
17 | 51500 | 0.0662589 | 2980 | 59594 | 59699 | 59663 | 61344 | 58167 | 0 | 0 | 17.1972 | 9.43254
17 | 51500 | 0.0662589 | 3000 | 59781 | 59886 | 59850 | 61531 | 58355 | 0 | 0 | 17.198 | 9.39325
17 | 51500 | 0.0662589 | 3020 | 59968 | 60073 | 60037 | 61718 | 58542 | 0 | 0 | 17.1987 | 9.35409
17 | 51500 | 0.0662589 | 3040 | 60153 | 60259 | 60223 | 61904 | 58728 | 0 | 0 | 17.1995 | 9.31507
17 | 54500 | 0.0662589 | 3120 | 60888 | 60996 | 60959 | 62641 | 59465 | 0 | 0 | 17.2024 | 9.16038
17 | 54500 | 0.0662589 | 3140 | 61070 | 61178 | 61141 | 62823 | 59647 | 0 | 0 | 17.2031 | 9.12205
17 | 54500 | 0.0662589 | 3160 | 61251 | 61359 | 61322 | 63004 | 59828 | 0 | 0 | 17.2038 | 9.08385
17 | 54500 | 0.0662589 | 3180 | 61432 | 61540 | 61503 | 63185 | 60009 | 0 | 0 | 17.2045 | 9.0458
17 | 54500 | 0.0662589 | 3200 | 61611 | 61720 | 61682 | 63365 | 60189 | 0 | 0 | 17.2052 | 9.00788
17 | 54500 | 0.0662589 | 3220 | 61790 | 61899 | 61862 | 63544 | 60368 | 0 | 0 | 17.2059 | 8.97009
18 | 0 | 0.0265183 | 0 | 0 | 0 | 0 | 29941 | 27998 | 0 | 0 | 0 | 29.7169
18 | 15000 | 0.0265183 | 4200 | 99173 | 99202 | 99194 | 100185 | 98247 | 0 | 0 | 3.45365 | 15.4382
18 | 15000 | 0.0265183 | 4220 | 99480 | 99510 | 99502 | 100493 | 98555 | 0 | 0 | 3.45373 | 15.4262
18 | 15000 | 0.0265183 | 4240 | 99788 | 99817 | 99809 | 100800 | 98862 | 0 | 0 | 3.45381 | 15.4142
18 | 15000 | 0.0265183 | 4260 | 100095 | 100124 | 100116 | 101107 | 99169 | 0 | 0 | 3.45389 | 15.4022
18 | 15000 | 0.0265183 | 4280 | 100401 | 100431 | 100423 | 101414 | 99476 | 0 | 0 | 3.45396 | 15.3902
18 | 15000 | 0.0265183 | 4300 | 100708 | 100738 | 100730 | 101721 | 99783 | 0 | 0 | 3.45404 | 15.3782
18 | 15000 | 0.0265183 | 4320 | 101014 | 101044 | 101036 | 102027 | 100089 | 0 | 0 | 3.45411 | 15.3662
18 | 15000 | 0.0265183 | 4340 | 101320 | 101350 | 101342 | 102334 | 100395 | 0 | 0 | 3.45419 | 15.3542
18 | 15000 | 0.0265183 | 4360 | 101626 | 101656 | 101648 | 102639 | 100701 | 0 | 0 | 3.45426 | 15.3422
18 | 15000 | 0.0265183 | 4380 | 101932 | 101962 | 101954 | 102945 | 101007 | 0 | 0 | 3.45433 | 15.3303
18 | 15000 | 0.0265183 | 4400 | 102237 | 102268 | 102259 | 103251 | 101313 | 0 | 0 | 3.4544 | 15.3183
18 | 15000 | 0.0265183 | 4420 | 102542 | 102573 | 102565 | 103556 | 101618 | 0 | 0 | 3.45448 | 15.3064
18 | 15000 | 0.0265183 | 4440 | 102847 | 102878 | 102870 | 103861 | 101923 | 0 | 0 | 3.45455 | 15.2944
18 | 15000 | 0.0265183 | 4460 | 103152 | 103182 | 103174 | 104165 | 102227 | 0 | 0 | 3.45462 | 15.2825
18 | 15000 | 0.0265183 | 4480 | 103456 | 103487 | 103479 | 104470 | 102532 | 0 | 0 | 3.45469 | 15.2706
18 | 30000 | 0.0265183 | 8540 | 160458 | 160506 | 160493 | 161487 | 159553 | 0 | 0 | 3.46205 | 13.0025
18 | 30000 | 0.0265183 | 8560 | 160716 | 160765 | 160752 | 161746 | 159812 | 0 | 0 | 3.46207 | 12.9921
18 | 30000 | 0.0265183 | 8580 | 160974 | 161023 | 161010 | 162004 | 160070 | 0 | 0 | 3.46209 | 12.9816
18 | 30000 | 0.0265183 | 8600 | 161232 | 161281 | 161268 | 162262 | 160328 | 0 | 0 | 3.46211 | 12.9712
18 | 30000 | 0.0265183 | 8620 | 161489 | 161538 | 161525 | 162519 | 160585 | 0 | 0 | 3.46213 | 12.9608
18 | 30000 | 0.0265183 | 8640 | 161747 | 161796 | 161783 | 162777 | 160843 | 0 | 0 | 3.46214 | 12.9504
18 | 30000 | 0.0265183 | 8660 | 162004 | 162053 | 162040 | 163034 | 161100 | 0 | 0 | 3.46216 | 12.94
18 | 30000 | 0.0265183 | 8680 | 162261 | 162310 | 162297 | 163291 | 161357 | 0 | 0 | 3.46218 | 12.9296
18 | 30000 | 0.0265183 | 8700 | 162518 | 162567 | 162554 | 163548 | 161614 | 0 | 0 | 3.4622 | 12.9192
18 | 30000 | 0.0265183 | 8720 | 162774 | 162824 | 162811 | 163805 | 161871 | 0 | 0 | 3.46222 | 12.9088
18 | 30000 | 0.0265183 | 8740 | 163030 | 163080 | 163067 | 164061 | 162127 | 0 | 0 | 3.46224 | 12.8984
18 | 30000 | 0.0265183 | 8760 | 163287 | 163336 | 163323 | 164317 | 162383 | 0 | 0 | 3.46225 | 12.8881
18 | 30000 | 0.0265183 | 8780 | 163543 | 163592 | 163579 | 164573 | 162639 | 0 | 0 | 3.46227 | 12.8777
18 | 30000 | 0.0265183 | 8800 | 163798 | 163848 | 163835 | 164829 | 162895 | 0 | 0 | 3.46229 | 12.8673
18 | 43500 | 0.0265183 | 12420 | 206767 | 206831 | 206814 | 207810 | 205880 | 0 | 0 | 3.46459 | 11.1039
18 | 43500 | 0.0265183 | 12440 | 206987 | 207051 | 207034 | 208030 | 206100 | 0 | 0 | 3.4646 | 11.0948
18 | 43500 | 0.0265183 | 12460 | 207207 | 207271 | 207254 | 208250 | 206319 | 0 | 0 | 3.46461 | 11.0856
18 | 43500 | 0.0265183 | 12480 | 207426 | 207490 | 207473 | 208469 | 206539 | 0 | 0 | 3.46462 | 11.0765
18 | 43500 | 0.0265183 | 12500 | 207646 | 207710 | 207693 | 208689 | 206758 | 0 | 0 | 3.46463 | 11.0674
18 | 43500 | 0.0265183 | 12520 | 207865 | 207929 | 207912 | 208908 | 206978 | 0 | 0 | 3.46463 | 11.0582
18 | 43500 | 0.0265183 | 12540 | 208084 | 208148 | 208131 | 209127 | 207197 | 0 | 0 | 3.46464 | 11.0491
18 | 43500 | 0.0265183 | 12560 | 208302 | 208366 | 208349 | 209346 | 207415 | 0 | 0 | 3.46465 | 11.04
18 | 43500 | 0.0265183 | 12580 | 208521 | 208585 | 208568 | 209564 | 207634 | 0 | 0 | 3.46466 | 11.0309
18 | 43500 | 0.0265183 | 12600 | 208739 | 208804 | 208786 | 209783 | 207852 | 0 | 0 | 3.46467 | 11.0218
18 | 43500 | 0.0265183 | 12620 | 208957 | 209022 | 209005 | 210001 | 208071 | 0 | 0 | 3.46468 | 11.0127
18 | 43500 | 0.0265183 | 12640 | 209175 | 209240 | 209223 | 210219 | 208289 | 0 | 0 | 3.46469 | 11.0036
18 | 43500 | 0.0265183 | 12660 | 209393 | 209458 | 209441 | 210437 | 208507 | 0 | 0 | 3.4647 | 10.9946
18 | 43500 | 0.0265183 | 12680 | 209611 | 209675 | 209658 | 210654 | 208724 | 0 | 0 | 3.4647 | 10.9855
18 | 51500 | 0.0265183 | 14580 | 229466 | 229537 | 229518 | 230515 | 228587 | 0 | 0 | 3.46542 | 10.1522
18 | 51500 | 0.0265183 | 14600 | 229667 | 229738 | 229719 | 230716 | 228788 | 0 | 0 | 3.46542 | 10.1437
18 | 51500 | 0.0265183 | 14620 | 229867 | 229938 | 229919 | 230916 | 228988 | 0 | 0 | 3.46543 | 10.1352
18 | 51500 | 0.0265183 | 14640 | 230068 | 230139 | 230120 | 231117 | 229188 | 0 | 0 | 3.46544 | 10.1268
18 | 51500 | 0.0265183 | 14660 | 230268 | 230339 | 230320 | 231317 | 229389 | 0 | 0 | 3.46544 | 10.1183
18 | 51500 | 0.0265183 | 14680 | 230468 | 230539 | 230520 | 231517 | 229589 | 0 | 0 | 3.46545 | 10.1098
18 | 51500 | 0.0265183 | 14700 | 230667 | 230738 | 230720 | 231717 | 229788 | 0 | 0 | 3.46546 | 10.1014
18 | 51500 | 0.0265183 | 14720 | 230867 | 230938 | 230919 | 231916 | 229988 | 0 | 0 | 3.46546 | 10.0929
18 | 51500 | 0.0265183 | 14740 | 231066 | 231138 | 231119 | 232116 | 230187 | 0 | 0 | 3.46547 | 10.0845
18 | 51500 | 0.0265183 | 14760 | 231265 | 231337 | 231318 | 232315 | 230387 | 0 | 0 | 3.46548 | 10.0761
18 | 51500 | 0.0265183 | 14780 | 231464 | 231536 | 231517 | 232514 | 230586 | 0 | 0 | 3.46548 | 10.0677
18 | 51500 | 0.0265183 | 14800 | 231663 | 231735 | 231716 | 232713 | 230785 | 0 | 0 | 3.46549 | 10.0592
18 | 51500 | 0.0265183 | 14820 | 231862 | 231934 | 231915 | 232912 | 230984 | 0 | 0 | 3.46549 | 10.0508
18 | 51500 | 0.0265183 | 14840 | 232061 | 232132 | 232113 | 233110 | 231182 | 0 | 0 | 3.4655 | 10.0424
18 | 51500 | 0.0265183 | 14860 | 232259 | 232331 | 232312 | 233309 | 231381 | 0 | 0 | 3.46551 | 10.034
18 | 51500 | 0.0265183 | 14880 | 232457 | 232529 | 232510 | 233507 | 231579 | 0 | 0 | 3.46551 | 10.0256
18 | 51500 | 0.0265183 | 14900 | 232655 | 232727 | 232708 | 233705 | 231777 | 0 | 0 | 3.46552 | 10.0172
18 | 51500 | 0.0265183 | 14920 | 232853 | 232925 | 232906 | 233903 | 231975 | 0 | 0 | 3.46553 | 10.0089
18 | 51500 | 0.0265183 | 14940 | 233051 | 233123 | 233104 | 234101 | 232173 | 0 | 0 | 3.46553 | 10.0005
18 | 51500 | 0.0265183 | 14960 | 233248 | 233320 | 233301 | 234298 | 232370 | 0 | 0 | 3.46554 | 9.99211
18 | 51500 | 0.0265183 | 14980 | 233446 | 233518 | 233498 | 234496 | 232568 | 0 | 0 | 3.46554 | 9.98375
18 | 51500 | 0.0265183 | 15000 | 233643 | 233715 | 233696 | 234693 | 232765 | 0 | 0 | 3.46555 | 9.97539
18 | 51500 | 0.0265183 | 15020 | 233840 | 233912 | 233893 | 234890 | 232962 | 0 | 0 | 3.46556 | 9.96704
18 | 51500 | 0.0265183 | 15040 | 234037 | 234109 | 234090 | 235087 | 233159 | 0 | 0 | 3.46556 | 9.95869
18 | 51500 | 0.0265183 | 15060 | 234233 | 234306 | 234286 | 235283 | 233356 | 0 | 0 | 3.46557 | 9.95035
18 | 51500 | 0.0265183 | 15080 | 234430 | 234502 | 234483 | 235480 | 233552 | 0 | 0 | 3.46558 | 9.94201
18 | 51500 | 0.0265183 | 15100 | 234626 | 234699 | 234679 | 235676 | 233749 | 0 | 0 | 3.46558 | 9.93368
18 | 51500 | 0.0265183 | 15120 | 234822 | 234895 | 234876 | 235873 | 233945 | 0 | 0 | 3.46559 | 9.92536
18 | 51500 | 0.0265183 | 15140 | 235018 | 235091 | 235072 | 236069 | 234141 | 0 | 0 | 3.46559 | 9.91704
18 | 54500 | 0.0265183 | 15440 | 237938 | 238012 | 237992 | 238989 | 237062 | 0 | 0 | 3.46568 | 9.793
18 | 54500 | 0.0265183 | 15460 | 238131 | 238205 | 238185 | 239183 | 237255 | 0 | 0 | 3.46569 | 9.78478
18 | 54500 | 0.0265183 | 15480 | 238325 | 238398 | 238379 | 239376 | 237448 | 0 | 0 | 3.46569 | 9.77656
18 | 54500 | 0.0265183 | 15500 | 238518 | 238591 | 238572 | 239569 | 237642 | 0 | 0 | 3.4657 | 9.76835
18 | 54500 | 0.0265183 | 15520 | 238710 | 238784 | 238765 | 239762 | 237834 | 0 | 0 | 3.46571 | 9.76015
18 | 54500 | 0.0265183 | 15540 | 238903 | 238977 | 238957 | 239955 | 238027 | 0 | 0 | 3.46571 | 9.75195
18 | 54500 | 0.0265183 | 15560 | 239096 | 239169 | 239150 | 240147 | 238220 | 0 | 0 | 3.46572 | 9.74375
18 | 54500 | 0.0265183 | 15580 | 239288 | 239362 | 239342 | 240339 | 238412 | 0 | 0 | 3.46572 | 9.73557
18 | 54500 | 0.0265183 | 15600 | 239480 | 239554 | 239534 | 240532 | 238604 | 0 | 0 | 3.46573 | 9.72739
18 | 54500 | 0.0265183 | 15620 | 239672 | 239746 | 239726 | 240724 | 238796 | 0 | 0 | 3.46573 | 9.71921
18 | 54500 | 0.0265183 | 15640 | 239864 | 239938 | 239918 | 240916 | 238988 | 0 | 0 | 3.46574 | 9.71104
18 | 54500 | 0.0265183 | 15660 | 240055 | 240130 | 240110 | 241107 | 239180 | 0 | 0 | 3.46575 | 9.70288
18 | 54500 | 0.0265183 | 15680 | 240247 | 240321 | 240302 | 241299 | 239372 | 0 | 0 | 3.46575 | 9.69472
18 | 54500 | 0.0265183 | 15700 | 240438 | 240513 | 240493 | 241490 | 239563 | 0 | 0 | 3.46576 | 9.68657
18 | 54500 | 0.0265183 | 15720 | 240629 | 240704 | 240684 | 241681 | 239754 | 0 | 0 | 3.46576 | 9.67842
18 | 54500 | 0.0265183 | 15740 | 240820 | 240895 | 240875 | 241872 | 239945 | 0 | 0 | 3.46577 | 9.67028
18 | 54500 | 0.0265183 | 15760 | 241011 | 241086 | 241066 | 242063 | 240136 | 0 | 0 | 3.46577 | 9.66214
18 | 54500 | 0.0265183 | 15780 | 241202 | 241277 | 241257 | 242254 | 240327 | 0 | 0 | 3.46578 | 9.65402
18 | 54500 | 0.0265183 | 15800 | 241393 | 241467 | 241447 | 242445 | 240518 | 0 | 0 | 3.46579 | 9.64589
18 | 54500 | 0.0265183 | 15820 | 241583 | 241658 | 241638 | 242635 | 240708 | 0 | 0 | 3.46579 | 9.63778
18 | 54500 | 0.0265183 | 15840 | 241773 | 241848 | 241828 | 242825 | 240898 | 0 | 0 | 3.4658 | 9.62966
18 | 54500 | 0.0265183 | 15860 | 241963 | 242038 | 242018 | 243015 | 241088 | 0 | 0 | 3.4658 | 9.62156
18 | 54500 | 0.0265183 | 15880 | 242153 | 242228 | 242208 | 243205 | 241278 | 0 | 0 | 3.46581 | 9.61346
18 | 54500 | 0.0265183 | 15900 | 242343 | 242418 | 242398 | 243395 | 241468 | 0 | 0 | 3.46581 | 9.60537
18 | 54500 | 0.0265183 | 15920 | 242532 | 242607 | 242587 | 243585 | 241658 | 0 | 0 | 3.46582 | 9.59728
18 | 54500 | 0.0265183 | 15940 | 242721 | 242797 | 242777 | 243774 | 241847 | 0 | 0 | 3.46582 | 9.58919
18 | 54500 | 0.0265183 | 15960 | 242911 | 242986 | 242966 | 243963 | 242036 | 0 | 0 | 3.46583 | 9.58112
18 | 54500 | 0.0265183 | 15980 | 243100 | 243175 | 243155 | 244152 | 242225 | 0 | 0 | 3.46583 | 9.57305
18 | 54500 | 0.0265183 | 16000 | 243289 | 243364 | 243344 | 244341 | 242414 | 0 | 0 | 3.46584 | 9.56498
19 | 0 | 0.160243 | 0 | 0 | 0 | 0 | 205143 | 135989 | 0 | 0 | 0 | 23.9013
19 | 15000 | 0.160243 | 15080 | 367217 | 371056 | 369608 | 408364 | 339729 | 0 | 0 | 0.961551 | 12.4177
19 | 15000 | 0.160243 | 15100 | 367462 | 371304 | 369854 | 408611 | 339977 | 0 | 0 | 0.961552 | 12.415
19 | 15000 | 0.160243 | 15120 | 367706 | 371551 | 370100 | 408858 | 340224 | 0 | 0 | 0.961554 | 12.4123
19 | 15000 | 0.160243 | 15140 | 367951 | 371798 | 370347 | 409105 | 340472 | 0 | 0 | 0.961556 | 12.4096
19 | 15000 | 0.160243 | 15160 | 368195 | 372046 | 370593 | 409352 | 340720 | 0 | 0 | 0.961557 | 12.4069
19 | 15000 | 0.160243 | 15180 | 368440 | 372293 | 370839 | 409599 | 340967 | 0 | 0 | 0.961559 | 12.4043
19 | 15000 | 0.160243 | 15200 | 368684 | 372540 | 371085 | 409846 | 341215 | 0 | 0 | 0.961561 | 12.4016
19 | 15000 | 0.160243 | 15220 | 368928 | 372787 | 371331 | 410093 | 341462 | 0 | 0 | 0.961562 | 12.3989
19 | 15000 | 0.160243 | 15240 | 369173 | 373034 | 371577 | 410339 | 341710 | 0 | 0 | 0.961564 | 12.3962
19 | 15000 | 0.160243 | 15260 | 369417 | 373281 | 371823 | 410586 | 341957 | 0 | 0 | 0.961566 | 12.3935
19 | 15000 | 0.160243 | 15280 | 369661 | 373528 | 372069 | 410833 | 342204 | 0 | 0 | 0.961567 | 12.3909
19 | 15000 | 0.160243 | 15300 | 369905 | 373775 | 372315 | 411079 | 342451 | 0 | 0 | 0.961569 | 12.3882
19 | 15000 | 0.160243 | 15320 | 370149 | 374022 | 372561 | 411326 | 342699 | 0 | 0 | 0.961571 | 12.3855
19 | 15000 | 0.160243 | 15340 | 370393 | 374269 | 372806 | 411572 | 342946 | 0 | 0 | 0.961572 | 12.3828
19 | 15000 | 0.160243 | 15360 | 370637 | 374516 | 373052 | 411818 | 343193 | 0 | 0 | 0.961574 | 12.3801
19 | 15000 | 0.160243 | 15380 | 370881 | 374762 | 373298 | 412065 | 343440 | 0 | 0 | 0.961575 | 12.3775
19 | 15000 | 0.160243 | 15400 | 371125 | 375009 | 373543 | 412311 | 343687 | 0 | 0 | 0.961577 | 12.3748
19 | 15000 | 0.160243 | 15420 | 371368 | 375256 | 373789 | 412557 | 343934 | 0 | 0 | 0.961579 | 12.3721
19 | 15000 | 0.160243 | 15440 | 371612 | 375502 | 374034 | 412803 | 344180 | 0 | 0 | 0.96158 | 12.3694
19 | 15000 | 0.160243 | 15460 | 371856 | 375749 | 374280 | 413049 | 344427 | 0 | 0 | 0.961582 | 12.3668
19 | 15000 | 0.160243 | 15480 | 372099 | 375995 | 374525 | 413296 | 344674 | 0 | 0 | 0.961584 | 12.3641
19 | 15000 | 0.160243 | 15500 | 372343 | 376241 | 374770 | 413541 | 344920 | 0 | 0 | 0.961585 | 12.3614
19 | 15000 | 0.160243 | 15520 | 372586 | 376488 | 375015 | 413787 | 345167 | 0 | 0 | 0.961587 | 12.3587
19 | 15000 | 0.160243 | 15540 | 372830 | 376734 | 375261 | 414033 | 345414 | 0 | 0 | 0.961588 | 12.3561
19 | 15000 | 0.160243 | 15560 | 373073 | 376980 | 375506 | 414279 | 345660 | 0 | 0 | 0.96159 | 12.3534
19 | 15000 | 0.160243 | 15580 | 373316 | 377226 | 375751 | 414525 | 345907 | 0 | 0 | 0.961592 | 12.3507
19 | 15000 | 0.160243 | 15600 | 373559 | 377472 | 375996 | 414770 | 346153 | 0 | 0 | 0.961593 | 12.348
19 | 15000 | 0.160243 | 15620 | 373803 | 377718 | 376241 | 415016 | 346399 | 0 | 0 | 0.961595 | 12.3454
19 | 15000 | 0.160243 | 15640 | 374046 | 377964 | 376486 | 415262 | 346646 | 0 | 0 | 0.961596 | 12.3427
19 | 15000 | 0.160243 | 15660 | 374289 | 378210 | 376730 | 415507 | 346892 | 0 | 0 | 0.961598 | 12.34
19 | 15000 | 0.160243 | 15680 | 374532 | 378456 | 376975 | 415753 | 347138 | 0 | 0 | 0.961599 | 12.3374
19 | 15000 | 0.160243 | 15700 | 374775 | 378702 | 377220 | 415998 | 347384 | 0 | 0 | 0.961601 | 12.3347
19 | 15000 | 0.160243 | 15720 | 375018 | 378947 | 377465 | 416243 | 347630 | 0 | 0 | 0.961603 | 12.332
19 | 15000 | 0.160243 | 15740 | 375260 | 379193 | 377709 | 416489 | 347876 | 0 | 0 | 0.961604 | 12.3293
19 | 15000 | 0.160243 | 15760 | 375503 | 379439 | 377954 | 416734 | 348122 | 0 | 0 | 0.961606 | 12.3267
19 | 15000 | 0.160243 | 15780 | 375746 | 379684 | 378198 | 416979 | 348368 | 0 | 0 | 0.961607 | 12.324
19 | 15000 | 0.160243 | 15800 | 375989 | 379930 | 378443 | 417224 | 348614 | 0 | 0 | 0.961609 | 12.3213
19 | 15000 | 0.160243 | 15820 | 376231 | 380175 | 378687 | 417469 | 348859 | 0 | 0 | 0.96161 | 12.3187
19 | 15000 | 0.160243 | 15840 | 376474 | 380421 | 378931 | 417714 | 349105 | 0 | 0 | 0.961612 | 12.316
19 | 15000 | 0.160243 | 15860 | 376716 | 380666 | 379176 | 417959 | 349351 | 0 | 0 | 0.961613 | 12.3133
19 | 15000 | 0.160243 | 15880 | 376959 | 380911 | 379420 | 418204 | 349596 | 0 | 0 | 0.961615 | 12.3107
19 | 15000 | 0.160243 | 15900 | 377201 | 381156 | 379664 | 418449 | 349842 | 0 | 0 | 0.961616 | 12.308
19 | 15000 | 0.160243 | 15920 | 377444 | 381402 | 379908 | 418694 | 350087 | 0 | 0 | 0.961618 | 12.3053
19 | 15000 | 0.160243 | 15940 | 377686 | 381647 | 380152 | 418939 | 350333 | 0 | 0 | 0.961619 | 12.3027
19 | 15000 | 0.160243 | 15960 | 377928 | 381892 | 380396 | 419183 | 350578 | 0 | 0 | 0.961621 | 12.3
19 | 15000 | 0.160243 | 15980 | 378170 | 382137 | 380640 | 419428 | 350823 | 0 | 0 | 0.961622 | 12.2973
19 | 15000 | 0.160243 | 16000 | 378412 | 382382 | 380884 | 419672 | 351069 | 0 | 0 | 0.961624 | 12.2947
19 | 15000 | 0.160243 | 16020 | 378654 | 382626 | 381128 | 419917 | 351314 | 0 | 0 | 0.961625 | 12.292
19 | 15000 | 0.160243 | 16040 | 378896 | 382871 | 381371 | 420161 | 351559 | 0 | 0 | 0.961627 | 12.2894
19 | 15000 | 0.160243 | 16060 | 379138 | 383116 | 381615 | 420406 | 351804 | 0 | 0 | 0.961628 | 12.2867
19 | 15000 | 0.160243 | 16080 | 379380 | 383361 | 381859 | 420650 | 352049 | 0 | 0 | 0.96163 | 12.284
19 | 15000 | 0.160243 | 16100 | 379622 | 383605 | 382102 | 420894 | 352294 | 0 | 0 | 0.961631 | 12.2814
19 | 30000 | 0.160243 | 30660 | 541551 | 547416 | 545203 | 584435 | 516331 | 0 | 0 | 0.962199 | 10.4658
19 | 30000 | 0.160243 | 30680 | 541754 | 547623 | 545408 | 584641 | 516538 | 0 | 0 | 0.9622 | 10.4634
19 | 30000 | 0.160243 | 30700 | 541958 | 547829 | 545613 | 584847 | 516745 | 0 | 0 | 0.9622 | 10.4611
19 | 30000 | 0.160243 | 30720 | 542162 | 548035 | 545819 | 585053 | 516951 | 0 | 0 | 0.962201 | 10.4588
19 | 30000 | 0.160243 | 30740 | 542366 | 548241 | 546024 | 585259 | 517157 | 0 | 0 | 0.962201 | 10.4564
19 | 30000 | 0.160243 | 30760 | 542569 | 548447 | 546229 | 585464 | 517364 | 0 | 0 | 0.962201 | 10.4541
19 | 30000 | 0.160243 | 30780 | 542773 | 548653 | 546434 | 585670 | 517570 | 0 | 0 | 0.962202 | 10.4518
19 | 30000 | 0.160243 | 30800 | 542977 | 548859 | 546639 | 585875 | 517776 | 0 | 0 | 0.962202 | 10.4494
19 | 30000 | 0.160243 | 30820 | 543180 | 549065 | 546844 | 586081 | 517982 | 0 | 0 | 0.962203 | 10.4471
19 | 30000 | 0.160243 | 30840 | 543384 | 549271 | 547049 | 586286 | 518189 | 0 | 0 | 0.962203 | 10.4448
19 | 30000 | 0.160243 | 30860 | 543587 | 549476 | 547254 | 586492 | 518395 | 0 | 0 | 0.962204 | 10.4425
19 | 30000 | 0.160243 | 30880 | 543790 | 549682 | 547459 | 586697 | 518601 | 0 | 0 | 0.962204 | 10.4401
19 | 30000 | 0.160243 | 30900 | 543994 | 549888 | 547664 | 586902 | 518807 | 0 | 0 | 0.962204 | 10.4378
19 | 30000 | 0.160243 | 30920 | 544197 | 550094 | 547868 | 587108 | 519013 | 0 | 0 | 0.962205 | 10.4355
19 | 30000 | 0.160243 | 30940 | 544400 | 550299 | 548073 | 587313 | 519219 | 0 | 0 | 0.962205 | 10.4332
19 | 30000 | 0.160243 | 30960 | 544603 | 550505 | 548278 | 587518 | 519424 | 0 | 0 | 0.962206 | 10.4308
19 | 30000 | 0.160243 | 30980 | 544806 | 550710 | 548482 | 587723 | 519630 | 0 | 0 | 0.962206 | 10.4285
19 | 30000 | 0.160243 | 31000 | 545010 | 550916 | 548687 | 587928 | 519836 | 0 | 0 | 0.962206 | 10.4262
19 | 30000 | 0.160243 | 31020 | 545213 | 551121 | 548891 | 588133 | 520042 | 0 | 0 | 0.962207 | 10.4239
19 | 30000 | 0.160243 | 31040 | 545416 | 551326 | 549096 | 588338 | 520247 | 0 | 0 | 0.962207 | 10.4215
19 | 30000 | 0.160243 | 31060 | 545619 | 551532 | 549300 | 588543 | 520453 | 0 | 0 | 0.962208 | 10.4192
19 | 30000 | 0.160243 | 31080 | 545821 | 551737 | 549505 | 588748 | 520659 | 0 | 0 | 0.962208 | 10.4169
19 | 30000 | 0.160243 | 31100 | 546024 | 551942 | 549709 | 588953 | 520864 | 0 | 0 | 0.962208 | 10.4146
19 | 30000 | 0.160243 | 31120 | 546227 | 552147 | 549913 | 589158 | 521070 | 0 | 0 | 0.962209 | 10.4122
19 | 30000 | 0.160243 | 31140 | 546430 | 552352 | 550117 | 589363 | 521275 | 0 | 0 | 0.962209 | 10.4099
19 | 30000 | 0.160243 | 31160 | 546633 | 552557 | 550322 | 589567 | 521480 | 0 | 0 | 0.96221 | 10.4076
19 | 30000 | 0.160243 | 31180 | 546835 | 552762 | 550526 | 589772 | 521686 | 0 | 0 | 0.96221 | 10.4053
19 | 30000 | 0.160243 | 31200 | 547038 | 552967 | 550730 | 589976 | 521891 | 0 | 0 | 0.96221 | 10.403
19 | 30000 | 0.160243 | 31220 | 547240 | 553172 | 550934 | 590181 | 522096 | 0 | 0 | 0.962211 | 10.4006
19 | 30000 | 0.160243 | 31240 | 547443 | 553377 | 551138 | 590385 | 522301 | 0 | 0 | 0.962211 | 10.3983
19 | 30000 | 0.160243 | 31260 | 547645 | 553582 | 551342 | 590590 | 522506 | 0 | 0 | 0.962212 | 10.396
19 | 30000 | 0.160243 | 31280 | 547848 | 553787 | 551546 | 590794 | 522712 | 0 | 0 | 0.962212 | 10.3937
19 | 30000 | 0.160243 | 31300 | 548050 | 553991 | 551749 | 590999 | 522917 | 0 | 0 | 0.962212 | 10.3914
19 | 30000 | 0.160243 | 31320 | 548252 | 554196 | 551953 | 591203 | 523122 | 0 | 0 | 0.962213 | 10.389
19 | 30000 | 0.160243 | 31340 | 548455 | 554401 | 552157 | 591407 | 523326 | 0 | 0 | 0.962213 | 10.3867
19 | 30000 | 0.160243 | 31360 | 548657 | 554605 | 552361 | 591611 | 523531 | 0 | 0 | 0.962213 | 10.3844
19 | 30000 | 0.160243 | 31380 | 548859 | 554810 | 552564 | 591816 | 523736 | 0 | 0 | 0.962214 | 10.3821
19 | 30000 | 0.160243 | 31400 | 549061 | 555014 | 552768 | 592020 | 523941 | 0 | 0 | 0.962214 | 10.3798
19 | 30000 | 0.160243 | 31420 | 549263 | 555219 | 552971 | 592224 | 524146 | 0 | 0 | 0.962215 | 10.3775
19 | 30000 | 0.160243 | 31440 | 549465 | 555423 | 553175 | 592428 | 524350 | 0 | 0 | 0.962215 | 10.3751
19 | 30000 | 0.160243 | 31460 | 549667 | 555627 | 553378 | 592632 | 524555 | 0 | 0 | 0.962215 | 10.3728
19 | 30000 | 0.160243 | 31480 | 549869 | 555832 | 553582 | 592836 | 524760 | 0 | 0 | 0.962216 | 10.3705
19 | 30000 | 0.160243 | 31500 | 550071 | 556036 | 553785 | 593039 | 524964 | 0 | 0 | 0.962216 | 10.3682
19 | 30000 | 0.160243 | 31520 | 550273 | 556240 | 553988 | 593243 | 525169 | 0 | 0 | 0.962217 | 10.3659
19 | 30000 | 0.160243 | 31540 | 550475 | 556444 | 554192 | 593447 | 525373 | 0 | 0 | 0.962217 | 10.3636
19 | 30000 | 0.160243 | 31560 | 550676 | 556648 | 554395 | 593651 | 525577 | 0 | 0 | 0.962217 | 10.3613
19 | 30000 | 0.160243 | 31580 | 550878 | 556852 | 554598 | 593854 | 525782 | 0 | 0 | 0.962218 | 10.3589
19 | 30000 | 0.160243 | 31600 | 551080 | 557056 | 554801 | 594058 | 525986 | 0 | 0 | 0.962218 | 10.3566
19 | 30000 | 0.160243 | 31620 | 551281 | 557260 | 555004 | 594261 | 526190 | 0 | 0 | 0.962219 | 10.3543
19 | 30000 | 0.160243 | 31640 | 551483 | 557464 | 555207 | 594465 | 526394 | 0 | 0 | 0.962219 | 10.352
19 | 30000 | 0.160243 | 31660 | 551684 | 557668 | 555410 | 594668 | 526599 | 0 | 0 | 0.962219 | 10.3497
19 | 30000 | 0.160243 | 31680 | 551886 | 557872 | 555613 | 594872 | 526803 | 0 | 0 | 0.96222 | 10.3474
19 | 43500 | 0.160243 | 44680 | 673030 | 680425 | 677634 | 717186 | 649557 | 0 | 0 | 0.962397 | 8.93408
19 | 43500 | 0.160243 | 44700 | 673202 | 680599 | 677807 | 717359 | 649731 | 0 | 0 | 0.962397 | 8.93203
19 | 43500 | 0.160243 | 44720 | 673374 | 680773 | 677981 | 717533 | 649905 | 0 | 0 | 0.962397 | 8.92999
19 | 43500 | 0.160243 | 44740 | 673546 | 680946 | 678154 | 717706 | 650079 | 0 | 0 | 0.962397 | 8.92795
19 | 43500 | 0.160243 | 44760 | 673717 | 681120 | 678327 | 717880 | 650253 | 0 | 0 | 0.962397 | 8.92591
19 | 43500 | 0.160243 | 44780 | 673889 | 681294 | 678500 | 718053 | 650427 | 0 | 0 | 0.962397 | 8.92387
19 | 43500 | 0.160243 | 44800 | 674061 | 681468 | 678673 | 718226 | 650601 | 0 | 0 | 0.962398 | 8.92183
19 | 43500 | 0.160243 | 44820 | 674233 | 681641 | 678846 | 718400 | 650775 | 0 | 0 | 0.962398 | 8.91979
19 | 43500 | 0.160243 | 44840 | 674404 | 681815 | 679018 | 718573 | 650949 | 0 | 0 | 0.962398 | 8.91775
19 | 43500 | 0.160243 | 44860 | 674576 | 681988 | 679191 | 718746 | 651123 | 0 | 0 | 0.962398 | 8.91571
19 | 43500 | 0.160243 | 44880 | 674747 | 682162 | 679364 | 718919 | 651297 | 0 | 0 | 0.962398 | 8.91367
19 | 43500 | 0.160243 | 44900 | 674919 | 682336 | 679537 | 719092 | 651471 | 0 | 0 | 0.962399 | 8.91163
19 | 43500 | 0.160243 | 44920 | 675090 | 682509 | 679710 | 719266 | 651645 | 0 | 0 | 0.962399 | 8.9096
19 | 43500 | 0.160243 | 44940 | 675262 | 682682 | 679882 | 719439 | 651818 | 0 | 0 | 0.962399 | 8.90756
19 | 43500 | 0.160243 | 44960 | 675433 | 682856 | 680055 | 719612 | 651992 | 0 | 0 | 0.962399 | 8.90552
19 | 43500 | 0.160243 | 44980 | 675604 | 683029 | 680227 | 719785 | 652166 | 0 | 0 | 0.962399 | 8.90348
19 | 43500 | 0.160243 | 45000 | 675776 | 683202 | 680400 | 719957 | 652339 | 0 | 0 | 0.9624 | 8.90145
19 | 43500 | 0.160243 | 45020 | 675947 | 683376 | 680572 | 720130 | 652513 | 0 | 0 | 0.9624 | 8.89941
19 | 43500 | 0.160243 | 45040 | 676118 | 683549 | 680745 | 720303 | 652686 | 0 | 0 | 0.9624 | 8.89738
19 | 43500 | 0.160243 | 45060 | 676289 | 683722 | 680917 | 720476 | 652860 | 0 | 0 | 0.9624 | 8.89534
19 | 43500 | 0.160243 | 45080 | 676460 | 683895 | 681090 | 720649 | 653033 | 0 | 0 | 0.9624 | 8.89331
19 | 43500 | 0.160243 | 45100 | 676631 | 684068 | 681262 | 720821 | 653206 | 0 | 0 | 0.962401 | 8.89127
19 | 43500 | 0.160243 | 45120 | 676802 | 684241 | 681434 | 720994 | 653380 | 0 | 0 | 0.962401 | 8.88924
19 | 43500 | 0.160243 | 45140 | 676973 | 684414 | 681606 | 721167 | 653553 | 0 | 0 | 0.962401 | 8.8872
19 | 43500 | 0.160243 | 45160 | 677144 | 684587 | 681779 | 721339 | 653726 | 0 | 0 | 0.962401 | 8.88517
19 | 43500 | 0.160243 | 45180 | 677315 | 684760 | 681951 | 721512 | 653900 | 0 | 0 | 0.962401 | 8.88314
19 | 43500 | 0.160243 | 45200 | 677486 | 684933 | 682123 | 721684 | 654073 | 0 | 0 | 0.962401 | 8.88111
19 | 43500 | 0.160243 | 45220 | 677657 | 685106 | 682295 | 721857 | 654246 | 0 | 0 | 0.962402 | 8.87907
19 | 43500 | 0.160243 | 45240 | 677828 | 685278 | 682467 | 722029 | 654419 | 0 | 0 | 0.962402 | 8.87704
19 | 43500 | 0.160243 | 45260 | 677999 | 685451 | 682639 | 722201 | 654592 | 0 | 0 | 0.962402 | 8.87501
19 | 43500 | 0.160243 | 45280 | 678169 | 685624 | 682811 | 722374 | 654765 | 0 | 0 | 0.962402 | 8.87298
19 | 43500 | 0.160243 | 45300 | 678340 | 685796 | 682983 | 722546 | 654938 | 0 | 0 | 0.962402 | 8.87095
19 | 43500 | 0.160243 | 45320 | 678510 | 685969 | 683155 | 722718 | 655111 | 0 | 0 | 0.962403 | 8.86892
19 | 43500 | 0.160243 | 45340 | 678681 | 686142 | 683326 | 722890 | 655284 | 0 | 0 | 0.962403 | 8.86689
19 | 43500 | 0.160243 | 45360 | 678852 | 686314 | 683498 | 723062 | 655456 | 0 | 0 | 0.962403 | 8.86486
19 | 43500 | 0.160243 | 45380 | 679022 | 686486 | 683670 | 723235 | 655629 | 0 | 0 | 0.962403 | 8.86283
19 | 43500 | 0.160243 | 45400 | 679192 | 686659 | 683841 | 723407 | 655802 | 0 | 0 | 0.962403 | 8.8608
19 | 43500 | 0.160243 | 45420 | 679363 | 686831 | 684013 | 723579 | 655975 | 0 | 0 | 0.962404 | 8.85877
19 | 43500 | 0.160243 | 45440 | 679533 | 687004 | 684185 | 723751 | 656147 | 0 | 0 | 0.962404 | 8.85675
19 | 43500 | 0.160243 | 45460 | 679704 | 687176 | 684356 | 723923 | 656320 | 0 | 0 | 0.962404 | 8.85472
19 | 43500 | 0.160243 | 45480 | 679874 | 687348 | 684528 | 724094 | 656492 | 0 | 0 | 0.962404 | 8.85269
19 | 43500 | 0.160243 | 45500 | 680044 | 687520 | 684699 | 724266 | 656665 | 0 | 0 | 0.962404 | 8.85067
19 | 43500 | 0.160243 | 45520 | 680214 | 687693 | 684871 | 724438 | 656837 | 0 | 0 | 0.962404 | 8.84864
19 | 43500 | 0.160243 | 45540 | 680384 | 687865 | 685042 | 724610 | 657010 | 0 | 0 | 0.962405 | 8.84661
19 | 43500 | 0.160243 | 45560 | 680554 | 688037 | 685213 | 724782 | 657182 | 0 | 0 | 0.962405 | 8.84459
19 | 43500 | 0.160243 | 45580 | 680725 | 688209 | 685385 | 724953 | 657355 | 0 | 0 | 0.962405 | 8.84256
19 | 43500 | 0.160243 | 45600 | 680895 | 688381 | 685556 | 725125 | 657527 | 0 | 0 | 0.962405 | 8.84054
19 | 43500 | 0.160243 | 45620 | 681065 | 688553 | 685727 | 725296 | 657699 | 0 | 0 | 0.962405 | 8.83851
19 | 43500 | 0.160243 | 45640 | 681234 | 688725 | 685898 | 725468 | 657871 | 0 | 0 | 0.962406 | 8.83649
19 | 43500 | 0.160243 | 45660 | 681404 | 688896 | 686069 | 725639 | 658043 | 0 | 0 | 0.962406 | 8.83447
19 | 43500 | 0.160243 | 45680 | 681574 | 689068 | 686240 | 725811 | 658216 | 0 | 0 | 0.962406 | 8.83244
19 | 43500 | 0.160243 | 45700 | 681744 | 689240 | 686411 | 725982 | 658388 | 0 | 0 | 0.962406 | 8.83042
19 | 51500 | 0.160243 | 52480 | 736933 | 745071 | 742000 | 781689 | 714323 | 0 | 0 | 0.962461 | 8.16694
19 | 51500 | 0.160243 | 52500 | 737089 | 745229 | 742157 | 781846 | 714481 | 0 | 0 | 0.962461 | 8.16505
19 | 51500 | 0.160243 | 52520 | 737245 | 745386 | 742314 | 782004 | 714639 | 0 | 0 | 0.962461 | 8.16315
19 | 51500 | 0.160243 | 52540 | 737400 | 745544 | 742471 | 782161 | 714797 | 0 | 0 | 0.962461 | 8.16126
19 | 51500 | 0.160243 | 52560 | 737556 | 745702 | 742628 | 782318 | 714955 | 0 | 0 | 0.962461 | 8.15937
19 | 51500 | 0.160243 | 52580 | 737712 | 745859 | 742785 | 782476 | 715113 | 0 | 0 | 0.962461 | 8.15748
19 | 51500 | 0.160243 | 52600 | 737868 | 746017 | 742942 | 782633 | 715270 | 0 | 0 | 0.962461 | 8.15559
19 | 51500 | 0.160243 | 52620 | 738024 | 746174 | 743099 | 782790 | 715428 | 0 | 0 | 0.962462 | 8.1537
19 | 51500 | 0.160243 | 52640 | 738179 | 746332 | 743255 | 782947 | 715586 | 0 | 0 | 0.962462 | 8.15181
19 | 51500 | 0.160243 | 52660 | 738335 | 746489 | 743412 | 783104 | 715744 | 0 | 0 | 0.962462 | 8.14992
19 | 51500 | 0.160243 | 52680 | 738490 | 746647 | 743569 | 783261 | 715901 | 0 | 0 | 0.962462 | 8.14803
19 | 51500 | 0.160243 | 52700 | 738646 | 746804 | 743726 | 783418 | 716059 | 0 | 0 | 0.962462 | 8.14614
19 | 51500 | 0.160243 | 52720 | 738802 | 746961 | 743882 | 783575 | 716217 | 0 | 0 | 0.962462 | 8.14425
19 | 51500 | 0.160243 | 52740 | 738957 | 747119 | 744039 | 783732 | 716374 | 0 | 0 | 0.962462 | 8.14236
19 | 51500 | 0.160243 | 52760 | 739112 | 747276 | 744195 | 783889 | 716532 | 0 | 0 | 0.962463 | 8.14047
19 | 51500 | 0.160243 | 52780 | 739268 | 747433 | 744352 | 784046 | 716689 | 0 | 0 | 0.962463 | 8.13859
19 | 51500 | 0.160243 | 52800 | 739423 | 747590 | 744508 | 784202 | 716847 | 0 | 0 | 0.962463 | 8.1367
19 | 51500 | 0.160243 | 52820 | 739578 | 747747 | 744665 | 784359 | 717004 | 0 | 0 | 0.962463 | 8.13481
19 | 51500 | 0.160243 | 52840 | 739734 | 747904 | 744821 | 784516 | 717162 | 0 | 0 | 0.962463 | 8.13293
19 | 51500 | 0.160243 | 52860 | 739889 | 748061 | 744978 | 784673 | 717319 | 0 | 0 | 0.962463 | 8.13104
19 | 51500 | 0.160243 | 52880 | 740044 | 748218 | 745134 | 784829 | 717476 | 0 | 0 | 0.962463 | 8.12915
19 | 51500 | 0.160243 | 52900 | 740199 | 748375 | 745290 | 784986 | 717634 | 0 | 0 | 0.962463 | 8.12727
19 | 51500 | 0.160243 | 52920 | 740354 | 748532 | 745446 | 785142 | 717791 | 0 | 0 | 0.962464 | 8.12538
19 | 51500 | 0.160243 | 52940 | 740510 | 748689 | 745603 | 785299 | 717948 | 0 | 0 | 0.962464 | 8.1235
19 | 51500 | 0.160243 | 52960 | 740665 | 748846 | 745759 | 785455 | 718105 | 0 | 0 | 0.962464 | 8.12162
19 | 51500 | 0.160243 | 52980 | 740820 | 749003 | 745915 | 785612 | 718262 | 0 | 0 | 0.962464 | 8.11973
19 | 51500 | 0.160243 | 53000 | 740975 | 749160 | 746071 | 785768 | 718419 | 0 | 0 | 0.962464 | 8.11785
19 | 51500 | 0.160243 | 53020 | 741129 | 749316 | 746227 | 785925 | 718576 | 0 | 0 | 0.962464 | 8.11596
19 | 51500 | 0.160243 | 53040 | 741284 | 749473 | 746383 | 786081 | 718733 | 0 | 0 | 0.962464 | 8.11408
19 | 51500 | 0.160243 | 53060 | 741439 | 749630 | 746539 | 786237 | 718890 | 0 | 0 | 0.962465 | 8.1122
19 | 51500 | 0.160243 | 53080 | 741594 | 749786 | 746695 | 786393 | 719047 | 0 | 0 | 0.962465 | 8.11032
19 | 51500 | 0.160243 | 53100 | 741749 | 749943 | 746851 | 786550 | 719204 | 0 | 0 | 0.962465 | 8.10844
19 | 51500 | 0.160243 | 53120 | 741904 | 750099 | 747007 | 786706 | 719361 | 0 | 0 | 0.962465 | 8.10655
19 | 51500 | 0.160243 | 53140 | 742058 | 750256 | 747163 | 786862 | 719518 | 0 | 0 | 0.962465 | 8.10467
19 | 51500 | 0.160243 | 53160 | 742213 | 750412 | 747318 | 787018 | 719675 | 0 | 0 | 0.962465 | 8.10279
19 | 51500 | 0.160243 | 53180 | 742367 | 750569 | 747474 | 787174 | 719831 | 0 | 0 | 0.962465 | 8.10091
19 | 51500 | 0.160243 | 53200 | 742522 | 750725 | 747630 | 787330 | 719988 | 0 | 0 | 0.962466 | 8.09903
19 | 51500 | 0.160243 | 53220 | 742677 | 750881 | 747785 | 787486 | 720145 | 0 | 0 | 0.962466 | 8.09715
19 | 51500 | 0.160243 | 53240 | 742831 | 751038 | 747941 | 787642 | 720301 | 0 | 0 | 0.962466 | 8.09528
19 | 51500 | 0.160243 | 53260 | 742986 | 751194 | 748097 | 787798 | 720458 | 0 | 0 | 0.962466 | 8.0934
19 | 51500 | 0.160243 | 53280 | 743140 | 751350 | 748252 | 787954 | 720614 | 0 | 0 | 0.962466 | 8.09152
19 | 51500 | 0.160243 | 53300 | 743294 | 751506 | 748408 | 788110 | 720771 | 0 | 0 | 0.962466 | 8.08964
19 | 51500 | 0.160243 | 53320 | 743449 | 751663 | 748563 | 788265 | 720927 | 0 | 0 | 0.962466 | 8.08776
19 | 51500 | 0.160243 | 53340 | 743603 | 751819 | 748718 | 788421 | 721084 | 0 | 0 | 0.962467 | 8.08589
19 | 51500 | 0.160243 | 53360 | 743757 | 751975 | 748874 | 788577 | 721240 | 0 | 0 | 0.962467 | 8.08401
19 | 51500 | 0.160243 | 53380 | 743911 | 752131 | 749029 | 788732 | 721396 | 0 | 0 | 0.962467 | 8.08213
19 | 51500 | 0.160243 | 53400 | 744066 | 752287 | 749184 | 788888 | 721553 | 0 | 0 | 0.962467 | 8.08026
19 | 51500 | 0.160243 | 53420 | 744220 | 752443 | 749340 | 789044 | 721709 | 0 | 0 | 0.962467 | 8.07838
19 | 51500 | 0.160243 | 53440 | 744374 | 752598 | 749495 | 789199 | 721865 | 0 | 0 | 0.962467 | 8.07651
19 | 51500 | 0.160243 | 53460 | 744528 | 752754 | 749650 | 789355 | 722021 | 0 | 0 | 0.962467 | 8.07463
19 | 51500 | 0.160243 | 53480 | 744682 | 752910 | 749805 | 789510 | 722177 | 0 | 0 | 0.962467 | 8.07276
19 | 51500 | 0.160243 | 53500 | 744836 | 753066 | 749960 | 789665 | 722333 | 0 | 0 | 0.962468 | 8.07088
19 | 51500 | 0.160243 | 53520 | 744990 | 753222 | 750115 | 789821 | 722489 | 0 | 0 | 0.962468 | 8.06901
19 | 51500 | 0.160243 | 53540 | 745144 | 753377 | 750270 | 789976 | 722645 | 0 | 0 | 0.962468 | 8.06713
19 | 51500 | 0.160243 | 53560 | 745298 | 753533 | 750425 | 790131 | 722801 | 0 | 0 | 0.962468 | 8.06526
19 | 51500 | 0.160243 | 53580 | 745451 | 753689 | 750580 | 790287 | 722957 | 0 | 0 | 0.962468 | 8.06339
19 | 51500 | 0.160243 | 53600 | 745605 | 753844 | 750735 | 790442 | 723113 | 0 | 0 | 0.962468 | 8.06152
19 | 51500 | 0.160243 | 53620 | 745759 | 754000 | 750890 | 790597 | 723269 | 0 | 0 | 0.962468 | 8.05964
19 | 51500 | 0.160243 | 53640 | 745913 | 754155 | 751045 | 790752 | 723425 | 0 | 0 | 0.962469 | 8.05777
19 | 51500 | 0.160243 | 53660 | 746066 | 754311 | 751200 | 790907 | 723581 | 0 | 0 | 0.962469 | 8.0559
19 | 51500 | 0.160243 | 53680 | 746220 | 754466 | 751354 | 791062 | 723736 | 0 | 0 | 0.962469 | 8.05403
19 | 51500 | 0.160243 | 53700 | 746374 | 754622 | 751509 | 791217 | 723892 | 0 | 0 | 0.962469 | 8.05216
19 | 51500 | 0.160243 | 53720 | 746527 | 754777 | 751664 | 791372 | 724048 | 0 | 0 | 0.962469 | 8.05029
19 | 51500 | 0.160243 | 53740 | 746681 | 754932 | 751818 | 791527 | 724203 | 0 | 0 | 0.962469 | 8.04842
19 | 51500 | 0.160243 | 53760 | 746834 | 755087 | 751973 | 791682 | 724359 | 0 | 0 | 0.962469 | 8.04655
19 | 51500 | 0.160243 | 53780 | 746988 | 755243 | 752128 | 791837 | 724514 | 0 | 0 | 0.962469 | 8.04468
19 | 51500 | 0.160243 | 53800 | 747141 | 755398 | 752282 | 791992 | 724670 | 0 | 0 | 0.96247 | 8.04281
19 | 51500 | 0.160243 | 53820 | 747294 | 755553 | 752437 | 792147 | 724825 | 0 | 0 | 0.96247 | 8.04094
19 | 51500 | 0.160243 | 53840 | 747448 | 755708 | 752591 | 792301 | 724981 | 0 | 0 | 0.96247 | 8.03908
19 | 51500 | 0.160243 | 53860 | 747601 | 755863 | 752745 | 792456 | 725136 | 0 | 0 | 0.96247 | 8.03721
19 | 51500 | 0.160243 | 53880 | 747754 | 756018 | 752900 | 792611 | 725291 | 0 | 0 | 0.96247 | 8.03534
19 | 51500 | 0.160243 | 53900 | 747907 | 756173 | 753054 | 792765 | 725447 | 0 | 0 | 0.96247 | 8.03347
19 | 51500 | 0.160243 | 53920 | 748061 | 756328 | 753208 | 792920 | 725602 | 0 | 0 | 0.96247 | 8.03161
19 | 51500 | 0.160243 | 53940 | 748214 | 756483 | 753363 | 793075 | 725757 | 0 | 0 | 0.962471 | 8.02974
19 | 51500 | 0.160243 | 53960 | 748367 | 756638 | 753517 | 793229 | 725912 | 0 | 0 | 0.962471 | 8.02788
19 | 51500 | 0.160243 | 53980 | 748520 | 756793 | 753671 | 793384 | 726068 | 0 | 0 | 0.962471 | 8.02601
19 | 51500 | 0.160243 | 54000 | 748673 | 756948 | 753825 | 793538 | 726223 | 0 | 0 | 0.962471 | 8.02415
19 | 51500 | 0.160243 | 54020 | 748826 | 757102 | 753979 | 793692 | 726378 | 0 | 0 | 0.962471 | 8.02228
19 | 51500 | 0.160243 | 54040 | 748979 | 757257 | 754133 | 793847 | 726533 | 0 | 0 | 0.962471 | 8.02042
19 | 51500 | 0.160243 | 54060 | 749132 | 757412 | 754287 | 794001 | 726688 | 0 | 0 | 0.962471 | 8.01855
19 | 51500 | 0.160243 | 54080 | 749285 | 757566 | 754441 | 794155 | 726843 | 0 | 0 | 0.962471 | 8.01669
19 | 51500 | 0.160243 | 54100 | 749437 | 757721 | 754595 | 794309 | 726998 | 0 | 0 | 0.962472 | 8.01483
19 | 51500 | 0.160243 | 54120 | 749590 | 757875 | 754749 | 794464 | 727152 | 0 | 0 | 0.962472 | 8.01296
19 | 51500 | 0.160243 | 54140 | 749743 | 758030 | 754903 | 794618 | 727307 | 0 | 0 | 0.962472 | 8.0111
19 | 51500 | 0.160243 | 54160 | 749896 | 758184 | 755057 | 794772 | 727462 | 0 | 0 | 0.962472 | 8.00924
19 | 51500 | 0.160243 | 54180 | 750048 | 758339 | 755210 | 794926 | 727617 | 0 | 0 | 0.962472 | 8.00738
19 | 51500 | 0.160243 | 54200 | 750201 | 758493 | 755364 | 795080 | 727772 | 0 | 0 | 0.962472 | 8.00552
19 | 51500 | 0.160243 | 54220 | 750353 | 758648 | 755518 | 795234 | 727926 | 0 | 0 | 0.962472 | 8.00366
19 | 51500 | 0.160243 | 54240 | 750506 | 758802 | 755672 | 795388 | 728081 | 0 | 0 | 0.962472 | 8.0018
19 | 51500 | 0.160243 | 54260 | 750659 | 758956 | 755825 | 795542 | 728235 | 0 | 0 | 0.962473 | 7.99993
19 | 51500 | 0.160243 | 54280 | 750811 | 759111 | 755979 | 795696 | 728390 | 0 | 0 | 0.962473 | 7.99808
19 | 51500 | 0.160243 | 54300 | 750963 | 759265 | 756132 | 795850 | 728544 | 0 | 0 | 0.962473 | 7.99622
19 | 51500 | 0.160243 | 54320 | 751116 | 759419 | 756286 | 796003 | 728699 | 0 | 0 | 0.962473 | 7.99436
19 | 51500 | 0.160243 | 54340 | 751268 | 759573 | 756439 | 796157 | 728853 | 0 | 0 | 0.962473 | 7.9925
19 | 51500 | 0.160243 | 54360 | 751421 | 759727 | 756593 | 796311 | 729008 | 0 | 0 | 0.962473 | 7.99064
19 | 51500 | 0.160243 | 54380 | 751573 | 759881 | 756746 | 796465 | 729162 | 0 | 0 | 0.962473 | 7.98878
19 | 51500 | 0.160243 | 54400 | 751725 | 760035 | 756899 | 796618 | 729316 | 0 | 0 | 0.962474 | 7.98692
19 | 51500 | 0.160243 | 54420 | 751877 | 760189 | 757053 | 796772 | 729471 | 0 | 0 | 0.962474 | 7.98507
19 | 51500 | 0.160243 | 54440 | 752029 | 760343 | 757206 | 796925 | 729625 | 0 | 0 | 0.962474 | 7.98321
19 | 51500 | 0.160243 | 54460 | 752182 | 760497 | 757359 | 797079 | 729779 | 0 | 0 | 0.962474 | 7.98135
19 | 51500 | 0.160243 | 54480 | 752334 | 760651 | 757512 | 797232 | 729933 | 0 | 0 | 0.962474 | 7.9795
19 | 51500 | 0.160243 | 54500 | 752486 | 760805 | 757665 | 797386 | 730087 | 0 | 0 | 0.962474 | 7.97764
19 | 51500 | 0.160243 | 54520 | 752638 | 760958 | 757819 | 797539 | 730241 | 0 | 0 | 0.962474 | 7.97579
19 | 51500 | 0.160243 | 54540 | 752790 | 761112 | 757972 | 797693 | 730396 | 0 | 0 | 0.962474 | 7.97393
19 | 54500 | 0.160243 | 55600 | 760789 | 769204 | 766029 | 805766 | 738504 | 0 | 0 | 0.962481 | 7.87614
19 | 54500 | 0.160243 | 55620 | 760939 | 769356 | 766180 | 805917 | 738656 | 0 | 0 | 0.962481 | 7.8743
19 | 54500 | 0.160243 | 55640 | 761089 | 769508 | 766331 | 806068 | 738808 | 0 | 0 | 0.962481 | 7.87247
19 | 54500 | 0.160243 | 55660 | 761238 | 769659 | 766482 | 806219 | 738960 | 0 | 0 | 0.962482 | 7.87063
19 | 54500 | 0.160243 | 55680 | 761388 | 769811 | 766632 | 806370 | 739112 | 0 | 0 | 0.962482 | 7.8688
19 | 54500 | 0.160243 | 55700 | 761538 | 769962 | 766783 | 806522 | 739263 | 0 | 0 | 0.962482 | 7.86696
19 | 54500 | 0.160243 | 55720 | 761688 | 770114 | 766934 | 806673 | 739415 | 0 | 0 | 0.962482 | 7.86513
19 | 54500 | 0.160243 | 55740 | 761837 | 770265 | 767085 | 806824 | 739567 | 0 | 0 | 0.962482 | 7.8633
19 | 54500 | 0.160243 | 55760 | 761987 | 770416 | 767236 | 806975 | 739719 | 0 | 0 | 0.962482 | 7.86146
19 | 54500 | 0.160243 | 55780 | 762136 | 770568 | 767386 | 807126 | 739870 | 0 | 0 | 0.962482 | 7.85963
19 | 54500 | 0.160243 | 55800 | 762286 | 770719 | 767537 | 807277 | 740022 | 0 | 0 | 0.962482 | 7.8578
19 | 54500 | 0.160243 | 55820 | 762436 | 770870 | 767687 | 807427 | 740173 | 0 | 0 | 0.962483 | 7.85597
19 | 54500 | 0.160243 | 55840 | 762585 | 771022 | 767838 | 807578 | 740325 | 0 | 0 | 0.962483 | 7.85414
19 | 54500 | 0.160243 | 55860 | 762734 | 771173 | 767989 | 807729 | 740476 | 0 | 0 | 0.962483 | 7.85231
19 | 54500 | 0.160243 | 55880 | 762884 | 771324 | 768139 | 807880 | 740628 | 0 | 0 | 0.962483 | 7.85048
19 | 54500 | 0.160243 | 55900 | 763033 | 771475 | 768289 | 808031 | 740779 | 0 | 0 | 0.962483 | 7.84865
19 | 54500 | 0.160243 | 55920 | 763183 | 771626 | 768440 | 808181 | 740931 | 0 | 0 | 0.962483 | 7.84682
19 | 54500 | 0.160243 | 55940 | 763332 | 771777 | 768590 | 808332 | 741082 | 0 | 0 | 0.962483 | 7.84499
19 | 54500 | 0.160243 | 55960 | 763481 | 771928 | 768741 | 808483 | 741233 | 0 | 0 | 0.962483 | 7.84316
19 | 54500 | 0.160243 | 55980 | 763630 | 772079 | 768891 | 808633 | 741384 | 0 | 0 | 0.962484 | 7.84133
19 | 54500 | 0.160243 | 56000 | 763779 | 772230 | 769041 | 808784 | 741536 | 0 | 0 | 0.962484 | 7.8395
19 | 54500 | 0.160243 | 56020 | 763929 | 772381 | 769191 | 808934 | 741687 | 0 | 0 | 0.962484 | 7.83767
19 | 54500 | 0.160243 | 56040 | 764078 | 772532 | 769341 | 809085 | 741838 | 0 | 0 | 0.962484 | 7.83584
19 | 54500 | 0.160243 | 56060 | 764227 | 772682 | 769492 | 809235 | 741989 | 0 | 0 | 0.962484 | 7.83402
19 | 54500 | 0.160243 | 56080 | 764376 | 772833 | 769642 | 809385 | 742140 | 0 | 0 | 0.962484 | 7.83219
19 | 54500 | 0.160243 | 56100 | 764525 | 772984 | 769792 | 809536 | 742291 | 0 | 0 | 0.962484 | 7.83036
19 | 54500 | 0.160243 | 56120 | 764674 | 773134 | 769942 | 809686 | 742442 | 0 | 0 | 0.962484 | 7.82854
19 | 54500 | 0.160243 | 56140 | 764823 | 773285 | 770092 | 809836 | 742593 | 0 | 0 | 0.962485 | 7.82671
19 | 54500 | 0.160243 | 56160 | 764971 | 773436 | 770242 | 809987 | 742744 | 0 | 0 | 0.962485 | 7.82489
19 | 54500 | 0.160243 | 56180 | 765120 | 773586 | 770392 | 810137 | 742895 | 0 | 0 | 0.962485 | 7.82306
19 | 54500 | 0.160243 | 56200 | 765269 | 773737 | 770541 | 810287 | 743046 | 0 | 0 | 0.962485 | 7.82124
19 | 54500 | 0.160243 | 56220 | 765418 | 773887 | 770691 | 810437 | 743196 | 0 | 0 | 0.962485 | 7.81941
19 | 54500 | 0.160243 | 56240 | 765567 | 774038 | 770841 | 810587 | 743347 | 0 | 0 | 0.962485 | 7.81759
19 | 54500 | 0.160243 | 56260 | 765715 | 774188 | 770991 | 810737 | 743498 | 0 | 0 | 0.962485 | 7.81576
19 | 54500 | 0.160243 | 56280 | 765864 | 774338 | 771141 | 810887 | 743649 | 0 | 0 | 0.962485 | 7.81394
19 | 54500 | 0.160243 | 56300 | 766012 | 774489 | 771290 | 811037 | 743799 | 0 | 0 | 0.962485 | 7.81212
19 | 54500 | 0.160243 | 56320 | 766161 | 774639 | 771440 | 811187 | 743950 | 0 | 0 | 0.962486 | 7.81029
19 | 54500 | 0.160243 | 56340 | 766309 | 774789 | 771589 | 811337 | 744100 | 0 | 0 | 0.962486 | 7.80847
19 | 54500 | 0.160243 | 56360 | 766458 | 774940 | 771739 | 811487 | 744251 | 0 | 0 | 0.962486 | 7.80665
19 | 54500 | 0.160243 | 56380 | 766606 | 775090 | 771889 | 811637 | 744401 | 0 | 0 | 0.962486 | 7.80483
19 | 54500 | 0.160243 | 56400 | 766755 | 775240 | 772038 | 811786 | 744552 | 0 | 0 | 0.962486 | 7.80301
19 | 54500 | 0.160243 | 56420 | 766903 | 775390 | 772187 | 811936 | 744702 | 0 | 0 | 0.962486 | 7.80119
19 | 54500 | 0.160243 | 56440 | 767052 | 775540 | 772337 | 812086 | 744853 | 0 | 0 | 0.962486 | 7.79937
19 | 54500 | 0.160243 | 56460 | 767200 | 775690 | 772486 | 812236 | 745003 | 0 | 0 | 0.962486 | 7.79755
19 | 54500 | 0.160243 | 56480 | 767348 | 775840 | 772636 | 812385 | 745153 | 0 | 0 | 0.962487 | 7.79573
19 | 54500 | 0.160243 | 56500 | 767496 | 775990 | 772785 | 812535 | 745303 | 0 | 0 | 0.962487 | 7.79391
19 | 54500 | 0.160243 | 56520 | 767645 | 776140 | 772934 | 812684 | 745454 | 0 | 0 | 0.962487 | 7.79209
19 | 54500 | 0.160243 | 56540 | 767793 | 776290 | 773083 | 812834 | 745604 | 0 | 0 | 0.962487 | 7.79027
19 | 54500 | 0.160243 | 56560 | 767941 | 776440 | 773233 | 812983 | 745754 | 0 | 0 | 0.962487 | 7.78845
19 | 54500 | 0.160243 | 56580 | 768089 | 776589 | 773382 | 813133 | 745904 | 0 | 0 | 0.962487 | 7.78663
19 | 54500 | 0.160243 | 56600 | 768237 | 776739 | 773531 | 813282 | 746054 | 0 | 0 | 0.962487 | 7.78482
19 | 54500 | 0.160243 | 56620 | 768385 | 776889 | 773680 | 813431 | 746204 | 0 | 0 | 0.962487 | 7.783
19 | 54500 | 0.160243 | 56640 | 768533 | 777038 | 773829 | 813581 | 746354 | 0 | 0 | 0.962488 | 7.78118
19 | 54500 | 0.160243 | 56660 | 768681 | 777188 | 773978 | 813730 | 746504 | 0 | 0 | 0.962488 | 7.77937
19 | 54500 | 0.160243 | 56680 | 768829 | 777338 | 774127 | 813879 | 746654 | 0 | 0 | 0.962488 | 7.77755
19 | 54500 | 0.160243 | 56700 | 768976 | 777487 | 774276 | 814028 | 746804 | 0 | 0 | 0.962488 | 7.77573
19 | 54500 | 0.160243 | 56720 | 769124 | 777637 | 774425 | 814178 | 746954 | 0 | 0 | 0.962488 | 7.77392
19 | 54500 | 0.160243 | 56740 | 769272 | 777786 | 774573 | 814327 | 747103 | 0 | 0 | 0.962488 | 7.7721
19 | 54500 | 0.160243 | 56760 | 769420 | 777936 | 774722 | 814476 | 747253 | 0 | 0 | 0.962488 | 7.77029
19 | 54500 | 0.160243 | 56780 | 769567 | 778085 | 774871 | 814625 | 747403 | 0 | 0 | 0.962488 | 7.76847
19 | 54500 | 0.160243 | 56800 | 769715 | 778235 | 775020 | 814774 | 747553 | 0 | 0 | 0.962488 | 7.76666
19 | 54500 | 0.160243 | 56820 | 769863 | 778384 | 775168 | 814923 | 747702 | 0 | 0 | 0.962489 | 7.76485
19 | 54500 | 0.160243 | 56840 | 770010 | 778533 | 775317 | 815072 | 747852 | 0 | 0 | 0.962489 | 7.76303
19 | 54500 | 0.160243 | 56860 | 770158 | 778682 | 775466 | 815221 | 748001 | 0 | 0 | 0.962489 | 7.76122
19 | 54500 | 0.160243 | 56880 | 770305 | 778832 | 775614 | 815369 | 748151 | 0 | 0 | 0.962489 | 7.75941
19 | 54500 | 0.160243 | 56900 | 770453 | 778981 | 775763 | 815518 | 748300 | 0 | 0 | 0.962489 | 7.7576
19 | 54500 | 0.160243 | 56920 | 770600 | 779130 | 775911 | 815667 | 748450 | 0 | 0 | 0.962489 | 7.75578
19 | 54500 | 0.160243 | 56940 | 770748 | 779279 | 776060 | 815816 | 748599 | 0 | 0 | 0.962489 | 7.75397
19 | 54500 | 0.160243 | 56960 | 770895 | 779428 | 776208 | 815964 | 748749 | 0 | 0 | 0.962489 | 7.75216
19 | 54500 | 0.160243 | 56980 | 771042 | 779577 | 776357 | 816113 | 748898 | 0 | 0 | 0.96249 | 7.75035
19 | 54500 | 0.160243 | 57000 | 771190 | 779726 | 776505 | 816262 | 749047 | 0 | 0 | 0.96249 | 7.74854
19 | 54500 | 0.160243 | 57020 | 771337 | 779875 | 776653 | 816410 | 749196 | 0 | 0 | 0.96249 | 7.74673
19 | 54500 | 0.160243 | 57040 | 771484 | 780024 | 776801 | 816559 | 749346 | 0 | 0 | 0.96249 | 7.74492
19 | 54500 | 0.160243 | 57060 | 771631 | 780173 | 776950 | 816707 | 749495 | 0 | 0 | 0.96249 | 7.74311
19 | 54500 | 0.160243 | 57080 | 771778 | 780322 | 777098 | 816856 | 749644 | 0 | 0 | 0.96249 | 7.7413
19 | 54500 | 0.160243 | 57100 | 771925 | 780470 | 777246 | 817004 | 749793 | 0 | 0 | 0.96249 | 7.73949
19 | 54500 | 0.160243 | 57120 | 772072 | 780619 | 777394 | 817153 | 749942 | 0 | 0 | 0.96249 | 7.73769
19 | 54500 | 0.160243 | 57140 | 772219 | 780768 | 777542 | 817301 | 750091 | 0 | 0 | 0.962491 | 7.73588
19 | 54500 | 0.160243 | 57160 | 772366 | 780917 | 777690 | 817449 | 750240 | 0 | 0 | 0.962491 | 7.73407
19 | 54500 | 0.160243 | 57180 | 772513 | 781065 | 777838 | 817598 | 750389 | 0 | 0 | 0.962491 | 7.73226
19 | 54500 | 0.160243 | 57200 | 772660 | 781214 | 777986 | 817746 | 750538 | 0 | 0 | 0.962491 | 7.73046
19 | 54500 | 0.160243 | 57220 | 772807 | 781362 | 778134 | 817894 | 750687 | 0 | 0 | 0.962491 | 7.72865
19 | 54500 | 0.160243 | 57240 | 772954 | 781511 | 778282 | 818042 | 750836 | 0 | 0 | 0.962491 | 7.72684
19 | 54500 | 0.160243 | 57260 | 773101 | 781660 | 778430 | 818190 | 750985 | 0 | 0 | 0.962491 | 7.72504
19 | 54500 | 0.160243 | 57280 | 773247 | 781808 | 778578 | 818339 | 751133 | 0 | 0 | 0.962491 | 7.72323
19 | 54500 | 0.160243 | 57300 | 773394 | 781956 | 778725 | 818487 | 751282 | 0 | 0 | 0.962491 | 7.72143
19 | 54500 | 0.160243 | 57320 | 773541 | 782105 | 778873 | 818635 | 751431 | 0 | 0 | 0.962492 | 7.71962
19 | 54500 | 0.160243 | 57340 | 773687 | 782253 | 779021 | 818783 | 751579 | 0 | 0 | 0.962492 | 7.71782
19 | 54500 | 0.160243 | 57360 | 773834 | 782401 | 779169 | 818931 | 751728 | 0 | 0 | 0.962492 | 7.71602
19 | 54500 | 0.160243 | 57380 | 773981 | 782550 | 779316 | 819078 | 751877 | 0 | 0 | 0.962492 | 7.71421
19 | 54500 | 0.160243 | 57400 | 774127 | 782698 | 779464 | 819226 | 752025 | 0 | 0 | 0.962492 | 7.71241
19 | 54500 | 0.160243 | 57420 | 774274 | 782846 | 779611 | 819374 | 752174 | 0 | 0 | 0.962492 | 7.71061
19 | 54500 | 0.160243 | 57440 | 774420 | 782994 | 779759 | 819522 | 752322 | 0 | 0 | 0.962492 | 7.7088
19 | 54500 | 0.160243 | 57460 | 774567 | 783142 | 779906 | 819670 | 752471 | 0 | 0 | 0.962492 | 7.707
19 | 54500 | 0.160243 | 57480 | 774713 | 783290 | 780054 | 819817 | 752619 | 0 | 0 | 0.962493 | 7.7052
19 | 54500 | 0.160243 | 57500 | 774859 | 783438 | 780201 | 819965 | 752767 | 0 | 0 | 0.962493 | 7.7034
19 | 54500 | 0.160243 | 57520 | 775006 | 783586 | 780348 | 820113 | 752916 | 0 | 0 | 0.962493 | 7.7016
19 | 54500 | 0.160243 | 57540 | 775152 | 783734 | 780496 | 820260 | 753064 | 0 | 0 | 0.962493 | 7.6998
19 | 54500 | 0.160243 | 57560 | 775298 | 783882 | 780643 | 820408 | 753212 | 0 | 0 | 0.962493 | 7.698
19 | 54500 | 0.160243 | 57580 | 775444 | 784030 | 780790 | 820555 | 753360 | 0 | 0 | 0.962493 | 7.6962
19 | 54500 | 0.160243 | 57600 | 775590 | 784178 | 780938 | 820703 | 753508 | 0 | 0 | 0.962493 | 7.6944
19 | 54500 | 0.160243 | 57620 | 775736 | 784326 | 781085 | 820850 | 753657 | 0 | 0 | 0.962493 | 7.6926
19 | 54500 | 0.160243 | 57640 | 775883 | 784474 | 781232 | 820998 | 753805 | 0 | 0 | 0.962493 | 7.6908
19 | 54500 | 0.160243 | 57660 | 776029 | 784621 | 781379 | 821145 | 753953 | 0 | 0 | 0.962494 | 7.689
20 | 0 | 0.138951 | 0 | 0 | 0 | 0 | 29118 | 21337 | 0 | 0 | 0 | 24.7429
20 | 15000 | 0.138951 | 4620 | 89100 | 89807 | 89543 | 93979 | 86215 | 0 | 0 | 3.13984 | 12.8541
20 | 15000 | 0.138951 | 4640 | 89356 | 90065 | 89800 | 94237 | 86473 | 0 | 0 | 3.1399 | 12.845
20 | 15000 | 0.138951 | 4660 | 89612 | 90323 | 90057 | 94495 | 86731 | 0 | 0 | 3.13995 | 12.8359
20 | 15000 | 0.138951 | 4680 | 89868 | 90581 | 90314 | 94753 | 86989 | 0 | 0 | 3.14001 | 12.8268
20 | 15000 | 0.138951 | 4700 | 90123 | 90838 | 90571 | 95010 | 87247 | 0 | 0 | 3.14007 | 12.8177
20 | 15000 | 0.138951 | 4720 | 90378 | 91096 | 90828 | 95268 | 87504 | 0 | 0 | 3.14013 | 12.8087
20 | 15000 | 0.138951 | 4740 | 90634 | 91353 | 91084 | 95525 | 87762 | 0 | 0 | 3.14018 | 12.7996
20 | 15000 | 0.138951 | 4760 | 90888 | 91610 | 91341 | 95782 | 88019 | 0 | 0 | 3.14024 | 12.7905
20 | 15000 | 0.138951 | 4780 | 91143 | 91867 | 91597 | 96039 | 88276 | 0 | 0 | 3.14029 | 12.7814
20 | 15000 | 0.138951 | 4800 | 91398 | 92124 | 91853 | 96296 | 88533 | 0 | 0 | 3.14035 | 12.7724
20 | 15000 | 0.138951 | 4820 | 91652 | 92381 | 92108 | 96552 | 88789 | 0 | 0 | 3.1404 | 12.7633
20 | 15000 | 0.138951 | 4840 | 91906 | 92637 | 92364 | 96809 | 89046 | 0 | 0 | 3.14046 | 12.7543
20 | 15000 | 0.138951 | 4860 | 92160 | 92893 | 92619 | 97065 | 89302 | 0 | 0 | 3.14051 | 12.7452
20 | 15000 | 0.138951 | 4880 | 92414 | 93149 | 92875 | 97321 | 89558 | 0 | 0 | 3.14056 | 12.7362
20 | 15000 | 0.138951 | 4900 | 92668 | 93405 | 93130 | 97577 | 89814 | 0 | 0 | 3.14062 | 12.7272
20 | 15000 | 0.138951 | 4920 | 92921 | 93661 | 93384 | 97832 | 90070 | 0 | 0 | 3.14067 | 12.7181
20 | 30000 | 0.138951 | 9380 | 145061 | 146256 | 145809 | 150418 | 142673 | 0 | 0 | 3.14676 | 10.8323
20 | 30000 | 0.138951 | 9400 | 145276 | 146473 | 146026 | 150635 | 142890 | 0 | 0 | 3.14678 | 10.8244
20 | 30000 | 0.138951 | 9420 | 145491 | 146690 | 146242 | 150852 | 143106 | 0 | 0 | 3.14679 | 10.8165
20 | 30000 | 0.138951 | 9440 | 145706 | 146906 | 146458 | 151068 | 143323 | 0 | 0 | 3.14681 | 10.8086
20 | 30000 | 0.138951 | 9460 | 145920 | 147123 | 146673 | 151284 | 143539 | 0 | 0 | 3.14682 | 10.8007
20 | 30000 | 0.138951 | 9480 | 146135 | 147339 | 146889 | 151501 | 143756 | 0 | 0 | 3.14684 | 10.7929
20 | 30000 | 0.138951 | 9500 | 146349 | 147555 | 147104 | 151717 | 143972 | 0 | 0 | 3.14685 | 10.785
20 | 30000 | 0.138951 | 9520 | 146563 | 147771 | 147320 | 151933 | 144188 | 0 | 0 | 3.14686 | 10.7771
20 | 30000 | 0.138951 | 9540 | 146777 | 147987 | 147535 | 152148 | 144404 | 0 | 0 | 3.14688 | 10.7692
20 | 30000 | 0.138951 | 9560 | 146991 | 148202 | 147750 | 152364 | 144619 | 0 | 0 | 3.14689 | 10.7614
20 | 30000 | 0.138951 | 9580 | 147204 | 148418 | 147964 | 152579 | 144835 | 0 | 0 | 3.14691 | 10.7535
20 | 30000 | 0.138951 | 9600 | 147418 | 148633 | 148179 | 152795 | 145050 | 0 | 0 | 3.14692 | 10.7457
20 | 30000 | 0.138951 | 9620 | 147631 | 148848 | 148393 | 153010 | 145265 | 0 | 0 | 3.14693 | 10.7378
20 | 30000 | 0.138951 | 9640 | 147844 | 149063 | 148608 | 153225 | 145480 | 0 | 0 | 3.14695 | 10.73
20 | 30000 | 0.138951 | 9660 | 148057 | 149278 | 148822 | 153440 | 145695 | 0 | 0 | 3.14696 | 10.7221
20 | 30000 | 0.138951 | 9680 | 148270 | 149493 | 149036 | 153654 | 145910 | 0 | 0 | 3.14697 | 10.7143
20 | 43500 | 0.138951 | 13660 | 187584 | 189150 | 188565 | 193303 | 185575 | 0 | 0 | 3.14887 | 9.24716
20 | 43500 | 0.138951 | 13680 | 187767 | 189335 | 188749 | 193488 | 185759 | 0 | 0 | 3.14888 | 9.24024
20 | 43500 | 0.138951 | 13700 | 187950 | 189519 | 188933 | 193672 | 185944 | 0 | 0 | 3.14888 | 9.23332
20 | 43500 | 0.138951 | 13720 | 188132 | 189703 | 189116 | 193856 | 186128 | 0 | 0 | 3.14889 | 9.22641
20 | 43500 | 0.138951 | 13740 | 188315 | 189888 | 189300 | 194041 | 186312 | 0 | 0 | 3.1489 | 9.2195
20 | 43500 | 0.138951 | 13760 | 188497 | 190072 | 189483 | 194224 | 186496 | 0 | 0 | 3.1489 | 9.2126
20 | 43500 | 0.138951 | 13780 | 188680 | 190255 | 189667 | 194408 | 186680 | 0 | 0 | 3.14891 | 9.2057
20 | 43500 | 0.138951 | 13800 | 188862 | 190439 | 189850 | 194592 | 186864 | 0 | 0 | 3.14892 | 9.1988
20 | 43500 | 0.138951 | 13820 | 189044 | 190623 | 190033 | 194775 | 187047 | 0 | 0 | 3.14892 | 9.19191
20 | 43500 | 0.138951 | 13840 | 189225 | 190806 | 190215 | 194959 | 187231 | 0 | 0 | 3.14893 | 9.18502
20 | 43500 | 0.138951 | 13860 | 189407 | 190989 | 190398 | 195142 | 187414 | 0 | 0 | 3.14894 | 9.17814
20 | 43500 | 0.138951 | 13880 | 189589 | 191172 | 190581 | 195325 | 187597 | 0 | 0 | 3.14894 | 9.17126
20 | 43500 | 0.138951 | 13900 | 189770 | 191355 | 190763 | 195508 | 187780 | 0 | 0 | 3.14895 | 9.16439
20 | 43500 | 0.138951 | 13920 | 189951 | 191538 | 190945 | 195691 | 187963 | 0 | 0 | 3.14896 | 9.15752
20 | 43500 | 0.138951 | 13940 | 190132 | 191721 | 191127 | 195873 | 188146 | 0 | 0 | 3.14896 | 9.15065
20 | 43500 | 0.138951 | 13960 | 190313 | 191903 | 191309 | 196056 | 188328 | 0 | 0 | 3.14897 | 9.14379
20 | 51500 | 0.138951 | 16040 | 208393 | 210141 | 209488 | 214289 | 206569 | 0 | 0 | 3.14956 | 8.45361
20 | 51500 | 0.138951 | 16060 | 208560 | 210309 | 209655 | 214457 | 206738 | 0 | 0 | 3.14956 | 8.44719
20 | 51500 | 0.138951 | 16080 | 208727 | 210477 | 209823 | 214625 | 206906 | 0 | 0 | 3.14957 | 8.44078
20 | 51500 | 0.138951 | 16100 | 208893 | 210645 | 209991 | 214793 | 207074 | 0 | 0 | 3.14957 | 8.43437
20 | 51500 | 0.138951 | 16120 | 209060 | 210813 | 210158 | 214961 | 207242 | 0 | 0 | 3.14958 | 8.42797
20 | 51500 | 0.138951 | 16140 | 209226 | 210981 | 210325 | 215129 | 207410 | 0 | 0 | 3.14958 | 8.42157
20 | 51500 | 0.138951 | 16160 | 209392 | 211149 | 210492 | 215297 | 207578 | 0 | 0 | 3.14959 | 8.41518
20 | 51500 | 0.138951 | 16180 | 209558 | 211316 | 210659 | 215464 | 207745 | 0 | 0 | 3.14959 | 8.40878
20 | 51500 | 0.138951 | 16200 | 209724 | 211484 | 210826 | 215632 | 207913 | 0 | 0 | 3.1496 | 8.4024
20 | 51500 | 0.138951 | 16220 | 209890 | 211651 | 210993 | 215799 | 208080 | 0 | 0 | 3.1496 | 8.39602
20 | 51500 | 0.138951 | 16240 | 210056 | 211818 | 211160 | 215966 | 208247 | 0 | 0 | 3.1496 | 8.38964
20 | 51500 | 0.138951 | 16260 | 210221 | 211985 | 211326 | 216133 | 208414 | 0 | 0 | 3.14961 | 8.38326
20 | 51500 | 0.138951 | 16280 | 210387 | 212152 | 211492 | 216300 | 208581 | 0 | 0 | 3.14961 | 8.37689
20 | 51500 | 0.138951 | 16300 | 210552 | 212319 | 211659 | 216466 | 208748 | 0 | 0 | 3.14962 | 8.37053
20 | 51500 | 0.138951 | 16320 | 210717 | 212485 | 211825 | 216633 | 208914 | 0 | 0 | 3.14962 | 8.36416
20 | 51500 | 0.138951 | 16340 | 210882 | 212652 | 211991 | 216799 | 209081 | 0 | 0 | 3.14963 | 8.35781
20 | 51500 | 0.138951 | 16360 | 211047 | 212818 | 212156 | 216966 | 209247 | 0 | 0 | 3.14963 | 8.35145
20 | 51500 | 0.138951 | 16380 | 211212 | 212984 | 212322 | 217132 | 209414 | 0 | 0 | 3.14964 | 8.3451
20 | 51500 | 0.138951 | 16400 | 211377 | 213151 | 212488 | 217298 | 209580 | 0 | 0 | 3.14964 | 8.33876
20 | 51500 | 0.138951 | 16420 | 211541 | 213317 | 212653 | 217464 | 209746 | 0 | 0 | 3.14965 | 8.33242
20 | 51500 | 0.138951 | 16440 | 211706 | 213482 | 212818 | 217630 | 209912 | 0 | 0 | 3.14965 | 8.32608
20 | 51500 | 0.138951 | 16460 | 211870 | 213648 | 212984 | 217795 | 210077 | 0 | 0 | 3.14966 | 8.31975
20 | 51500 | 0.138951 | 16480 | 212034 | 213814 | 213149 | 217961 | 210243 | 0 | 0 | 3.14966 | 8.31342
20 | 51500 | 0.138951 | 16500 | 212198 | 213979 | 213314 | 218126 | 210409 | 0 | 0 | 3.14967 | 8.30709
20 | 51500 | 0.138951 | 16520 | 212362 | 214144 | 213478 | 218292 | 210574 | 0 | 0 | 3.14967 | 8.30077
20 | 51500 | 0.138951 | 16540 | 212526 | 214310 | 213643 | 218457 | 210739 | 0 | 0 | 3.14968 | 8.29445
20 | 51500 | 0.138951 | 16560 | 212689 | 214475 | 213808 | 218622 | 210904 | 0 | 0 | 3.14968 | 8.28814
20 | 51500 | 0.138951 | 16580 | 212853 | 214640 | 213972 | 218787 | 211069 | 0 | 0 | 3.14968 | 8.28183
20 | 51500 | 0.138951 | 16600 | 213016 | 214804 | 214136 | 218952 | 211234 | 0 | 0 | 3.14969 | 8.27553
20 | 51500 | 0.138951 | 16620 | 213180 | 214969 | 214300 | 219116 | 211399 | 0 | 0 | 3.14969 | 8.26923
20 | 51500 | 0.138951 | 16640 | 213343 | 215134 | 214464 | 219281 | 211563 | 0 | 0 | 3.1497 | 8.26293
20 | 51500 | 0.138951 | 16660 | 213506 | 215298 | 214628 | 219445 | 211728 | 0 | 0 | 3.1497 | 8.25664
20 | 54500 | 0.138951 | 17000 | 216257 | 218074 | 217395 | 222220 | 214504 | 0 | 0 | 3.14978 | 8.15029
20 | 54500 | 0.138951 | 17020 | 216418 | 218236 | 217557 | 222382 | 214666 | 0 | 0 | 3.14978 | 8.14407
20 | 54500 | 0.138951 | 17040 | 216579 | 218398 | 217718 | 222544 | 214828 | 0 | 0 | 3.14979 | 8.13786
20 | 54500 | 0.138951 | 17060 | 216739 | 218560 | 217879 | 222706 | 214990 | 0 | 0 | 3.14979 | 8.13164
20 | 54500 | 0.138951 | 17080 | 216899 | 218722 | 218041 | 222868 | 215152 | 0 | 0 | 3.1498 | 8.12544
20 | 54500 | 0.138951 | 17100 | 217060 | 218883 | 218202 | 223029 | 215314 | 0 | 0 | 3.1498 | 8.11923
20 | 54500 | 0.138951 | 17120 | 217220 | 219045 | 218363 | 223191 | 215475 | 0 | 0 | 3.1498 | 8.11304
20 | 54500 | 0.138951 | 17140 | 217380 | 219206 | 218524 | 223352 | 215637 | 0 | 0 | 3.14981 | 8.10684
20 | 54500 | 0.138951 | 17160 | 217540 | 219367 | 218684 | 223513 | 215798 | 0 | 0 | 3.14981 | 8.10065
20 | 54500 | 0.138951 | 17180 | 217699 | 219528 | 218845 | 223674 | 215959 | 0 | 0 | 3.14982 | 8.09446
20 | 54500 | 0.138951 | 17200 | 217859 | 219689 | 219005 | 223835 | 216120 | 0 | 0 | 3.14982 | 8.08828
20 | 54500 | 0.138951 | 17220 | 218018 | 219850 | 219166 | 223996 | 216281 | 0 | 0 | 3.14983 | 8.0821
20 | 54500 | 0.138951 | 17240 | 218178 | 220011 | 219326 | 224157 | 216442 | 0 | 0 | 3.14983 | 8.07593
20 | 54500 | 0.138951 | 17260 | 218337 | 220172 | 219486 | 224317 | 216602 | 0 | 0 | 3.14983 | 8.06975
20 | 54500 | 0.138951 | 17280 | 218496 | 220332 | 219646 | 224478 | 216763 | 0 | 0 | 3.14984 | 8.06359
20 | 54500 | 0.138951 | 17300 | 218655 | 220492 | 219806 | 224638 | 216923 | 0 | 0 | 3.14984 | 8.05742
20 | 54500 | 0.138951 | 17320 | 218814 | 220653 | 219966 | 224798 | 217084 | 0 | 0 | 3.14985 | 8.05127
20 | 54500 | 0.138951 | 17340 | 218973 | 220813 | 220125 | 224958 | 217244 | 0 | 0 | 3.14985 | 8.04511
20 | 54500 | 0.138951 | 17360 | 219131 | 220973 | 220285 | 225118 | 217404 | 0 | 0 | 3.14986 | 8.03896
20 | 54500 | 0.138951 | 17380 | 219290 | 221133 | 220444 | 225278 | 217564 | 0 | 0 | 3.14986 | 8.03281
20 | 54500 | 0.138951 | 17400 | 219448 | 221292 | 220603 | 225438 | 217723 | 0 | 0 | 3.14986 | 8.02667
20 | 54500 | 0.138951 | 17420 | 219606 | 221452 | 220762 | 225597 | 217883 | 0 | 0 | 3.14987 | 8.02053
20 | 54500 | 0.138951 | 17440 | 219764 | 221611 | 220921 | 225757 | 218043 | 0 | 0 | 3.14987 | 8.0144
20 | 54500 | 0.138951 | 17460 | 219922 | 221771 | 221080 | 225916 | 218202 | 0 | 0 | 3.14988 | 8.00827
20 | 54500 | 0.138951 | 17480 | 220080 | 221930 | 221239 | 226075 | 218361 | 0 | 0 | 3.14988 | 8.00214
20 | 54500 | 0.138951 | 17500 | 220238 | 222089 | 221397 | 226234 | 218520 | 0 | 0 | 3.14988 | 7.99602
20 | 54500 | 0.138951 | 17520 | 220395 | 222248 | 221556 | 226393 | 218679 | 0 | 0 | 3.14989 | 7.9899
20 | 54500 | 0.138951 | 17540 | 220553 | 222407 | 221714 | 226552 | 218838 | 0 | 0 | 3.14989 | 7.98378
20 | 54500 | 0.138951 | 17560 | 220710 | 222566 | 221872 | 226711 | 218997 | 0 | 0 | 3.1499 | 7.97767
20 | 54500 | 0.138951 | 17580 | 220867 | 222724 | 222030 | 226869 | 219156 | 0 | 0 | 3.1499 | 7.97156
20 | 54500 | 0.138951 | 17600 | 221025 | 222883 | 222188 | 227028 | 219314 | 0 | 0 | 3.14991 | 7.96546
21 | 0 | 0.0728634 | 0 | 0 | 0 | 0 | 173339 | 144108 | 0 | 0 | 0 | 27.5534
21 | 15000 | 0.0728634 | 6360 | 255971 | 256497 | 256313 | 271645 | 242507 | 0 | 0 | 2.28346 | 14.3114
21 | 15000 | 0.0728634 | 6380 | 256255 | 256781 | 256597 | 271929 | 242791 | 0 | 0 | 2.28349 | 14.3041
21 | 15000 | 0.0728634 | 6400 | 256538 | 257066 | 256881 | 272213 | 243076 | 0 | 0 | 2.28351 | 14.2967
21 | 15000 | 0.0728634 | 6420 | 256821 | 257349 | 257165 | 272497 | 243360 | 0 | 0 | 2.28353 | 14.2894
21 | 15000 | 0.0728634 | 6440 | 257105 | 257633 | 257448 | 272780 | 243644 | 0 | 0 | 2.28355 | 14.282
21 | 15000 | 0.0728634 | 6460 | 257387 | 257917 | 257732 | 273064 | 243927 | 0 | 0 | 2.28358 | 14.2747
21 | 15000 | 0.0728634 | 6480 | 257670 | 258200 | 258015 | 273347 | 244211 | 0 | 0 | 2.2836 | 14.2673
21 | 15000 | 0.0728634 | 6500 | 257953 | 258484 | 258298 | 273630 | 244494 | 0 | 0 | 2.28362 | 14.26
21 | 15000 | 0.0728634 | 6520 | 258235 | 258767 | 258581 | 273913 | 244778 | 0 | 0 | 2.28364 | 14.2526
21 | 15000 | 0.0728634 | 6540 | 258518 | 259050 | 258864 | 274196 | 245061 | 0 | 0 | 2.28366 | 14.2453
21 | 15000 | 0.0728634 | 6560 | 258800 | 259333 | 259146 | 274479 | 245344 | 0 | 0 | 2.28368 | 14.238
21 | 15000 | 0.0728634 | 6580 | 259082 | 259615 | 259429 | 274761 | 245627 | 0 | 0 | 2.28371 | 14.2306
21 | 15000 | 0.0728634 | 6600 | 259364 | 259898 | 259711 | 275044 | 245909 | 0 | 0 | 2.28373 | 14.2233
21 | 15000 | 0.0728634 | 6620 | 259645 | 260180 | 259993 | 275326 | 246192 | 0 | 0 | 2.28375 | 14.216
21 | 15000 | 0.0728634 | 6640 | 259927 | 260463 | 260275 | 275608 | 246474 | 0 | 0 | 2.28377 | 14.2087
21 | 15000 | 0.0728634 | 6660 | 260208 | 260745 | 260557 | 275890 | 246757 | 0 | 0 | 2.28379 | 14.2014
21 | 15000 | 0.0728634 | 6680 | 260490 | 261027 | 260839 | 276172 | 247039 | 0 | 0 | 2.28381 | 14.194
21 | 15000 | 0.0728634 | 6700 | 260771 | 261308 | 261121 | 276454 | 247321 | 0 | 0 | 2.28383 | 14.1867
21 | 15000 | 0.0728634 | 6720 | 261052 | 261590 | 261402 | 276735 | 247602 | 0 | 0 | 2.28385 | 14.1794
21 | 15000 | 0.0728634 | 6740 | 261333 | 261872 | 261683 | 277016 | 247884 | 0 | 0 | 2.28387 | 14.1721
21 | 15000 | 0.0728634 | 6760 | 261613 | 262153 | 261964 | 277298 | 248166 | 0 | 0 | 2.28389 | 14.1648
21 | 15000 | 0.0728634 | 6780 | 261894 | 262434 | 262245 | 277579 | 248447 | 0 | 0 | 2.28391 | 14.1575
21 | 30000 | 0.0728634 | 12900 | 341048 | 341779 | 341523 | 356877 | 327834 | 0 | 0 | 2.28712 | 12.0645
21 | 30000 | 0.0728634 | 12920 | 341286 | 342017 | 341762 | 357115 | 328073 | 0 | 0 | 2.28712 | 12.0581
21 | 30000 | 0.0728634 | 12940 | 341524 | 342255 | 342000 | 357353 | 328311 | 0 | 0 | 2.28713 | 12.0517
21 | 30000 | 0.0728634 | 12960 | 341761 | 342493 | 342237 | 357591 | 328549 | 0 | 0 | 2.28713 | 12.0454
21 | 30000 | 0.0728634 | 12980 | 341998 | 342731 | 342475 | 357829 | 328787 | 0 | 0 | 2.28714 | 12.039
21 | 30000 | 0.0728634 | 13000 | 342236 | 342969 | 342713 | 358067 | 329025 | 0 | 0 | 2.28714 | 12.0326
21 | 30000 | 0.0728634 | 13020 | 342473 | 343207 | 342950 | 358304 | 329263 | 0 | 0 | 2.28715 | 12.0262
21 | 30000 | 0.0728634 | 13040 | 342710 | 343444 | 343188 | 358542 | 329501 | 0 | 0 | 2.28715 | 12.0198
21 | 30000 | 0.0728634 | 13060 | 342947 | 343682 | 343425 | 358779 | 329738 | 0 | 0 | 2.28716 | 12.0135
21 | 30000 | 0.0728634 | 13080 | 343183 | 343919 | 343662 | 359016 | 329976 | 0 | 0 | 2.28717 | 12.0071
21 | 30000 | 0.0728634 | 13100 | 343420 | 344156 | 343899 | 359253 | 330213 | 0 | 0 | 2.28717 | 12.0007
21 | 30000 | 0.0728634 | 13120 | 343656 | 344393 | 344136 | 359490 | 330450 | 0 | 0 | 2.28718 | 11.9943
21 | 30000 | 0.0728634 | 13140 | 343893 | 344630 | 344372 | 359727 | 330687 | 0 | 0 | 2.28718 | 11.988
21 | 30000 | 0.0728634 | 13160 | 344129 | 344867 | 344609 | 359963 | 330924 | 0 | 0 | 2.28719 | 11.9816
21 | 30000 | 0.0728634 | 13180 | 344365 | 345104 | 344845 | 360200 | 331161 | 0 | 0 | 2.28719 | 11.9753
21 | 30000 | 0.0728634 | 13200 | 344601 | 345340 | 345082 | 360436 | 331397 | 0 | 0 | 2.2872 | 11.9689
21 | 30000 | 0.0728634 | 13220 | 344837 | 345576 | 345318 | 360672 | 331634 | 0 | 0 | 2.2872 | 11.9626
21 | 30000 | 0.0728634 | 13240 | 345072 | 345813 | 345554 | 360909 | 331870 | 0 | 0 | 2.28721 | 11.9562
21 | 30000 | 0.0728634 | 13260 | 345308 | 346049 | 345790 | 361144 | 332107 | 0 | 0 | 2.28721 | 11.9499
21 | 30000 | 0.0728634 | 13280 | 345543 | 346285 | 346026 | 361380 | 332343 | 0 | 0 | 2.28722 | 11.9435
21 | 30000 | 0.0728634 | 13300 | 345779 | 346521 | 346261 | 361616 | 332579 | 0 | 0 | 2.28722 | 11.9372
21 | 30000 | 0.0728634 | 13320 | 346014 | 346756 | 346497 | 361852 | 332815 | 0 | 0 | 2.28723 | 11.9308
21 | 43500 | 0.0728634 | 18800 | 405780 | 406666 | 406356 | 421720 | 392762 | 0 | 0 | 2.28823 | 10.2969
21 | 43500 | 0.0728634 | 18820 | 405982 | 406868 | 406558 | 421922 | 392965 | 0 | 0 | 2.28823 | 10.2913
21 | 43500 | 0.0728634 | 18840 | 406183 | 407070 | 406760 | 422124 | 393167 | 0 | 0 | 2.28824 | 10.2857
21 | 43500 | 0.0728634 | 18860 | 406385 | 407272 | 406962 | 422326 | 393369 | 0 | 0 | 2.28824 | 10.2801
21 | 43500 | 0.0728634 | 18880 | 406586 | 407474 | 407164 | 422528 | 393571 | 0 | 0 | 2.28824 | 10.2745
21 | 43500 | 0.0728634 | 18900 | 406787 | 407676 | 407366 | 422729 | 393773 | 0 | 0 | 2.28824 | 10.2689
21 | 43500 | 0.0728634 | 18920 | 406989 | 407878 | 407567 | 422931 | 393975 | 0 | 0 | 2.28825 | 10.2633
21 | 43500 | 0.0728634 | 18940 | 407190 | 408079 | 407768 | 423132 | 394177 | 0 | 0 | 2.28825 | 10.2577
21 | 43500 | 0.0728634 | 18960 | 407391 | 408281 | 407970 | 423334 | 394378 | 0 | 0 | 2.28825 | 10.2522
21 | 43500 | 0.0728634 | 18980 | 407592 | 408482 | 408171 | 423535 | 394580 | 0 | 0 | 2.28825 | 10.2466
21 | 43500 | 0.0728634 | 19000 | 407792 | 408683 | 408372 | 423736 | 394781 | 0 | 0 | 2.28826 | 10.241
21 | 43500 | 0.0728634 | 19020 | 407993 | 408885 | 408573 | 423937 | 394982 | 0 | 0 | 2.28826 | 10.2354
21 | 43500 | 0.0728634 | 19040 | 408194 | 409086 | 408774 | 424138 | 395184 | 0 | 0 | 2.28826 | 10.2299
21 | 43500 | 0.0728634 | 19060 | 408394 | 409286 | 408975 | 424339 | 395385 | 0 | 0 | 2.28826 | 10.2243
21 | 43500 | 0.0728634 | 19080 | 408594 | 409487 | 409175 | 424539 | 395586 | 0 | 0 | 2.28827 | 10.2187
21 | 43500 | 0.0728634 | 19100 | 408794 | 409688 | 409376 | 424740 | 395786 | 0 | 0 | 2.28827 | 10.2132
21 | 43500 | 0.0728634 | 19120 | 408995 | 409888 | 409576 | 424940 | 395987 | 0 | 0 | 2.28827 | 10.2076
21 | 43500 | 0.0728634 | 19140 | 409194 | 410089 | 409776 | 425140 | 396188 | 0 | 0 | 2.28827 | 10.202
21 | 43500 | 0.0728634 | 19160 | 409394 | 410289 | 409976 | 425341 | 396388 | 0 | 0 | 2.28828 | 10.1965
21 | 43500 | 0.0728634 | 19180 | 409594 | 410489 | 410176 | 425541 | 396588 | 0 | 0 | 2.28828 | 10.1909
21 | 43500 | 0.0728634 | 19200 | 409794 | 410690 | 410376 | 425741 | 396789 | 0 | 0 | 2.28828 | 10.1854
21 | 43500 | 0.0728634 | 19220 | 409993 | 410890 | 410576 | 425940 | 396989 | 0 | 0 | 2.28828 | 10.1798
21 | 51500 | 0.0728634 | 22080 | 437385 | 438348 | 438011 | 453377 | 424467 | 0 | 0 | 2.28859 | 9.41232
21 | 51500 | 0.0728634 | 22100 | 437569 | 438532 | 438195 | 453561 | 424651 | 0 | 0 | 2.28859 | 9.40713
21 | 51500 | 0.0728634 | 22120 | 437753 | 438716 | 438379 | 453745 | 424835 | 0 | 0 | 2.2886 | 9.40194
21 | 51500 | 0.0728634 | 22140 | 437936 | 438900 | 438563 | 453929 | 425019 | 0 | 0 | 2.2886 | 9.39676
21 | 51500 | 0.0728634 | 22160 | 438120 | 439084 | 438747 | 454113 | 425203 | 0 | 0 | 2.2886 | 9.39157
21 | 51500 | 0.0728634 | 22180 | 438303 | 439268 | 438931 | 454296 | 425387 | 0 | 0 | 2.2886 | 9.38639
21 | 51500 | 0.0728634 | 22200 | 438486 | 439451 | 439114 | 454480 | 425571 | 0 | 0 | 2.2886 | 9.38122
21 | 51500 | 0.0728634 | 22220 | 438670 | 439635 | 439298 | 454663 | 425755 | 0 | 0 | 2.28861 | 9.37604
21 | 51500 | 0.0728634 | 22240 | 438853 | 439818 | 439481 | 454847 | 425939 | 0 | 0 | 2.28861 | 9.37087
21 | 51500 | 0.0728634 | 22260 | 439036 | 440002 | 439664 | 455030 | 426122 | 0 | 0 | 2.28861 | 9.3657
21 | 51500 | 0.0728634 | 22280 | 439218 | 440185 | 439847 | 455213 | 426306 | 0 | 0 | 2.28861 | 9.36053
21 | 51500 | 0.0728634 | 22300 | 439401 | 440368 | 440030 | 455396 | 426489 | 0 | 0 | 2.28861 | 9.35537
21 | 51500 | 0.0728634 | 22320 | 439584 | 440551 | 440213 | 455579 | 426672 | 0 | 0 | 2.28862 | 9.35021
21 | 51500 | 0.0728634 | 22340 | 439766 | 440734 | 440396 | 455762 | 426855 | 0 | 0 | 2.28862 | 9.34504
21 | 51500 | 0.0728634 | 22360 | 439949 | 440917 | 440579 | 455944 | 427038 | 0 | 0 | 2.28862 | 9.33989
21 | 51500 | 0.0728634 | 22380 | 440131 | 441100 | 440761 | 456127 | 427221 | 0 | 0 | 2.28862 | 9.33473
21 | 51500 | 0.0728634 | 22400 | 440313 | 441282 | 440944 | 456309 | 427404 | 0 | 0 | 2.28862 | 9.32958
21 | 51500 | 0.0728634 | 22420 | 440495 | 441465 | 441126 | 456492 | 427586 | 0 | 0 | 2.28862 | 9.32443
21 | 51500 | 0.0728634 | 22440 | 440677 | 441647 | 441308 | 456674 | 427769 | 0 | 0 | 2.28863 | 9.31928
21 | 51500 | 0.0728634 | 22460 | 440859 | 441830 | 441490 | 456856 | 427951 | 0 | 0 | 2.28863 | 9.31413
21 | 51500 | 0.0728634 | 22480 | 441041 | 442012 | 441673 | 457038 | 428134 | 0 | 0 | 2.28863 | 9.30899
21 | 51500 | 0.0728634 | 22500 | 441223 | 442194 | 441855 | 457220 | 428316 | 0 | 0 | 2.28863 | 9.30385
21 | 51500 | 0.0728634 | 22520 | 441404 | 442376 | 442036 | 457402 | 428498 | 0 | 0 | 2.28863 | 9.29871
21 | 51500 | 0.0728634 | 22540 | 441586 | 442558 | 442218 | 457584 | 428680 | 0 | 0 | 2.28864 | 9.29358
21 | 51500 | 0.0728634 | 22560 | 441767 | 442740 | 442400 | 457766 | 428862 | 0 | 0 | 2.28864 | 9.28844
21 | 51500 | 0.0728634 | 22580 | 441948 | 442921 | 442581 | 457947 | 429044 | 0 | 0 | 2.28864 | 9.28331
21 | 51500 | 0.0728634 | 22600 | 442129 | 443103 | 442763 | 458129 | 429226 | 0 | 0 | 2.28864 | 9.27818
21 | 51500 | 0.0728634 | 22620 | 442310 | 443285 | 442944 | 458310 | 429407 | 0 | 0 | 2.28864 | 9.27306
21 | 51500 | 0.0728634 | 22640 | 442491 | 443466 | 443125 | 458491 | 429589 | 0 | 0 | 2.28864 | 9.26793
21 | 51500 | 0.0728634 | 22660 | 442672 | 443647 | 443306 | 458672 | 429770 | 0 | 0 | 2.28865 | 9.26281
21 | 51500 | 0.0728634 | 22680 | 442853 | 443828 | 443487 | 458853 | 429952 | 0 | 0 | 2.28865 | 9.25769
21 | 51500 | 0.0728634 | 22700 | 443034 | 444009 | 443668 | 459034 | 430133 | 0 | 0 | 2.28865 | 9.25257
21 | 51500 | 0.0728634 | 22720 | 443214 | 444190 | 443849 | 459215 | 430314 | 0 | 0 | 2.28865 | 9.24746
21 | 51500 | 0.0728634 | 22740 | 443395 | 444371 | 444030 | 459396 | 430495 | 0 | 0 | 2.28865 | 9.24235
21 | 51500 | 0.0728634 | 22760 | 443575 | 444552 | 444210 | 459576 | 430676 | 0 | 0 | 2.28865 | 9.23724
21 | 51500 | 0.0728634 | 22780 | 443755 | 444733 | 444391 | 459757 | 430857 | 0 | 0 | 2.28866 | 9.23213
21 | 51500 | 0.0728634 | 22800 | 443935 | 444913 | 444571 | 459937 | 431037 | 0 | 0 | 2.28866 | 9.22703
21 | 51500 | 0.0728634 | 22820 | 444115 | 445094 | 444752 | 460117 | 431218 | 0 | 0 | 2.28866 | 9.22192
21 | 51500 | 0.0728634 | 22840 | 444295 | 445274 | 444932 | 460298 | 431398 | 0 | 0 | 2.28866 | 9.21682
21 | 51500 | 0.0728634 | 22860 | 444475 | 445454 | 445112 | 460478 | 431579 | 0 | 0 | 2.28866 | 9.21173
21 | 51500 | 0.0728634 | 22880 | 444655 | 445634 | 445292 | 460658 | 431759 | 0 | 0 | 2.28867 | 9.20663
21 | 51500 | 0.0728634 | 22900 | 444834 | 445814 | 445472 | 460838 | 431939 | 0 | 0 | 2.28867 | 9.20154
21 | 51500 | 0.0728634 | 22920 | 445014 | 445994 | 445652 | 461017 | 432119 | 0 | 0 | 2.28867 | 9.19645
21 | 54500 | 0.0728634 | 23380 | 449113 | 450104 | 449758 | 465124 | 436232 | 0 | 0 | 2.28871 | 9.08003
21 | 54500 | 0.0728634 | 23400 | 449290 | 450281 | 449935 | 465301 | 436410 | 0 | 0 | 2.28871 | 9.075
21 | 54500 | 0.0728634 | 23420 | 449467 | 450459 | 450112 | 465478 | 436587 | 0 | 0 | 2.28871 | 9.06997
21 | 54500 | 0.0728634 | 23440 | 449644 | 450636 | 450289 | 465655 | 436764 | 0 | 0 | 2.28871 | 9.06494
21 | 54500 | 0.0728634 | 23460 | 449821 | 450813 | 450466 | 465832 | 436942 | 0 | 0 | 2.28871 | 9.05991
21 | 54500 | 0.0728634 | 23480 | 449998 | 450990 | 450643 | 466009 | 437119 | 0 | 0 | 2.28872 | 9.05489
21 | 54500 | 0.0728634 | 23500 | 450174 | 451167 | 450820 | 466186 | 437296 | 0 | 0 | 2.28872 | 9.04987
21 | 54500 | 0.0728634 | 23520 | 450350 | 451344 | 450997 | 466362 | 437473 | 0 | 0 | 2.28872 | 9.04485
21 | 54500 | 0.0728634 | 23540 | 450527 | 451521 | 451173 | 466539 | 437650 | 0 | 0 | 2.28872 | 9.03983
21 | 54500 | 0.0728634 | 23560 | 450703 | 451697 | 451350 | 466716 | 437827 | 0 | 0 | 2.28872 | 9.03482
21 | 54500 | 0.0728634 | 23580 | 450879 | 451874 | 451526 | 466892 | 438003 | 0 | 0 | 2.28872 | 9.02981
21 | 54500 | 0.0728634 | 23600 | 451055 | 452050 | 451702 | 467068 | 438180 | 0 | 0 | 2.28873 | 9.0248
21 | 54500 | 0.0728634 | 23620 | 451231 | 452226 | 451879 | 467244 | 438356 | 0 | 0 | 2.28873 | 9.01979
21 | 54500 | 0.0728634 | 23640 | 451407 | 452403 | 452055 | 467420 | 438533 | 0 | 0 | 2.28873 | 9.01478
21 | 54500 | 0.0728634 | 23660 | 451582 | 452579 | 452231 | 467596 | 438709 | 0 | 0 | 2.28873 | 9.00978
21 | 54500 | 0.0728634 | 23680 | 451758 | 452755 | 452406 | 467772 | 438885 | 0 | 0 | 2.28873 | 9.00478
21 | 54500 | 0.0728634 | 23700 | 451933 | 452931 | 452582 | 467948 | 439061 | 0 | 0 | 2.28873 | 8.99978
21 | 54500 | 0.0728634 | 23720 | 452109 | 453107 | 452758 | 468124 | 439237 | 0 | 0 | 2.28874 | 8.99479
21 | 54500 | 0.0728634 | 23740 | 452284 | 453282 | 452933 | 468299 | 439413 | 0 | 0 | 2.28874 | 8.9898
21 | 54500 | 0.0728634 | 23760 | 452459 | 453458 | 453109 | 468475 | 439589 | 0 | 0 | 2.28874 | 8.98481
21 | 54500 | 0.0728634 | 23780 | 452634 | 453633 | 453284 | 468650 | 439764 | 0 | 0 | 2.28874 | 8.97982
21 | 54500 | 0.0728634 | 23800 | 452809 | 453809 | 453459 | 468825 | 439940 | 0 | 0 | 2.28874 | 8.97483
21 | 54500 | 0.0728634 | 23820 | 452984 | 453984 | 453635 | 469000 | 440115 | 0 | 0 | 2.28874 | 8.96985
21 | 54500 | 0.0728634 | 23840 | 453159 | 454159 | 453810 | 469175 | 440291 | 0 | 0 | 2.28875 | 8.96487
21 | 54500 | 0.0728634 | 23860 | 453334 | 454334 | 453985 | 469350 | 440466 | 0 | 0 | 2.28875 | 8.95989
21 | 54500 | 0.0728634 | 23880 | 453508 | 454509 | 454159 | 469525 | 440641 | 0 | 0 | 2.28875 | 8.95491
21 | 54500 | 0.0728634 | 23900 | 453683 | 454684 | 454334 | 469700 | 440816 | 0 | 0 | 2.28875 | 8.94994
21 | 54500 | 0.0728634 | 23920 | 453857 | 454859 | 454509 | 469875 | 440991 | 0 | 0 | 2.28875 | 8.94497
21 | 54500 | 0.0728634 | 23940 | 454031 | 455034 | 454683 | 470049 | 441166 | 0 | 0 | 2.28875 | 8.94
21 | 54500 | 0.0728634 | 23960 | 454206 | 455208 | 454858 | 470224 | 441340 | 0 | 0 | 2.28876 | 8.93503
21 | 54500 | 0.0728634 | 23980 | 454380 | 455383 | 455032 | 470398 | 441515 | 0 | 0 | 2.28876 | 8.93007
21 | 54500 | 0.0728634 | 24000 | 454554 | 455557 | 455206 | 470572 | 441690 | 0 | 0 | 2.28876 | 8.9251
21 | 54500 | 0.0728634 | 24020 | 454727 | 455731 | 455381 | 470746 | 441864 | 0 | 0 | 2.28876 | 8.92014
21 | 54500 | 0.0728634 | 24040 | 454901 | 455906 | 455555 | 470920 | 442038 | 0 | 0 | 2.28876 | 8.91519
21 | 54500 | 0.0728634 | 24060 | 455075 | 456080 | 455729 | 471094 | 442213 | 0 | 0 | 2.28876 | 8.91023
21 | 54500 | 0.0728634 | 24080 | 455248 | 456254 | 455902 | 471268 | 442387 | 0 | 0 | 2.28877 | 8.90528
21 | 54500 | 0.0728634 | 24100 | 455422 | 456428 | 456076 | 471442 | 442561 | 0 | 0 | 2.28877 | 8.90033
21 | 54500 | 0.0728634 | 24120 | 455595 | 456601 | 456250 | 471615 | 442735 | 0 | 0 | 2.28877 | 8.89538
21 | 54500 | 0.0728634 | 24140 | 455769 | 456775 | 456423 | 471789 | 442908 | 0 | 0 | 2.28877 | 8.89043
21 | 54500 | 0.0728634 | 24160 | 455942 | 456949 | 456597 | 471962 | 443082 | 0 | 0 | 2.28877 | 8.88549
21 | 54500 | 0.0728634 | 24180 | 456115 | 457122 | 456770 | 472136 | 443256 | 0 | 0 | 2.28877 | 8.88055
21 | 54500 | 0.0728634 | 24200 | 456288 | 457295 | 456943 | 472309 | 443429 | 0 | 0 | 2.28877 | 8.87561
21 | 54500 | 0.0728634 | 24220 | 456461 | 457469 | 457116 | 472482 | 443603 | 0 | 0 | 2.28878 | 8.87067
21 | 54500 | 0.0728634 | 24240 | 456633 | 457642 | 457289 | 472655 | 443776 | 0 | 0 | 2.28878 | 8.86574
22 | 0 | 0.025928 | 0 | 0 | 0 | 0 | 45686 | 42569 | 0 | 0 | 0 | 29.7456
22 | 15000 | 0.025928 | 3020 | 94629 | 94656 | 94649 | 96234 | 93122 | 0 | 0 | 4.80393 | 15.4527
22 | 15000 | 0.025928 | 3040 | 94937 | 94964 | 94957 | 96542 | 93429 | 0 | 0 | 4.80415 | 15.4359
22 | 15000 | 0.025928 | 3060 | 95245 | 95271 | 95264 | 96850 | 93737 | 0 | 0 | 4.80435 | 15.4192
22 | 15000 | 0.025928 | 3080 | 95552 | 95578 | 95571 | 97157 | 94044 | 0 | 0 | 4.80456 | 15.4024
22 | 15000 | 0.025928 | 3100 | 95859 | 95885 | 95878 | 97464 | 94351 | 0 | 0 | 4.80476 | 15.3857
22 | 15000 | 0.025928 | 3120 | 96165 | 96192 | 96185 | 97770 | 94658 | 0 | 0 | 4.80496 | 15.369
22 | 15000 | 0.025928 | 3140 | 96471 | 96498 | 96491 | 98077 | 94964 | 0 | 0 | 4.80516 | 15.3523
22 | 15000 | 0.025928 | 3160 | 96777 | 96804 | 96797 | 98382 | 95270 | 0 | 0 | 4.80535 | 15.3356
22 | 15000 | 0.025928 | 3180 | 97082 | 97109 | 97102 | 98688 | 95575 | 0 | 0 | 4.80555 | 15.3189
22 | 15000 | 0.025928 | 3200 | 97387 | 97415 | 97407 | 98993 | 95880 | 0 | 0 | 4.80574 | 15.3023
22 | 15000 | 0.025928 | 3220 | 97692 | 97719 | 97712 | 99298 | 96185 | 0 | 0 | 4.80592 | 15.2856
22 | 30000 | 0.025928 | 6120 | 138476 | 138516 | 138506 | 140092 | 136984 | 0 | 0 | 4.82016 | 13.0251
22 | 30000 | 0.025928 | 6140 | 138735 | 138775 | 138765 | 140351 | 137243 | 0 | 0 | 4.82021 | 13.0105
22 | 30000 | 0.025928 | 6160 | 138994 | 139034 | 139023 | 140610 | 137502 | 0 | 0 | 4.82026 | 12.9959
22 | 30000 | 0.025928 | 6180 | 139252 | 139292 | 139281 | 140868 | 137760 | 0 | 0 | 4.82031 | 12.9814
22 | 30000 | 0.025928 | 6200 | 139510 | 139550 | 139540 | 141126 | 138018 | 0 | 0 | 4.82036 | 12.9669
22 | 30000 | 0.025928 | 6220 | 139768 | 139808 | 139797 | 141384 | 138276 | 0 | 0 | 4.82041 | 12.9524
22 | 30000 | 0.025928 | 6240 | 140025 | 140065 | 140055 | 141641 | 138533 | 0 | 0 | 4.82046 | 12.9379
22 | 30000 | 0.025928 | 6260 | 140282 | 140322 | 140312 | 141898 | 138791 | 0 | 0 | 4.82051 | 12.9234
22 | 30000 | 0.025928 | 6280 | 140539 | 140579 | 140569 | 142155 | 139047 | 0 | 0 | 4.82056 | 12.9089
22 | 30000 | 0.025928 | 6300 | 140795 | 140836 | 140825 | 142412 | 139304 | 0 | 0 | 4.82061 | 12.8944
22 | 30000 | 0.025928 | 6320 | 141051 | 141092 | 141081 | 142668 | 139560 | 0 | 0 | 4.82066 | 12.88
22 | 43500 | 0.025928 | 8920 | 171974 | 172024 | 172011 | 173598 | 170495 | 0 | 0 | 4.82512 | 11.1133
22 | 43500 | 0.025928 | 8940 | 172195 | 172245 | 172232 | 173819 | 170715 | 0 | 0 | 4.82514 | 11.1006
22 | 43500 | 0.025928 | 8960 | 172415 | 172465 | 172452 | 174039 | 170935 | 0 | 0 | 4.82517 | 11.0878
22 | 43500 | 0.025928 | 8980 | 172634 | 172685 | 172671 | 174259 | 171155 | 0 | 0 | 4.82519 | 11.0751
22 | 43500 | 0.025928 | 9000 | 172854 | 172904 | 172891 | 174478 | 171375 | 0 | 0 | 4.82521 | 11.0624
22 | 43500 | 0.025928 | 9020 | 173073 | 173124 | 173110 | 174697 | 171594 | 0 | 0 | 4.82524 | 11.0497
22 | 43500 | 0.025928 | 9040 | 173292 | 173343 | 173329 | 174917 | 171813 | 0 | 0 | 4.82526 | 11.037
22 | 43500 | 0.025928 | 9060 | 173511 | 173562 | 173548 | 175135 | 172032 | 0 | 0 | 4.82529 | 11.0243
22 | 43500 | 0.025928 | 9080 | 173730 | 173780 | 173767 | 175354 | 172250 | 0 | 0 | 4.82531 | 11.0116
22 | 43500 | 0.025928 | 9100 | 173948 | 173998 | 173985 | 175572 | 172469 | 0 | 0 | 4.82533 | 10.999
22 | 51500 | 0.025928 | 10480 | 188404 | 188459 | 188445 | 190032 | 186931 | 0 | 0 | 4.82673 | 10.1548
22 | 51500 | 0.025928 | 10500 | 188605 | 188660 | 188646 | 190233 | 187132 | 0 | 0 | 4.82675 | 10.143
22 | 51500 | 0.025928 | 10520 | 188806 | 188861 | 188846 | 190434 | 187332 | 0 | 0 | 4.82677 | 10.1312
22 | 51500 | 0.025928 | 10540 | 189006 | 189062 | 189047 | 190634 | 187533 | 0 | 0 | 4.82678 | 10.1194
22 | 51500 | 0.025928 | 10560 | 189207 | 189262 | 189247 | 190835 | 187733 | 0 | 0 | 4.8268 | 10.1076
22 | 51500 | 0.025928 | 10580 | 189407 | 189462 | 189447 | 191035 | 187933 | 0 | 0 | 4.82682 | 10.0958
22 | 51500 | 0.025928 | 10600 | 189606 | 189662 | 189647 | 191234 | 188133 | 0 | 0 | 4.82684 | 10.0841
22 | 51500 | 0.025928 | 10620 | 189806 | 189861 | 189847 | 191434 | 188333 | 0 | 0 | 4.82685 | 10.0723
22 | 51500 | 0.025928 | 10640 | 190005 | 190061 | 190046 | 191633 | 188532 | 0 | 0 | 4.82687 | 10.0606
22 | 51500 | 0.025928 | 10660 | 190204 | 190260 | 190245 | 191833 | 188731 | 0 | 0 | 4.82689 | 10.0489
22 | 51500 | 0.025928 | 10680 | 190403 | 190459 | 190444 | 192031 | 188930 | 0 | 0 | 4.8269 | 10.0372
22 | 51500 | 0.025928 | 10700 | 190602 | 190658 | 190643 | 192230 | 189129 | 0 | 0 | 4.82692 | 10.0255
22 | 51500 | 0.025928 | 10720 | 190800 | 190856 | 190841 | 192428 | 189328 | 0 | 0 | 4.82694 | 10.0138
22 | 51500 | 0.025928 | 10740 | 190998 | 191054 | 191039 | 192627 | 189526 | 0 | 0 | 4.82696 | 10.0021
22 | 51500 | 0.025928 | 10760 | 191196 | 191252 | 191237 | 192825 | 189724 | 0 | 0 | 4.82697 | 9.99043
22 | 51500 | 0.025928 | 10780 | 191394 | 191450 | 191435 | 193022 | 189921 | 0 | 0 | 4.82699 | 9.97878
22 | 51500 | 0.025928 | 10800 | 191591 | 191647 | 191633 | 193220 | 190119 | 0 | 0 | 4.82701 | 9.96714
22 | 51500 | 0.025928 | 10820 | 191789 | 191845 | 191830 | 193417 | 190316 | 0 | 0 | 4.82702 | 9.9555
22 | 51500 | 0.025928 | 10840 | 191986 | 192042 | 192027 | 193614 | 190513 | 0 | 0 | 4.82704 | 9.94388
22 | 51500 | 0.025928 | 10860 | 192182 | 192238 | 192224 | 193811 | 190710 | 0 | 0 | 4.82705 | 9.93228
22 | 54500 | 0.025928 | 11100 | 194525 | 194582 | 194567 | 196154 | 193054 | 0 | 0 | 4.82725 | 9.79387
22 | 54500 | 0.025928 | 11120 | 194719 | 194775 | 194760 | 196348 | 193247 | 0 | 0 | 4.82726 | 9.78241
22 | 54500 | 0.025928 | 11140 | 194912 | 194969 | 194954 | 196541 | 193441 | 0 | 0 | 4.82728 | 9.77096
22 | 54500 | 0.025928 | 11160 | 195105 | 195162 | 195147 | 196734 | 193634 | 0 | 0 | 4.82729 | 9.75952
22 | 54500 | 0.025928 | 11180 | 195298 | 195355 | 195340 | 196928 | 193827 | 0 | 0 | 4.82731 | 9.7481
22 | 54500 | 0.025928 | 11200 | 195491 | 195548 | 195533 | 197120 | 194020 | 0 | 0 | 4.82733 | 9.73668
22 | 54500 | 0.025928 | 11220 | 195684 | 195741 | 195726 | 197313 | 194213 | 0 | 0 | 4.82734 | 9.72528
22 | 54500 | 0.025928 | 11240 | 195876 | 195933 | 195918 | 197505 | 194405 | 0 | 0 | 4.82736 | 9.71389
22 | 54500 | 0.025928 | 11260 | 196068 | 196125 | 196110 | 197697 | 194597 | 0 | 0 | 4.82737 | 9.70251
22 | 54500 | 0.025928 | 11280 | 196260 | 196317 | 196302 | 197889 | 194789 | 0 | 0 | 4.82739 | 9.69114
22 | 54500 | 0.025928 | 11300 | 196452 | 196509 | 196494 | 198081 | 194981 | 0 | 0 | 4.8274 | 9.67978
22 | 54500 | 0.025928 | 11320 | 196643 | 196700 | 196685 | 198273 | 195173 | 0 | 0 | 4.82742 | 9.66844
22 | 54500 | 0.025928 | 11340 | 196834 | 196892 | 196877 | 198464 | 195364 | 0 | 0 | 4.82743 | 9.6571
22 | 54500 | 0.025928 | 11360 | 197025 | 197083 | 197068 | 198655 | 195555 | 0 | 0 | 4.82745 | 9.64578
22 | 54500 | 0.025928 | 11380 | 197216 | 197274 | 197258 | 198846 | 195746 | 0 | 0 | 4.82746 | 9.63447
22 | 54500 | 0.025928 | 11400 | 197406 | 197464 | 197449 | 199036 | 195936 | 0 | 0 | 4.82748 | 9.62317
22 | 54500 | 0.025928 | 11420 | 197597 | 197654 | 197639 | 199226 | 196126 | 0 | 0 | 4.82749 | 9.61188
22 | 54500 | 0.025928 | 11440 | 197787 | 197844 | 197829 | 199416 | 196317 | 0 | 0 | 4.82751 | 9.6006
22 | 54500 | 0.025928 | 11460 | 197976 | 198034 | 198019 | 199606 | 196506 | 0 | 0 | 4.82752 | 9.58934
22 | 54500 | 0.025928 | 11480 | 198166 | 198224 | 198209 | 199796 | 196696 | 0 | 0 | 4.82754 | 9.57808
23 | 0 | 0.234285 | 0 | 0 | 0 | 0 | 36729 | 20954 | 0 | 0 | 0 | 21.1961
23 | 15000 | 0.234285 | 820 | 37129 | 37865 | 37581 | 46743 | 30974 | 0 | 0 | 17.9468 | 10.9855
23 | 15000 | 0.234285 | 840 | 37347 | 38089 | 37803 | 46966 | 31198 | 0 | 0 | 17.9575 | 10.9402
23 | 15000 | 0.234285 | 860 | 37565 | 38311 | 38024 | 47189 | 31421 | 0 | 0 | 17.9677 | 10.895
23 | 30000 | 0.234285 | 1640 | 45374 | 46315 | 45952 | 55189 | 39427 | 0 | 0 | 18.1711 | 9.24911
23 | 30000 | 0.234285 | 1660 | 45558 | 46503 | 46139 | 55377 | 39615 | 0 | 0 | 18.1738 | 9.20978
23 | 43500 | 0.234285 | 2360 | 51513 | 52606 | 52185 | 61478 | 45721 | 0 | 0 | 18.2396 | 7.91863
23 | 43500 | 0.234285 | 2380 | 51670 | 52768 | 52345 | 61639 | 45882 | 0 | 0 | 18.2409 | 7.88411
23 | 43500 | 0.234285 | 2400 | 51827 | 52928 | 52504 | 61799 | 46043 | 0 | 0 | 18.2422 | 7.84971
23 | 51500 | 0.234285 | 2780 | 54672 | 55844 | 55392 | 64713 | 48960 | 0 | 0 | 18.2631 | 7.21983
23 | 51500 | 0.234285 | 2800 | 54815 | 55991 | 55538 | 64860 | 49107 | 0 | 0 | 18.2641 | 7.1879
23 | 51500 | 0.234285 | 2820 | 54958 | 56137 | 55683 | 65006 | 49253 | 0 | 0 | 18.265 | 7.15609
23 | 51500 | 0.234285 | 2840 | 55100 | 56282 | 55827 | 65151 | 49399 | 0 | 0 | 18.2659 | 7.12441
23 | 51500 | 0.234285 | 2860 | 55241 | 56427 | 55970 | 65296 | 49543 | 0 | 0 | 18.2668 | 7.09284
23 | 54500 | 0.234285 | 2940 | 55800 | 57000 | 56538 | 65869 | 50117 | 0 | 0 | 18.2703 | 6.96775
23 | 54500 | 0.234285 | 2960 | 55938 | 57142 | 56678 | 66010 | 50258 | 0 | 0 | 18.2712 | 6.93678
23 | 54500 | 0.234285 | 2980 | 56076 | 57283 | 56818 | 66151 | 50399 | 0 | 0 | 18.272 | 6.90592
23 | 54500 | 0.234285 | 3000 | 56213 | 57423 | 56957 | 66291 | 50540 | 0 | 0 | 18.2728 | 6.87518
23 | 54500 | 0.234285 | 3020 | 56349 | 57563 | 57095 | 66431 | 50679 | 0 | 0 | 18.2736 | 6.84455
24 | 0 | 0.0864513 | 0 | 0 | 0 | 0 | 178286 | 143119 | 0 | 0 | 0 | 26.95
24 | 15000 | 0.0864513 | 14240 | 373892 | 375032 | 374624 | 393313 | 358395 | 0 | 0 | 1.01829 | 14.0016
24 | 15000 | 0.0864513 | 14260 | 374168 | 375309 | 374901 | 393590 | 358673 | 0 | 0 | 1.01829 | 13.9984
24 | 15000 | 0.0864513 | 14280 | 374445 | 375586 | 375178 | 393867 | 358950 | 0 | 0 | 1.0183 | 13.9952
24 | 15000 | 0.0864513 | 14300 | 374721 | 375863 | 375455 | 394144 | 359227 | 0 | 0 | 1.0183 | 13.992
24 | 15000 | 0.0864513 | 14320 | 374997 | 376140 | 375731 | 394421 | 359504 | 0 | 0 | 1.0183 | 13.9888
24 | 15000 | 0.0864513 | 14340 | 375273 | 376417 | 376008 | 394698 | 359781 | 0 | 0 | 1.0183 | 13.9856
24 | 15000 | 0.0864513 | 14360 | 375549 | 376694 | 376284 | 394974 | 360058 | 0 | 0 | 1.0183 | 13.9824
24 | 15000 | 0.0864513 | 14380 | 375824 | 376970 | 376561 | 395251 | 360335 | 0 | 0 | 1.01831 | 13.9791
24 | 15000 | 0.0864513 | 14400 | 376100 | 377247 | 376837 | 395527 | 360612 | 0 | 0 | 1.01831 | 13.9759
24 | 15000 | 0.0864513 | 14420 | 376376 | 377524 | 377113 | 395804 | 360889 | 0 | 0 | 1.01831 | 13.9727
24 | 15000 | 0.0864513 | 14440 | 376651 | 377800 | 377390 | 396080 | 361166 | 0 | 0 | 1.01831 | 13.9695
24 | 15000 | 0.0864513 | 14460 | 376927 | 378077 | 377666 | 396357 | 361442 | 0 | 0 | 1.01831 | 13.9663
24 | 15000 | 0.0864513 | 14480 | 377203 | 378353 | 377942 | 396633 | 361719 | 0 | 0 | 1.01831 | 13.9631
24 | 15000 | 0.0864513 | 14500 | 377478 | 378630 | 378218 | 396909 | 361996 | 0 | 0 | 1.01832 | 13.9599
24 | 15000 | 0.0864513 | 14520 | 377753 | 378906 | 378494 | 397185 | 362272 | 0 | 0 | 1.01832 | 13.9567
24 | 15000 | 0.0864513 | 14540 | 378029 | 379182 | 378770 | 397461 | 362548 | 0 | 0 | 1.01832 | 13.9536
24 | 15000 | 0.0864513 | 14560 | 378304 | 379458 | 379046 | 397737 | 362825 | 0 | 0 | 1.01832 | 13.9504
24 | 15000 | 0.0864513 | 14580 | 378579 | 379734 | 379321 | 398013 | 363101 | 0 | 0 | 1.01832 | 13.9472
24 | 15000 | 0.0864513 | 14600 | 378854 | 380010 | 379597 | 398289 | 363377 | 0 | 0 | 1.01833 | 13.944
24 | 15000 | 0.0864513 | 14620 | 379129 | 380286 | 379873 | 398565 | 363653 | 0 | 0 | 1.01833 | 13.9408
24 | 15000 | 0.0864513 | 14640 | 379404 | 380562 | 380148 | 398840 | 363929 | 0 | 0 | 1.01833 | 13.9376
24 | 15000 | 0.0864513 | 14660 | 379679 | 380838 | 380424 | 399116 | 364205 | 0 | 0 | 1.01833 | 13.9344
24 | 15000 | 0.0864513 | 14680 | 379954 | 381114 | 380699 | 399392 | 364481 | 0 | 0 | 1.01833 | 13.9312
24 | 15000 | 0.0864513 | 14700 | 380229 | 381390 | 380975 | 399667 | 364757 | 0 | 0 | 1.01834 | 13.928
24 | 15000 | 0.0864513 | 14720 | 380503 | 381665 | 381250 | 399943 | 365033 | 0 | 0 | 1.01834 | 13.9248
24 | 15000 | 0.0864513 | 14740 | 380778 | 381941 | 381525 | 400218 | 365309 | 0 | 0 | 1.01834 | 13.9216
24 | 15000 | 0.0864513 | 14760 | 381053 | 382216 | 381800 | 400493 | 365584 | 0 | 0 | 1.01834 | 13.9184
24 | 15000 | 0.0864513 | 14780 | 381327 | 382492 | 382075 | 400768 | 365860 | 0 | 0 | 1.01834 | 13.9152
24 | 15000 | 0.0864513 | 14800 | 381601 | 382767 | 382350 | 401044 | 366135 | 0 | 0 | 1.01835 | 13.912
24 | 15000 | 0.0864513 | 14820 | 381876 | 383042 | 382625 | 401319 | 366411 | 0 | 0 | 1.01835 | 13.9089
24 | 15000 | 0.0864513 | 14840 | 382150 | 383318 | 382900 | 401594 | 366686 | 0 | 0 | 1.01835 | 13.9057
24 | 15000 | 0.0864513 | 14860 | 382424 | 383593 | 383175 | 401869 | 366962 | 0 | 0 | 1.01835 | 13.9025
24 | 15000 | 0.0864513 | 14880 | 382699 | 383868 | 383450 | 402144 | 367237 | 0 | 0 | 1.01835 | 13.8993
24 | 15000 | 0.0864513 | 14900 | 382973 | 384143 | 383725 | 402419 | 367512 | 0 | 0 | 1.01835 | 13.8961
24 | 15000 | 0.0864513 | 14920 | 383247 | 384418 | 383999 | 402693 | 367787 | 0 | 0 | 1.01836 | 13.8929
24 | 15000 | 0.0864513 | 14940 | 383521 | 384693 | 384274 | 402968 | 368062 | 0 | 0 | 1.01836 | 13.8897
24 | 15000 | 0.0864513 | 14960 | 383795 | 384968 | 384548 | 403243 | 368337 | 0 | 0 | 1.01836 | 13.8865
24 | 15000 | 0.0864513 | 14980 | 384068 | 385242 | 384823 | 403517 | 368612 | 0 | 0 | 1.01836 | 13.8834
24 | 15000 | 0.0864513 | 15000 | 384342 | 385517 | 385097 | 403792 | 368887 | 0 | 0 | 1.01836 | 13.8802
24 | 15000 | 0.0864513 | 15020 | 384616 | 385792 | 385371 | 404066 | 369162 | 0 | 0 | 1.01837 | 13.877
24 | 15000 | 0.0864513 | 15040 | 384890 | 386066 | 385646 | 404341 | 369437 | 0 | 0 | 1.01837 | 13.8738
24 | 15000 | 0.0864513 | 15060 | 385163 | 386341 | 385920 | 404615 | 369711 | 0 | 0 | 1.01837 | 13.8706
24 | 15000 | 0.0864513 | 15080 | 385437 | 386615 | 386194 | 404889 | 369986 | 0 | 0 | 1.01837 | 13.8674
24 | 15000 | 0.0864513 | 15100 | 385710 | 386889 | 386468 | 405163 | 370260 | 0 | 0 | 1.01837 | 13.8643
24 | 15000 | 0.0864513 | 15120 | 385983 | 387164 | 386742 | 405438 | 370535 | 0 | 0 | 1.01837 | 13.8611
24 | 15000 | 0.0864513 | 15140 | 386257 | 387438 | 387016 | 405712 | 370809 | 0 | 0 | 1.01838 | 13.8579
24 | 15000 | 0.0864513 | 15160 | 386530 | 387712 | 387290 | 405986 | 371084 | 0 | 0 | 1.01838 | 13.8547
24 | 15000 | 0.0864513 | 15180 | 386803 | 387986 | 387563 | 406259 | 371358 | 0 | 0 | 1.01838 | 13.8515
24 | 15000 | 0.0864513 | 15200 | 387076 | 388260 | 387837 | 406533 | 371632 | 0 | 0 | 1.01838 | 13.8484
24 | 30000 | 0.0864513 | 28960 | 559935 | 561704 | 561072 | 579852 | 545190 | 0 | 0 | 1.01902 | 11.7994
24 | 30000 | 0.0864513 | 28980 | 560166 | 561935 | 561303 | 580083 | 545421 | 0 | 0 | 1.01902 | 11.7966
24 | 30000 | 0.0864513 | 29000 | 560396 | 562167 | 561534 | 580314 | 545652 | 0 | 0 | 1.01902 | 11.7938
24 | 30000 | 0.0864513 | 29020 | 560626 | 562398 | 561764 | 580545 | 545884 | 0 | 0 | 1.01902 | 11.791
24 | 30000 | 0.0864513 | 29040 | 560856 | 562628 | 561995 | 580776 | 546115 | 0 | 0 | 1.01902 | 11.7883
24 | 30000 | 0.0864513 | 29060 | 561086 | 562859 | 562226 | 581006 | 546346 | 0 | 0 | 1.01902 | 11.7855
24 | 30000 | 0.0864513 | 29080 | 561316 | 563090 | 562456 | 581237 | 546577 | 0 | 0 | 1.01902 | 11.7827
24 | 30000 | 0.0864513 | 29100 | 561546 | 563321 | 562687 | 581468 | 546808 | 0 | 0 | 1.01902 | 11.7799
24 | 30000 | 0.0864513 | 29120 | 561776 | 563552 | 562917 | 581698 | 547039 | 0 | 0 | 1.01902 | 11.7771
24 | 30000 | 0.0864513 | 29140 | 562006 | 563782 | 563148 | 581929 | 547269 | 0 | 0 | 1.01902 | 11.7744
24 | 30000 | 0.0864513 | 29160 | 562236 | 564013 | 563378 | 582159 | 547500 | 0 | 0 | 1.01902 | 11.7716
24 | 30000 | 0.0864513 | 29180 | 562466 | 564243 | 563608 | 582389 | 547731 | 0 | 0 | 1.01902 | 11.7688
24 | 30000 | 0.0864513 | 29200 | 562696 | 564474 | 563838 | 582620 | 547962 | 0 | 0 | 1.01902 | 11.766
24 | 30000 | 0.0864513 | 29220 | 562925 | 564704 | 564069 | 582850 | 548192 | 0 | 0 | 1.01903 | 11.7632
24 | 30000 | 0.0864513 | 29240 | 563155 | 564935 | 564299 | 583080 | 548423 | 0 | 0 | 1.01903 | 11.7605
24 | 30000 | 0.0864513 | 29260 | 563384 | 565165 | 564529 | 583310 | 548653 | 0 | 0 | 1.01903 | 11.7577
24 | 30000 | 0.0864513 | 29280 | 563614 | 565395 | 564759 | 583540 | 548884 | 0 | 0 | 1.01903 | 11.7549
24 | 30000 | 0.0864513 | 29300 | 563843 | 565626 | 564989 | 583770 | 549114 | 0 | 0 | 1.01903 | 11.7521
24 | 30000 | 0.0864513 | 29320 | 564073 | 565856 | 565218 | 584000 | 549344 | 0 | 0 | 1.01903 | 11.7494
24 | 30000 | 0.0864513 | 29340 | 564302 | 566086 | 565448 | 584230 | 549574 | 0 | 0 | 1.01903 | 11.7466
24 | 30000 | 0.0864513 | 29360 | 564531 | 566316 | 565678 | 584460 | 549805 | 0 | 0 | 1.01903 | 11.7438
24 | 30000 | 0.0864513 | 29380 | 564760 | 566546 | 565908 | 584690 | 550035 | 0 | 0 | 1.01903 | 11.741
24 | 30000 | 0.0864513 | 29400 | 564989 | 566776 | 566137 | 584920 | 550265 | 0 | 0 | 1.01903 | 11.7383
24 | 30000 | 0.0864513 | 29420 | 565218 | 567005 | 566367 | 585149 | 550495 | 0 | 0 | 1.01903 | 11.7355
24 | 30000 | 0.0864513 | 29440 | 565448 | 567235 | 566596 | 585379 | 550725 | 0 | 0 | 1.01903 | 11.7327
24 | 30000 | 0.0864513 | 29460 | 565676 | 567465 | 566826 | 585608 | 550955 | 0 | 0 | 1.01903 | 11.7299
24 | 30000 | 0.0864513 | 29480 | 565905 | 567695 | 567055 | 585838 | 551185 | 0 | 0 | 1.01903 | 11.7272
24 | 30000 | 0.0864513 | 29500 | 566134 | 567924 | 567285 | 586067 | 551414 | 0 | 0 | 1.01903 | 11.7244
24 | 30000 | 0.0864513 | 29520 | 566363 | 568154 | 567514 | 586297 | 551644 | 0 | 0 | 1.01903 | 11.7216
24 | 30000 | 0.0864513 | 29540 | 566592 | 568383 | 567743 | 586526 | 551874 | 0 | 0 | 1.01903 | 11.7189
24 | 30000 | 0.0864513 | 29560 | 566820 | 568613 | 567972 | 586755 | 552103 | 0 | 0 | 1.01903 | 11.7161
24 | 30000 | 0.0864513 | 29580 | 567049 | 568842 | 568201 | 586985 | 552333 | 0 | 0 | 1.01903 | 11.7133
24 | 30000 | 0.0864513 | 29600 | 567278 | 569071 | 568430 | 587214 | 552562 | 0 | 0 | 1.01903 | 11.7106
24 | 30000 | 0.0864513 | 29620 | 567506 | 569301 | 568659 | 587443 | 552792 | 0 | 0 | 1.01903 | 11.7078
24 | 30000 | 0.0864513 | 29640 | 567734 | 569530 | 568888 | 587672 | 553021 | 0 | 0 | 1.01904 | 11.705
24 | 30000 | 0.0864513 | 29660 | 567963 | 569759 | 569117 | 587901 | 553250 | 0 | 0 | 1.01904 | 11.7023
24 | 30000 | 0.0864513 | 29680 | 568191 | 569988 | 569346 | 588130 | 553480 | 0 | 0 | 1.01904 | 11.6995
24 | 30000 | 0.0864513 | 29700 | 568419 | 570217 | 569575 | 588359 | 553709 | 0 | 0 | 1.01904 | 11.6967
24 | 30000 | 0.0864513 | 29720 | 568648 | 570446 | 569803 | 588587 | 553938 | 0 | 0 | 1.01904 | 11.694
24 | 30000 | 0.0864513 | 29740 | 568876 | 570675 | 570032 | 588816 | 554167 | 0 | 0 | 1.01904 | 11.6912
24 | 30000 | 0.0864513 | 29760 | 569104 | 570904 | 570261 | 589045 | 554396 | 0 | 0 | 1.01904 | 11.6884
24 | 30000 | 0.0864513 | 29780 | 569332 | 571133 | 570489 | 589273 | 554625 | 0 | 0 | 1.01904 | 11.6857
24 | 30000 | 0.0864513 | 29800 | 569560 | 571362 | 570718 | 589502 | 554854 | 0 | 0 | 1.01904 | 11.6829
24 | 30000 | 0.0864513 | 29820 | 569788 | 571590 | 570946 | 589730 | 555083 | 0 | 0 | 1.01904 | 11.6802
24 | 30000 | 0.0864513 | 29840 | 570016 | 571819 | 571174 | 589959 | 555312 | 0 | 0 | 1.01904 | 11.6774
24 | 30000 | 0.0864513 | 29860 | 570243 | 572047 | 571403 | 590187 | 555540 | 0 | 0 | 1.01904 | 11.6746
24 | 30000 | 0.0864513 | 29880 | 570471 | 572276 | 571631 | 590416 | 555769 | 0 | 0 | 1.01904 | 11.6719
24 | 30000 | 0.0864513 | 29900 | 570699 | 572504 | 571859 | 590644 | 555998 | 0 | 0 | 1.01904 | 11.6691
24 | 30000 | 0.0864513 | 29920 | 570927 | 572733 | 572087 | 590872 | 556226 | 0 | 0 | 1.01904 | 11.6664
24 | 43500 | 0.0864513 | 42200 | 700280 | 702524 | 701722 | 720553 | 686119 | 0 | 0 | 1.01924 | 10.0722
24 | 43500 | 0.0864513 | 42220 | 700475 | 702719 | 701917 | 720748 | 686314 | 0 | 0 | 1.01924 | 10.0698
24 | 43500 | 0.0864513 | 42240 | 700669 | 702914 | 702112 | 720942 | 686509 | 0 | 0 | 1.01924 | 10.0673
24 | 43500 | 0.0864513 | 42260 | 700863 | 703109 | 702307 | 721137 | 686704 | 0 | 0 | 1.01924 | 10.0649
24 | 43500 | 0.0864513 | 42280 | 701057 | 703304 | 702501 | 721332 | 686899 | 0 | 0 | 1.01924 | 10.0625
24 | 43500 | 0.0864513 | 42300 | 701252 | 703499 | 702696 | 721527 | 687094 | 0 | 0 | 1.01924 | 10.06
24 | 43500 | 0.0864513 | 42320 | 701446 | 703694 | 702890 | 721721 | 687289 | 0 | 0 | 1.01924 | 10.0576
24 | 43500 | 0.0864513 | 42340 | 701640 | 703889 | 703085 | 721916 | 687484 | 0 | 0 | 1.01924 | 10.0552
24 | 43500 | 0.0864513 | 42360 | 701834 | 704083 | 703279 | 722110 | 687679 | 0 | 0 | 1.01924 | 10.0527
24 | 43500 | 0.0864513 | 42380 | 702028 | 704278 | 703474 | 722305 | 687874 | 0 | 0 | 1.01924 | 10.0503
24 | 43500 | 0.0864513 | 42400 | 702222 | 704473 | 703668 | 722499 | 688069 | 0 | 0 | 1.01924 | 10.0479
24 | 43500 | 0.0864513 | 42420 | 702416 | 704667 | 703863 | 722694 | 688263 | 0 | 0 | 1.01924 | 10.0454
24 | 43500 | 0.0864513 | 42440 | 702610 | 704862 | 704057 | 722888 | 688458 | 0 | 0 | 1.01924 | 10.043
24 | 43500 | 0.0864513 | 42460 | 702803 | 705056 | 704251 | 723082 | 688653 | 0 | 0 | 1.01924 | 10.0406
24 | 43500 | 0.0864513 | 42480 | 702997 | 705251 | 704445 | 723277 | 688847 | 0 | 0 | 1.01924 | 10.0381
24 | 43500 | 0.0864513 | 42500 | 703191 | 705445 | 704639 | 723471 | 689042 | 0 | 0 | 1.01924 | 10.0357
24 | 43500 | 0.0864513 | 42520 | 703385 | 705639 | 704833 | 723665 | 689236 | 0 | 0 | 1.01924 | 10.0333
24 | 43500 | 0.0864513 | 42540 | 703578 | 705834 | 705027 | 723859 | 689431 | 0 | 0 | 1.01924 | 10.0308
24 | 43500 | 0.0864513 | 42560 | 703772 | 706028 | 705221 | 724053 | 689625 | 0 | 0 | 1.01924 | 10.0284
24 | 43500 | 0.0864513 | 42580 | 703965 | 706222 | 705415 | 724247 | 689819 | 0 | 0 | 1.01924 | 10.026
24 | 43500 | 0.0864513 | 42600 | 704159 | 706416 | 705609 | 724441 | 690014 | 0 | 0 | 1.01924 | 10.0235
24 | 43500 | 0.0864513 | 42620 | 704352 | 706610 | 705803 | 724635 | 690208 | 0 | 0 | 1.01924 | 10.0211
24 | 43500 | 0.0864513 | 42640 | 704545 | 706804 | 705997 | 724829 | 690402 | 0 | 0 | 1.01925 | 10.0187
24 | 43500 | 0.0864513 | 42660 | 704739 | 706998 | 706191 | 725022 | 690596 | 0 | 0 | 1.01925 | 10.0163
24 | 43500 | 0.0864513 | 42680 | 704932 | 707192 | 706384 | 725216 | 690790 | 0 | 0 | 1.01925 | 10.0138
24 | 43500 | 0.0864513 | 42700 | 705125 | 707386 | 706578 | 725410 | 690984 | 0 | 0 | 1.01925 | 10.0114
24 | 43500 | 0.0864513 | 42720 | 705318 | 707580 | 706771 | 725603 | 691178 | 0 | 0 | 1.01925 | 10.009
24 | 43500 | 0.0864513 | 42740 | 705511 | 707773 | 706965 | 725797 | 691372 | 0 | 0 | 1.01925 | 10.0066
24 | 43500 | 0.0864513 | 42760 | 705704 | 707967 | 707158 | 725990 | 691566 | 0 | 0 | 1.01925 | 10.0041
24 | 43500 | 0.0864513 | 42780 | 705897 | 708161 | 707352 | 726184 | 691760 | 0 | 0 | 1.01925 | 10.0017
24 | 43500 | 0.0864513 | 42800 | 706090 | 708354 | 707545 | 726377 | 691953 | 0 | 0 | 1.01925 | 9.99928
24 | 43500 | 0.0864513 | 42820 | 706283 | 708548 | 707738 | 726571 | 692147 | 0 | 0 | 1.01925 | 9.99686
24 | 43500 | 0.0864513 | 42840 | 706476 | 708741 | 707932 | 726764 | 692341 | 0 | 0 | 1.01925 | 9.99443
24 | 43500 | 0.0864513 | 42860 | 706669 | 708935 | 708125 | 726957 | 692534 | 0 | 0 | 1.01925 | 9.99201
24 | 43500 | 0.0864513 | 42880 | 706862 | 709128 | 708318 | 727150 | 692728 | 0 | 0 | 1.01925 | 9.98959
24 | 43500 | 0.0864513 | 42900 | 707054 | 709321 | 708511 | 727344 | 692921 | 0 | 0 | 1.01925 | 9.98717
24 | 43500 | 0.0864513 | 42920 | 707247 | 709515 | 708704 | 727537 | 693115 | 0 | 0 | 1.01925 | 9.98475
24 | 43500 | 0.0864513 | 42940 | 707439 | 709708 | 708897 | 727730 | 693308 | 0 | 0 | 1.01925 | 9.98233
24 | 43500 | 0.0864513 | 42960 | 707632 | 709901 | 709090 | 727923 | 693502 | 0 | 0 | 1.01925 | 9.97991
24 | 43500 | 0.0864513 | 42980 | 707825 | 710094 | 709283 | 728116 | 693695 | 0 | 0 | 1.01925 | 9.97749
24 | 43500 | 0.0864513 | 43000 | 708017 | 710287 | 709476 | 728309 | 693888 | 0 | 0 | 1.01925 | 9.97507
24 | 43500 | 0.0864513 | 43020 | 708209 | 710480 | 709669 | 728501 | 694081 | 0 | 0 | 1.01925 | 9.97265
24 | 43500 | 0.0864513 | 43040 | 708402 | 710673 | 709861 | 728694 | 694275 | 0 | 0 | 1.01925 | 9.97023
24 | 43500 | 0.0864513 | 43060 | 708594 | 710866 | 710054 | 728887 | 694468 | 0 | 0 | 1.01925 | 9.96781
24 | 43500 | 0.0864513 | 43080 | 708786 | 711059 | 710247 | 729080 | 694661 | 0 | 0 | 1.01925 | 9.96539
24 | 43500 | 0.0864513 | 43100 | 708978 | 711252 | 710439 | 729272 | 694854 | 0 | 0 | 1.01925 | 9.96298
24 | 43500 | 0.0864513 | 43120 | 709171 | 711445 | 710632 | 729465 | 695047 | 0 | 0 | 1.01925 | 9.96056
24 | 43500 | 0.0864513 | 43140 | 709363 | 711638 | 710825 | 729658 | 695240 | 0 | 0 | 1.01925 | 9.95815
24 | 43500 | 0.0864513 | 43160 | 709555 | 711830 | 711017 | 729850 | 695432 | 0 | 0 | 1.01925 | 9.95573
24 | 51500 | 0.0864513 | 49560 | 768483 | 770958 | 770074 | 788921 | 754613 | 0 | 0 | 1.01931 | 9.20788
24 | 51500 | 0.0864513 | 49580 | 768660 | 771135 | 770251 | 789098 | 754790 | 0 | 0 | 1.01931 | 9.20562
24 | 51500 | 0.0864513 | 49600 | 768836 | 771312 | 770427 | 789274 | 754967 | 0 | 0 | 1.01931 | 9.20336
24 | 51500 | 0.0864513 | 49620 | 769012 | 771489 | 770604 | 789451 | 755144 | 0 | 0 | 1.01931 | 9.2011
24 | 51500 | 0.0864513 | 49640 | 769189 | 771666 | 770781 | 789628 | 755321 | 0 | 0 | 1.01931 | 9.19884
24 | 51500 | 0.0864513 | 49660 | 769365 | 771843 | 770957 | 789805 | 755498 | 0 | 0 | 1.01931 | 9.19658
24 | 51500 | 0.0864513 | 49680 | 769541 | 772020 | 771134 | 789981 | 755675 | 0 | 0 | 1.01931 | 9.19432
24 | 51500 | 0.0864513 | 49700 | 769717 | 772197 | 771311 | 790158 | 755852 | 0 | 0 | 1.01931 | 9.19207
24 | 51500 | 0.0864513 | 49720 | 769893 | 772373 | 771487 | 790334 | 756029 | 0 | 0 | 1.01931 | 9.18981
24 | 51500 | 0.0864513 | 49740 | 770069 | 772550 | 771663 | 790511 | 756206 | 0 | 0 | 1.01931 | 9.18755
24 | 51500 | 0.0864513 | 49760 | 770245 | 772727 | 771840 | 790687 | 756383 | 0 | 0 | 1.01931 | 9.1853
24 | 51500 | 0.0864513 | 49780 | 770421 | 772903 | 772016 | 790864 | 756559 | 0 | 0 | 1.01931 | 9.18304
24 | 51500 | 0.0864513 | 49800 | 770597 | 773080 | 772193 | 791040 | 756736 | 0 | 0 | 1.01931 | 9.18079
24 | 51500 | 0.0864513 | 49820 | 770773 | 773256 | 772369 | 791216 | 756913 | 0 | 0 | 1.01931 | 9.17853
24 | 51500 | 0.0864513 | 49840 | 770949 | 773433 | 772545 | 791392 | 757089 | 0 | 0 | 1.01931 | 9.17628
24 | 51500 | 0.0864513 | 49860 | 771125 | 773609 | 772721 | 791569 | 757266 | 0 | 0 | 1.01931 | 9.17403
24 | 51500 | 0.0864513 | 49880 | 771301 | 773785 | 772897 | 791745 | 757442 | 0 | 0 | 1.01931 | 9.17177
24 | 51500 | 0.0864513 | 49900 | 771476 | 773962 | 773073 | 791921 | 757619 | 0 | 0 | 1.01931 | 9.16952
24 | 51500 | 0.0864513 | 49920 | 771652 | 774138 | 773249 | 792097 | 757795 | 0 | 0 | 1.01931 | 9.16727
24 | 51500 | 0.0864513 | 49940 | 771828 | 774314 | 773425 | 792273 | 757972 | 0 | 0 | 1.01932 | 9.16502
24 | 51500 | 0.0864513 | 49960 | 772003 | 774490 | 773601 | 792449 | 758148 | 0 | 0 | 1.01932 | 9.16276
24 | 51500 | 0.0864513 | 49980 | 772179 | 774666 | 773777 | 792625 | 758324 | 0 | 0 | 1.01932 | 9.16051
24 | 51500 | 0.0864513 | 50000 | 772354 | 774842 | 773953 | 792801 | 758500 | 0 | 0 | 1.01932 | 9.15826
24 | 51500 | 0.0864513 | 50020 | 772529 | 775018 | 774129 | 792977 | 758677 | 0 | 0 | 1.01932 | 9.15601
24 | 51500 | 0.0864513 | 50040 | 772705 | 775194 | 774305 | 793152 | 758853 | 0 | 0 | 1.01932 | 9.15376
24 | 51500 | 0.0864513 | 50060 | 772880 | 775370 | 774480 | 793328 | 759029 | 0 | 0 | 1.01932 | 9.15152
24 | 51500 | 0.0864513 | 50080 | 773055 | 775546 | 774656 | 793504 | 759205 | 0 | 0 | 1.01932 | 9.14927
24 | 51500 | 0.0864513 | 50100 | 773231 | 775722 | 774832 | 793679 | 759381 | 0 | 0 | 1.01932 | 9.14702
24 | 51500 | 0.0864513 | 50120 | 773406 | 775898 | 775007 | 793855 | 759557 | 0 | 0 | 1.01932 | 9.14477
24 | 51500 | 0.0864513 | 50140 | 773581 | 776073 | 775183 | 794031 | 759733 | 0 | 0 | 1.01932 | 9.14252
24 | 51500 | 0.0864513 | 50160 | 773756 | 776249 | 775358 | 794206 | 759908 | 0 | 0 | 1.01932 | 9.14028
24 | 51500 | 0.0864513 | 50180 | 773931 | 776425 | 775534 | 794382 | 760084 | 0 | 0 | 1.01932 | 9.13803
24 | 51500 | 0.0864513 | 50200 | 774106 | 776600 | 775709 | 794557 | 760260 | 0 | 0 | 1.01932 | 9.13579
24 | 51500 | 0.0864513 | 50220 | 774281 | 776776 | 775884 | 794732 | 760436 | 0 | 0 | 1.01932 | 9.13354
24 | 51500 | 0.0864513 | 50240 | 774456 | 776951 | 776060 | 794908 | 760611 | 0 | 0 | 1.01932 | 9.1313
24 | 51500 | 0.0864513 | 50260 | 774631 | 777127 | 776235 | 795083 | 760787 | 0 | 0 | 1.01932 | 9.12905
24 | 51500 | 0.0864513 | 50280 | 774806 | 777302 | 776410 | 795258 | 760962 | 0 | 0 | 1.01932 | 9.12681
24 | 51500 | 0.0864513 | 50300 | 774980 | 777478 | 776585 | 795433 | 761138 | 0 | 0 | 1.01932 | 9.12457
24 | 51500 | 0.0864513 | 50320 | 775155 | 777653 | 776760 | 795608 | 761313 | 0 | 0 | 1.01932 | 9.12232
24 | 51500 | 0.0864513 | 50340 | 775330 | 777828 | 776935 | 795783 | 761489 | 0 | 0 | 1.01932 | 9.12008
24 | 51500 | 0.0864513 | 50360 | 775504 | 778003 | 777110 | 795958 | 761664 | 0 | 0 | 1.01932 | 9.11784
24 | 51500 | 0.0864513 | 50380 | 775679 | 778178 | 777285 | 796133 | 761840 | 0 | 0 | 1.01932 | 9.1156
24 | 51500 | 0.0864513 | 50400 | 775853 | 778354 | 777460 | 796308 | 762015 | 0 | 0 | 1.01932 | 9.11336
24 | 51500 | 0.0864513 | 50420 | 776028 | 778529 | 777635 | 796483 | 762190 | 0 | 0 | 1.01932 | 9.11112
24 | 51500 | 0.0864513 | 50440 | 776202 | 778704 | 777810 | 796658 | 762365 | 0 | 0 | 1.01932 | 9.10888
24 | 51500 | 0.0864513 | 50460 | 776377 | 778879 | 777984 | 796833 | 762540 | 0 | 0 | 1.01932 | 9.10664
24 | 51500 | 0.0864513 | 50480 | 776551 | 779054 | 778159 | 797008 | 762716 | 0 | 0 | 1.01932 | 9.1044
24 | 51500 | 0.0864513 | 50500 | 776725 | 779228 | 778334 | 797182 | 762891 | 0 | 0 | 1.01932 | 9.10216
24 | 51500 | 0.0864513 | 50520 | 776900 | 779403 | 778509 | 797357 | 763066 | 0 | 0 | 1.01932 | 9.09992
24 | 51500 | 0.0864513 | 50540 | 777074 | 779578 | 778683 | 797532 | 763241 | 0 | 0 | 1.01932 | 9.09768
24 | 51500 | 0.0864513 | 50560 | 777248 | 779753 | 778858 | 797706 | 763415 | 0 | 0 | 1.01932 | 9.09545
24 | 51500 | 0.0864513 | 50580 | 777422 | 779928 | 779032 | 797881 | 763590 | 0 | 0 | 1.01932 | 9.09321
24 | 51500 | 0.0864513 | 50600 | 777596 | 780102 | 779207 | 798055 | 763765 | 0 | 0 | 1.01932 | 9.09097
24 | 51500 | 0.0864513 | 50620 | 777770 | 780277 | 779381 | 798230 | 763940 | 0 | 0 | 1.01932 | 9.08874
24 | 51500 | 0.0864513 | 50640 | 777944 | 780451 | 779555 | 798404 | 764115 | 0 | 0 | 1.01932 | 9.0865
24 | 51500 | 0.0864513 | 50660 | 778118 | 780626 | 779730 | 798578 | 764289 | 0 | 0 | 1.01932 | 9.08427
24 | 51500 | 0.0864513 | 50680 | 778292 | 780800 | 779904 | 798753 | 764464 | 0 | 0 | 1.01932 | 9.08203
24 | 51500 | 0.0864513 | 50700 | 778466 | 780975 | 780078 | 798927 | 764638 | 0 | 0 | 1.01932 | 9.0798
24 | 51500 | 0.0864513 | 50720 | 778640 | 781149 | 780252 | 799101 | 764813 | 0 | 0 | 1.01932 | 9.07757
24 | 51500 | 0.0864513 | 50740 | 778813 | 781323 | 780426 | 799275 | 764987 | 0 | 0 | 1.01932 | 9.07533
24 | 51500 | 0.0864513 | 50760 | 778987 | 781498 | 780600 | 799449 | 765162 | 0 | 0 | 1.01932 | 9.0731
24 | 51500 | 0.0864513 | 50780 | 779161 | 781672 | 780774 | 799623 | 765336 | 0 | 0 | 1.01932 | 9.07087
24 | 51500 | 0.0864513 | 50800 | 779334 | 781846 | 780948 | 799797 | 765511 | 0 | 0 | 1.01932 | 9.06864
24 | 51500 | 0.0864513 | 50820 | 779508 | 782020 | 781122 | 799971 | 765685 | 0 | 0 | 1.01932 | 9.06641
24 | 51500 | 0.0864513 | 50840 | 779681 | 782194 | 781296 | 800145 | 765859 | 0 | 0 | 1.01932 | 9.06418
24 | 51500 | 0.0864513 | 50860 | 779855 | 782368 | 781470 | 800319 | 766033 | 0 | 0 | 1.01932 | 9.06195
24 | 51500 | 0.0864513 | 50880 | 780028 | 782542 | 781644 | 800493 | 766208 | 0 | 0 | 1.01932 | 9.05972
24 | 51500 | 0.0864513 | 50900 | 780202 | 782716 | 781818 | 800667 | 766382 | 0 | 0 | 1.01932 | 9.05749
24 | 51500 | 0.0864513 | 50920 | 780375 | 782890 | 781991 | 800840 | 766556 | 0 | 0 | 1.01932 | 9.05526
24 | 51500 | 0.0864513 | 50940 | 780548 | 783064 | 782165 | 801014 | 766730 | 0 | 0 | 1.01932 | 9.05303
24 | 51500 | 0.0864513 | 50960 | 780721 | 783238 | 782339 | 801188 | 766904 | 0 | 0 | 1.01932 | 9.0508
24 | 51500 | 0.0864513 | 50980 | 780894 | 783412 | 782512 | 801361 | 767078 | 0 | 0 | 1.01932 | 9.04857
24 | 51500 | 0.0864513 | 51000 | 781068 | 783585 | 782686 | 801535 | 767252 | 0 | 0 | 1.01932 | 9.04635
24 | 51500 | 0.0864513 | 51020 | 781241 | 783759 | 782859 | 801708 | 767425 | 0 | 0 | 1.01932 | 9.04412
24 | 51500 | 0.0864513 | 51040 | 781414 | 783933 | 783032 | 801882 | 767599 | 0 | 0 | 1.01932 | 9.0419
24 | 51500 | 0.0864513 | 51060 | 781587 | 784106 | 783206 | 802055 | 767773 | 0 | 0 | 1.01932 | 9.03967
24 | 51500 | 0.0864513 | 51080 | 781760 | 784280 | 783379 | 802229 | 767947 | 0 | 0 | 1.01932 | 9.03744
24 | 51500 | 0.0864513 | 51100 | 781933 | 784453 | 783552 | 802402 | 768120 | 0 | 0 | 1.01932 | 9.03522
24 | 51500 | 0.0864513 | 51120 | 782105 | 784627 | 783726 | 802575 | 768294 | 0 | 0 | 1.01932 | 9.033
24 | 51500 | 0.0864513 | 51140 | 782278 | 784800 | 783899 | 802748 | 768467 | 0 | 0 | 1.01932 | 9.03077
24 | 51500 | 0.0864513 | 51160 | 782451 | 784973 | 784072 | 802922 | 768641 | 0 | 0 | 1.01932 | 9.02855
24 | 51500 | 0.0864513 | 51180 | 782624 | 785147 | 784245 | 803095 | 768814 | 0 | 0 | 1.01932 | 9.02633
24 | 51500 | 0.0864513 | 51200 | 782796 | 785320 | 784418 | 803268 | 768988 | 0 | 0 | 1.01933 | 9.0241
24 | 51500 | 0.0864513 | 51220 | 782969 | 785493 | 784591 | 803441 | 769161 | 0 | 0 | 1.01933 | 9.02188
24 | 51500 | 0.0864513 | 51240 | 783142 | 785666 | 784764 | 803614 | 769335 | 0 | 0 | 1.01933 | 9.01966
24 | 51500 | 0.0864513 | 51260 | 783314 | 785840 | 784937 | 803787 | 769508 | 0 | 0 | 1.01933 | 9.01744
24 | 51500 | 0.0864513 | 51280 | 783487 | 786013 | 785110 | 803960 | 769681 | 0 | 0 | 1.01933 | 9.01522
24 | 51500 | 0.0864513 | 51300 | 783659 | 786186 | 785283 | 804132 | 769854 | 0 | 0 | 1.01933 | 9.013
24 | 51500 | 0.0864513 | 51320 | 783831 | 786359 | 785455 | 804305 | 770027 | 0 | 0 | 1.01933 | 9.01078
24 | 51500 | 0.0864513 | 51340 | 784004 | 786532 | 785628 | 804478 | 770200 | 0 | 0 | 1.01933 | 9.00856
24 | 51500 | 0.0864513 | 51360 | 784176 | 786704 | 785801 | 804651 | 770374 | 0 | 0 | 1.01933 | 9.00634
24 | 51500 | 0.0864513 | 51380 | 784348 | 786877 | 785973 | 804823 | 770547 | 0 | 0 | 1.01933 | 9.00413
24 | 51500 | 0.0864513 | 51400 | 784521 | 787050 | 786146 | 804996 | 770720 | 0 | 0 | 1.01933 | 9.00191
24 | 51500 | 0.0864513 | 51420 | 784693 | 787223 | 786319 | 805169 | 770892 | 0 | 0 | 1.01933 | 8.99969
24 | 51500 | 0.0864513 | 51440 | 784865 | 787396 | 786491 | 805341 | 771065 | 0 | 0 | 1.01933 | 8.99747
24 | 51500 | 0.0864513 | 51460 | 785037 | 787568 | 786664 | 805514 | 771238 | 0 | 0 | 1.01933 | 8.99526
24 | 51500 | 0.0864513 | 51480 | 785209 | 787741 | 786836 | 805686 | 771411 | 0 | 0 | 1.01933 | 8.99304
24 | 51500 | 0.0864513 | 51500 | 785381 | 787913 | 787008 | 805858 | 771584 | 0 | 0 | 1.01933 | 8.99083
24 | 54500 | 0.0864513 | 52500 | 793922 | 796483 | 795567 | 814419 | 780161 | 0 | 0 | 1.01933 | 8.88066
24 | 54500 | 0.0864513 | 52520 | 794091 | 796653 | 795737 | 814589 | 780332 | 0 | 0 | 1.01934 | 8.87846
24 | 54500 | 0.0864513 | 52540 | 794261 | 796823 | 795907 | 814759 | 780502 | 0 | 0 | 1.01934 | 8.87627
24 | 54500 | 0.0864513 | 52560 | 794430 | 796993 | 796077 | 814929 | 780672 | 0 | 0 | 1.01934 | 8.87408
24 | 54500 | 0.0864513 | 52580 | 794600 | 797163 | 796247 | 815099 | 780842 | 0 | 0 | 1.01934 | 8.87189
24 | 54500 | 0.0864513 | 52600 | 794769 | 797333 | 796417 | 815269 | 781013 | 0 | 0 | 1.01934 | 8.8697
24 | 54500 | 0.0864513 | 52620 | 794939 | 797503 | 796587 | 815438 | 781183 | 0 | 0 | 1.01934 | 8.86751
24 | 54500 | 0.0864513 | 52640 | 795108 | 797673 | 796757 | 815608 | 781353 | 0 | 0 | 1.01934 | 8.86532
24 | 54500 | 0.0864513 | 52660 | 795277 | 797843 | 796926 | 815778 | 781523 | 0 | 0 | 1.01934 | 8.86313
24 | 54500 | 0.0864513 | 52680 | 795447 | 798013 | 797096 | 815948 | 781693 | 0 | 0 | 1.01934 | 8.86095
24 | 54500 | 0.0864513 | 52700 | 795616 | 798183 | 797266 | 816117 | 781863 | 0 | 0 | 1.01934 | 8.85876
24 | 54500 | 0.0864513 | 52720 | 795785 | 798353 | 797435 | 816287 | 782033 | 0 | 0 | 1.01934 | 8.85657
24 | 54500 | 0.0864513 | 52740 | 795954 | 798522 | 797605 | 816456 | 782203 | 0 | 0 | 1.01934 | 8.85439
24 | 54500 | 0.0864513 | 52760 | 796123 | 798692 | 797774 | 816626 | 782373 | 0 | 0 | 1.01934 | 8.8522
24 | 54500 | 0.0864513 | 52780 | 796292 | 798862 | 797943 | 816795 | 782542 | 0 | 0 | 1.01934 | 8.85001
24 | 54500 | 0.0864513 | 52800 | 796461 | 799031 | 798113 | 816965 | 782712 | 0 | 0 | 1.01934 | 8.84783
24 | 54500 | 0.0864513 | 52820 | 796630 | 799201 | 798282 | 817134 | 782882 | 0 | 0 | 1.01934 | 8.84564
24 | 54500 | 0.0864513 | 52840 | 796799 | 799370 | 798451 | 817303 | 783052 | 0 | 0 | 1.01934 | 8.84346
24 | 54500 | 0.0864513 | 52860 | 796968 | 799540 | 798621 | 817473 | 783221 | 0 | 0 | 1.01934 | 8.84128
24 | 54500 | 0.0864513 | 52880 | 797137 | 799709 | 798790 | 817642 | 783391 | 0 | 0 | 1.01934 | 8.83909
24 | 54500 | 0.0864513 | 52900 | 797306 | 799879 | 798959 | 817811 | 783560 | 0 | 0 | 1.01934 | 8.83691
24 | 54500 | 0.0864513 | 52920 | 797475 | 800048 | 799128 | 817980 | 783730 | 0 | 0 | 1.01934 | 8.83473
24 | 54500 | 0.0864513 | 52940 | 797643 | 800217 | 799297 | 818149 | 783899 | 0 | 0 | 1.01934 | 8.83254
24 | 54500 | 0.0864513 | 52960 | 797812 | 800386 | 799466 | 818318 | 784068 | 0 | 0 | 1.01934 | 8.83036
24 | 54500 | 0.0864513 | 52980 | 797980 | 800556 | 799635 | 818487 | 784238 | 0 | 0 | 1.01934 | 8.82818
24 | 54500 | 0.0864513 | 53000 | 798149 | 800725 | 799804 | 818656 | 784407 | 0 | 0 | 1.01934 | 8.826
24 | 54500 | 0.0864513 | 53020 | 798318 | 800894 | 799973 | 818825 | 784576 | 0 | 0 | 1.01934 | 8.82382
24 | 54500 | 0.0864513 | 53040 | 798486 | 801063 | 800142 | 818994 | 784746 | 0 | 0 | 1.01934 | 8.82164
24 | 54500 | 0.0864513 | 53060 | 798654 | 801232 | 800311 | 819163 | 784915 | 0 | 0 | 1.01934 | 8.81946
24 | 54500 | 0.0864513 | 53080 | 798823 | 801401 | 800479 | 819332 | 785084 | 0 | 0 | 1.01934 | 8.81728
24 | 54500 | 0.0864513 | 53100 | 798991 | 801570 | 800648 | 819500 | 785253 | 0 | 0 | 1.01934 | 8.81511
24 | 54500 | 0.0864513 | 53120 | 799159 | 801738 | 800817 | 819669 | 785422 | 0 | 0 | 1.01934 | 8.81293
24 | 54500 | 0.0864513 | 53140 | 799328 | 801907 | 800985 | 819838 | 785591 | 0 | 0 | 1.01934 | 8.81075
24 | 54500 | 0.0864513 | 53160 | 799496 | 802076 | 801154 | 820006 | 785760 | 0 | 0 | 1.01934 | 8.80857
24 | 54500 | 0.0864513 | 53180 | 799664 | 802245 | 801322 | 820175 | 785929 | 0 | 0 | 1.01934 | 8.8064
24 | 54500 | 0.0864513 | 53200 | 799832 | 802413 | 801491 | 820343 | 786098 | 0 | 0 | 1.01934 | 8.80422
24 | 54500 | 0.0864513 | 53220 | 800000 | 802582 | 801659 | 820512 | 786266 | 0 | 0 | 1.01934 | 8.80204
24 | 54500 | 0.0864513 | 53240 | 800168 | 802751 | 801828 | 820680 | 786435 | 0 | 0 | 1.01934 | 8.79987
24 | 54500 | 0.0864513 | 53260 | 800336 | 802919 | 801996 | 820848 | 786604 | 0 | 0 | 1.01934 | 8.79769
24 | 54500 | 0.0864513 | 53280 | 800504 | 803088 | 802164 | 821017 | 786772 | 0 | 0 | 1.01934 | 8.79552
24 | 54500 | 0.0864513 | 53300 | 800672 | 803256 | 802333 | 821185 | 786941 | 0 | 0 | 1.01934 | 8.79335
24 | 54500 | 0.0864513 | 53320 | 800840 | 803425 | 802501 | 821353 | 787110 | 0 | 0 | 1.01934 | 8.79117
24 | 54500 | 0.0864513 | 53340 | 801008 | 803593 | 802669 | 821521 | 787278 | 0 | 0 | 1.01934 | 8.789
24 | 54500 | 0.0864513 | 53360 | 801175 | 803761 | 802837 | 821690 | 787447 | 0 | 0 | 1.01934 | 8.78683
24 | 54500 | 0.0864513 | 53380 | 801343 | 803929 | 803005 | 821858 | 787615 | 0 | 0 | 1.01934 | 8.78466
24 | 54500 | 0.0864513 | 53400 | 801511 | 804098 | 803173 | 822026 | 787783 | 0 | 0 | 1.01934 | 8.78248
24 | 54500 | 0.0864513 | 53420 | 801678 | 804266 | 803341 | 822194 | 787952 | 0 | 0 | 1.01934 | 8.78031
24 | 54500 | 0.0864513 | 53440 | 801846 | 804434 | 803509 | 822362 | 788120 | 0 | 0 | 1.01934 | 8.77814
24 | 54500 | 0.0864513 | 53460 | 802013 | 804602 | 803677 | 822529 | 788288 | 0 | 0 | 1.01934 | 8.77597
24 | 54500 | 0.0864513 | 53480 | 802181 | 804770 | 803845 | 822697 | 788456 | 0 | 0 | 1.01934 | 8.7738
24 | 54500 | 0.0864513 | 53500 | 802348 | 804938 | 804012 | 822865 | 788625 | 0 | 0 | 1.01934 | 8.77163
24 | 54500 | 0.0864513 | 53520 | 802516 | 805106 | 804180 | 823033 | 788793 | 0 | 0 | 1.01934 | 8.76947
24 | 54500 | 0.0864513 | 53540 | 802683 | 805274 | 804348 | 823201 | 788961 | 0 | 0 | 1.01934 | 8.7673
24 | 54500 | 0.0864513 | 53560 | 802850 | 805442 | 804516 | 823368 | 789129 | 0 | 0 | 1.01934 | 8.76513
24 | 54500 | 0.0864513 | 53580 | 803017 | 805610 | 804683 | 823536 | 789297 | 0 | 0 | 1.01934 | 8.76296
24 | 54500 | 0.0864513 | 53600 | 803185 | 805777 | 804851 | 823704 | 789465 | 0 | 0 | 1.01934 | 8.7608
24 | 54500 | 0.0864513 | 53620 | 803352 | 805945 | 805018 | 823871 | 789633 | 0 | 0 | 1.01934 | 8.75863
24 | 54500 | 0.0864513 | 53640 | 803519 | 806113 | 805186 | 824039 | 789800 | 0 | 0 | 1.01934 | 8.75646
24 | 54500 | 0.0864513 | 53660 | 803686 | 806280 | 805353 | 824206 | 789968 | 0 | 0 | 1.01934 | 8.7543
24 | 54500 | 0.0864513 | 53680 | 803853 | 806448 | 805521 | 824373 | 790136 | 0 | 0 | 1.01934 | 8.75213
24 | 54500 | 0.0864513 | 53700 | 804020 | 806616 | 805688 | 824541 | 790304 | 0 | 0 | 1.01934 | 8.74997
24 | 54500 | 0.0864513 | 53720 | 804187 | 806783 | 805855 | 824708 | 790471 | 0 | 0 | 1.01934 | 8.7478
24 | 54500 | 0.0864513 | 53740 | 804354 | 806950 | 806022 | 824875 | 790639 | 0 | 0 | 1.01934 | 8.74564
24 | 54500 | 0.0864513 | 53760 | 804521 | 807118 | 806190 | 825043 | 790807 | 0 | 0 | 1.01934 | 8.74348
24 | 54500 | 0.0864513 | 53780 | 804687 | 807285 | 806357 | 825210 | 790974 | 0 | 0 | 1.01934 | 8.74131
24 | 54500 | 0.0864513 | 53800 | 804854 | 807453 | 806524 | 825377 | 791142 | 0 | 0 | 1.01934 | 8.73915
24 | 54500 | 0.0864513 | 53820 | 805021 | 807620 | 806691 | 825544 | 791309 | 0 | 0 | 1.01934 | 8.73699
24 | 54500 | 0.0864513 | 53840 | 805188 | 807787 | 806858 | 825711 | 791476 | 0 | 0 | 1.01934 | 8.73483
24 | 54500 | 0.0864513 | 53860 | 805354 | 807954 | 807025 | 825878 | 791644 | 0 | 0 | 1.01934 | 8.73267
24 | 54500 | 0.0864513 | 53880 | 805521 | 808121 | 807192 | 826045 | 791811 | 0 | 0 | 1.01934 | 8.73051
24 | 54500 | 0.0864513 | 53900 | 805687 | 808288 | 807359 | 826212 | 791978 | 0 | 0 | 1.01935 | 8.72835
24 | 54500 | 0.0864513 | 53920 | 805854 | 808456 | 807526 | 826379 | 792145 | 0 | 0 | 1.01935 | 8.72619
24 | 54500 | 0.0864513 | 53940 | 806020 | 808623 | 807693 | 826546 | 792313 | 0 | 0 | 1.01935 | 8.72403
24 | 54500 | 0.0864513 | 53960 | 806187 | 808789 | 807859 | 826712 | 792480 | 0 | 0 | 1.01935 | 8.72187
24 | 54500 | 0.0864513 | 53980 | 806353 | 808956 | 808026 | 826879 | 792647 | 0 | 0 | 1.01935 | 8.71971
24 | 54500 | 0.0864513 | 54000 | 806519 | 809123 | 808193 | 827046 | 792814 | 0 | 0 | 1.01935 | 8.71755
24 | 54500 | 0.0864513 | 54020 | 806686 | 809290 | 808359 | 827213 | 792981 | 0 | 0 | 1.01935 | 8.7154
24 | 54500 | 0.0864513 | 54040 | 806852 | 809457 | 808526 | 827379 | 793148 | 0 | 0 | 1.01935 | 8.71324
24 | 54500 | 0.0864513 | 54060 | 807018 | 809624 | 808692 | 827546 | 793315 | 0 | 0 | 1.01935 | 8.71108
24 | 54500 | 0.0864513 | 54080 | 807184 | 809790 | 808859 | 827712 | 793482 | 0 | 0 | 1.01935 | 8.70893
24 | 54500 | 0.0864513 | 54100 | 807350 | 809957 | 809025 | 827879 | 793648 | 0 | 0 | 1.01935 | 8.70677
24 | 54500 | 0.0864513 | 54120 | 807516 | 810124 | 809192 | 828045 | 793815 | 0 | 0 | 1.01935 | 8.70462
24 | 54500 | 0.0864513 | 54140 | 807682 | 810290 | 809358 | 828211 | 793982 | 0 | 0 | 1.01935 | 8.70246
24 | 54500 | 0.0864513 | 54160 | 807848 | 810457 | 809524 | 828378 | 794148 | 0 | 0 | 1.01935 | 8.70031
24 | 54500 | 0.0864513 | 54180 | 808014 | 810623 | 809691 | 828544 | 794315 | 0 | 0 | 1.01935 | 8.69815
24 | 54500 | 0.0864513 | 54200 | 808180 | 810789 | 809857 | 828710 | 794482 | 0 | 0 | 1.01935 | 8.696
24 | 54500 | 0.0864513 | 54220 | 808346 | 810956 | 810023 | 828876 | 794648 | 0 | 0 | 1.01935 | 8.69385
24 | 54500 | 0.0864513 | 54240 | 808511 | 811122 | 810189 | 829043 | 794815 | 0 | 0 | 1.01935 | 8.69169
24 | 54500 | 0.0864513 | 54260 | 808677 | 811288 | 810355 | 829209 | 794981 | 0 | 0 | 1.01935 | 8.68954
24 | 54500 | 0.0864513 | 54280 | 808843 | 811455 | 810521 | 829375 | 795148 | 0 | 0 | 1.01935 | 8.68739
24 | 54500 | 0.0864513 | 54300 | 809008 | 811621 | 810687 | 829541 | 795314 | 0 | 0 | 1.01935 | 8.68524
24 | 54500 | 0.0864513 | 54320 | 809174 | 811787 | 810853 | 829707 | 795480 | 0 | 0 | 1.01935 | 8.68309
24 | 54500 | 0.0864513 | 54340 | 809340 | 811953 | 811019 | 829873 | 795647 | 0 | 0 | 1.01935 | 8.68094
24 | 54500 | 0.0864513 | 54360 | 809505 | 812119 | 811185 | 830039 | 795813 | 0 | 0 | 1.01935 | 8.67879
24 | 54500 | 0.0864513 | 54380 | 809671 | 812285 | 811351 | 830204 | 795979 | 0 | 0 | 1.01935 | 8.67664
24 | 54500 | 0.0864513 | 54400 | 809836 | 812451 | 811517 | 830370 | 796145 | 0 | 0 | 1.01935 | 8.67449
24 | 54500 | 0.0864513 | 54420 | 810001 | 812617 | 811682 | 830536 | 796311 | 0 | 0 | 1.01935 | 8.67234
24 | 54500 | 0.0864513 | 54440 | 810167 | 812783 | 811848 | 830702 | 796477 | 0 | 0 | 1.01935 | 8.6702
25 | 0 | 0.0818058 | 0 | 0 | 0 | 0 | 176594 | 143471 | 0 | 0 | 0 | 27.1548
25 | 15000 | 0.0818058 | 1900 | 187843 | 188300 | 188138 | 205584 | 172492 | 0 | 0 | 7.64386 | 14.1043
25 | 15000 | 0.0818058 | 1920 | 188123 | 188580 | 188418 | 205864 | 172772 | 0 | 0 | 7.64471 | 14.0799
25 | 15000 | 0.0818058 | 1940 | 188402 | 188860 | 188698 | 206144 | 173053 | 0 | 0 | 7.64554 | 14.0555
25 | 15000 | 0.0818058 | 1960 | 188681 | 189140 | 188977 | 206424 | 173332 | 0 | 0 | 7.64635 | 14.0311
25 | 15000 | 0.0818058 | 1980 | 188959 | 189419 | 189256 | 206702 | 173612 | 0 | 0 | 7.64714 | 14.0067
25 | 15000 | 0.0818058 | 2000 | 189237 | 189698 | 189534 | 206981 | 173890 | 0 | 0 | 7.64792 | 13.9824
25 | 15000 | 0.0818058 | 2020 | 189514 | 189976 | 189812 | 207259 | 174169 | 0 | 0 | 7.64869 | 13.9581
25 | 30000 | 0.0818058 | 3840 | 212790 | 213322 | 213133 | 230590 | 197530 | 0 | 0 | 7.68494 | 11.8891
25 | 30000 | 0.0818058 | 3860 | 213025 | 213558 | 213369 | 230825 | 197766 | 0 | 0 | 7.68515 | 11.8679
25 | 30000 | 0.0818058 | 3880 | 213260 | 213794 | 213604 | 231061 | 198001 | 0 | 0 | 7.68536 | 11.8467
25 | 30000 | 0.0818058 | 3900 | 213495 | 214029 | 213839 | 231296 | 198237 | 0 | 0 | 7.68556 | 11.8255
25 | 30000 | 0.0818058 | 3920 | 213729 | 214264 | 214074 | 231530 | 198471 | 0 | 0 | 7.68576 | 11.8043
25 | 30000 | 0.0818058 | 3940 | 213962 | 214498 | 214308 | 231764 | 198706 | 0 | 0 | 7.68596 | 11.7832
25 | 30000 | 0.0818058 | 3960 | 214195 | 214732 | 214541 | 231998 | 198940 | 0 | 0 | 7.68616 | 11.7622
25 | 43500 | 0.0818058 | 5600 | 231926 | 232516 | 232307 | 249769 | 216737 | 0 | 0 | 7.69759 | 10.1374
25 | 43500 | 0.0818058 | 5620 | 232126 | 232717 | 232507 | 249969 | 216938 | 0 | 0 | 7.69768 | 10.1188
25 | 43500 | 0.0818058 | 5640 | 232326 | 232917 | 232707 | 250169 | 217139 | 0 | 0 | 7.69778 | 10.1002
25 | 43500 | 0.0818058 | 5660 | 232525 | 233117 | 232907 | 250369 | 217339 | 0 | 0 | 7.69788 | 10.0817
25 | 43500 | 0.0818058 | 5680 | 232724 | 233317 | 233107 | 250568 | 217539 | 0 | 0 | 7.69797 | 10.0632
25 | 43500 | 0.0818058 | 5700 | 232923 | 233516 | 233305 | 250767 | 217738 | 0 | 0 | 7.69807 | 10.0447
25 | 51500 | 0.0818058 | 6560 | 241118 | 241736 | 241517 | 258980 | 225965 | 0 | 0 | 7.70162 | 9.27721
25 | 51500 | 0.0818058 | 6580 | 241301 | 241920 | 241700 | 259163 | 226148 | 0 | 0 | 7.7017 | 9.25997
25 | 51500 | 0.0818058 | 6600 | 241483 | 242103 | 241883 | 259346 | 226331 | 0 | 0 | 7.70177 | 9.24276
25 | 51500 | 0.0818058 | 6620 | 241666 | 242285 | 242065 | 259529 | 226514 | 0 | 0 | 7.70184 | 9.22557
25 | 51500 | 0.0818058 | 6640 | 241847 | 242468 | 242247 | 259711 | 226697 | 0 | 0 | 7.70191 | 9.20842
25 | 51500 | 0.0818058 | 6660 | 242029 | 242650 | 242429 | 259893 | 226879 | 0 | 0 | 7.70198 | 9.19129
25 | 51500 | 0.0818058 | 6680 | 242210 | 242831 | 242611 | 260074 | 227061 | 0 | 0 | 7.70205 | 9.17418
25 | 51500 | 0.0818058 | 6700 | 242391 | 243012 | 242792 | 260255 | 227242 | 0 | 0 | 7.70212 | 9.15711
25 | 51500 | 0.0818058 | 6720 | 242571 | 243193 | 242972 | 260436 | 227423 | 0 | 0 | 7.70218 | 9.14006
25 | 51500 | 0.0818058 | 6740 | 242751 | 243374 | 243153 | 260616 | 227604 | 0 | 0 | 7.70225 | 9.12303
25 | 51500 | 0.0818058 | 6760 | 242931 | 243554 | 243333 | 260796 | 227784 | 0 | 0 | 7.70232 | 9.10604
25 | 51500 | 0.0818058 | 6780 | 243110 | 243734 | 243513 | 260976 | 227964 | 0 | 0 | 7.70239 | 9.08907
25 | 51500 | 0.0818058 | 6800 | 243289 | 243914 | 243692 | 261155 | 228144 | 0 | 0 | 7.70245 | 9.07213
25 | 54500 | 0.0818058 | 6960 | 244709 | 245338 | 245115 | 262578 | 229570 | 0 | 0 | 7.70298 | 8.93756
25 | 54500 | 0.0818058 | 6980 | 244885 | 245514 | 245291 | 262755 | 229746 | 0 | 0 | 7.70304 | 8.92085
25 | 54500 | 0.0818058 | 7000 | 245061 | 245691 | 245467 | 262931 | 229923 | 0 | 0 | 7.7031 | 8.90418
25 | 54500 | 0.0818058 | 7020 | 245236 | 245866 | 245643 | 263106 | 230099 | 0 | 0 | 7.70317 | 8.88753
25 | 54500 | 0.0818058 | 7040 | 245411 | 246042 | 245818 | 263282 | 230274 | 0 | 0 | 7.70323 | 8.87091
25 | 54500 | 0.0818058 | 7060 | 245585 | 246217 | 245993 | 263457 | 230450 | 0 | 0 | 7.70329 | 8.85431
25 | 54500 | 0.0818058 | 7080 | 245760 | 246392 | 246168 | 263631 | 230625 | 0 | 0 | 7.70335 | 8.83775
25 | 54500 | 0.0818058 | 7100 | 245934 | 246566 | 246342 | 263806 | 230799 | 0 | 0 | 7.70342 | 8.8212
25 | 54500 | 0.0818058 | 7120 | 246107 | 246741 | 246516 | 263980 | 230974 | 0 | 0 | 7.70348 | 8.80469
25 | 54500 | 0.0818058 | 7140 | 246281 | 246914 | 246689 | 264153 | 231148 | 0 | 0 | 7.70354 | 8.7882
25 | 54500 | 0.0818058 | 7160 | 246454 | 247088 | 246863 | 264327 | 231321 | 0 | 0 | 7.7036 | 8.77173
25 | 54500 | 0.0818058 | 7180 | 246626 | 247261 | 247036 | 264500 | 231495 | 0 | 0 | 7.70366 | 8.7553
25 | 54500 | 0.0818058 | 7200 | 246799 | 247434 | 247208 | 264672 | 231668 | 0 | 0 | 7.70372 | 8.73889
26 | 0 | 0.0240077 | 0 | 0 | 0 | 0 | 10299 | 10059 | 0 | 0 | 0 | 29.839
26 | 15000 | 0.0240077 | 960 | 26307 | 26312 | 26311 | 26433 | 26194 | 0 | 0 | 15.2262 | 15.4822
26 | 15000 | 0.0240077 | 980 | 26616 | 26621 | 26619 | 26742 | 26502 | 0 | 0 | 15.2328 | 15.4282
26 | 15000 | 0.0240077 | 1000 | 26923 | 26928 | 26927 | 27049 | 26810 | 0 | 0 | 15.2391 | 15.3744
26 | 30000 | 0.0240077 | 1920 | 39940 | 39948 | 39946 | 40069 | 39830 | 0 | 0 | 15.3882 | 13.059
26 | 30000 | 0.0240077 | 1940 | 40200 | 40208 | 40206 | 40329 | 40090 | 0 | 0 | 15.3898 | 13.0121
26 | 30000 | 0.0240077 | 1960 | 40459 | 40467 | 40465 | 40588 | 40349 | 0 | 0 | 15.3915 | 12.9653
26 | 30000 | 0.0240077 | 1980 | 40717 | 40725 | 40723 | 40846 | 40607 | 0 | 0 | 15.3931 | 12.9187
26 | 43500 | 0.0240077 | 2800 | 50522 | 50533 | 50530 | 50654 | 50415 | 0 | 0 | 15.4391 | 11.1232
26 | 43500 | 0.0240077 | 2820 | 50743 | 50754 | 50751 | 50875 | 50636 | 0 | 0 | 15.4399 | 11.0821
26 | 43500 | 0.0240077 | 2840 | 50963 | 50974 | 50972 | 51096 | 50856 | 0 | 0 | 15.4406 | 11.0412
26 | 51500 | 0.0240077 | 3280 | 55608 | 55620 | 55617 | 55741 | 55502 | 0 | 0 | 15.4553 | 10.1733
26 | 51500 | 0.0240077 | 3300 | 55810 | 55823 | 55819 | 55944 | 55704 | 0 | 0 | 15.4559 | 10.1353
26 | 51500 | 0.0240077 | 3320 | 56011 | 56024 | 56021 | 56145 | 55906 | 0 | 0 | 15.4565 | 10.0974
26 | 51500 | 0.0240077 | 3340 | 56212 | 56225 | 56221 | 56346 | 56106 | 0 | 0 | 15.457 | 10.0596
26 | 51500 | 0.0240077 | 3360 | 56412 | 56425 | 56421 | 56546 | 56306 | 0 | 0 | 15.4576 | 10.0219
26 | 51500 | 0.0240077 | 3380 | 56611 | 56624 | 56621 | 56745 | 56506 | 0 | 0 | 15.4581 | 9.98433
26 | 54500 | 0.0240077 | 3480 | 57595 | 57608 | 57605 | 57729 | 57490 | 0 | 0 | 15.4608 | 9.79836
26 | 54500 | 0.0240077 | 3500 | 57790 | 57803 | 57800 | 57924 | 57685 | 0 | 0 | 15.4613 | 9.76152
26 | 54500 | 0.0240077 | 3520 | 57984 | 57997 | 57994 | 58118 | 57879 | 0 | 0 | 15.4618 | 9.7248
26 | 54500 | 0.0240077 | 3540 | 58177 | 58190 | 58187 | 58311 | 58072 | 0 | 0 | 15.4623 | 9.68819
26 | 54500 | 0.0240077 | 3560 | 58370 | 58383 | 58379 | 58504 | 58265 | 0 | 0 | 15.4628 | 9.65171
26 | 54500 | 0.0240077 | 3580 | 58561 | 58575 | 58571 | 58696 | 58456 | 0 | 0 | 15.4633 | 9.61534
27 | 0 | 0.269095 | 0 | 0 | 0 | 0 | 244739 | 122483 | 0 | 0 | 0 | 20.0349
27 | 15000 | 0.269095 | 27800 | 479763 | 494316 | 488672 | 563354 | 442782 | 0 | 0 | 0.521596 | 10.4089
27 | 15000 | 0.269095 | 27820 | 479966 | 494526 | 488879 | 563563 | 442993 | 0 | 0 | 0.521596 | 10.4077
27 | 15000 | 0.269095 | 27840 | 480169 | 494736 | 489087 | 563772 | 443203 | 0 | 0 | 0.521596 | 10.4065
27 | 15000 | 0.269095 | 27860 | 480373 | 494946 | 489294 | 563982 | 443414 | 0 | 0 | 0.521597 | 10.4053
27 | 15000 | 0.269095 | 27880 | 480576 | 495156 | 489502 | 564191 | 443624 | 0 | 0 | 0.521597 | 10.4041
27 | 15000 | 0.269095 | 27900 | 480779 | 495366 | 489709 | 564400 | 443835 | 0 | 0 | 0.521597 | 10.4028
27 | 15000 | 0.269095 | 27920 | 480982 | 495575 | 489916 | 564609 | 444045 | 0 | 0 | 0.521598 | 10.4016
27 | 15000 | 0.269095 | 27940 | 481186 | 495785 | 490124 | 564819 | 444255 | 0 | 0 | 0.521598 | 10.4004
27 | 15000 | 0.269095 | 27960 | 481389 | 495995 | 490331 | 565028 | 444466 | 0 | 0 | 0.521598 | 10.3992
27 | 15000 | 0.269095 | 27980 | 481592 | 496205 | 490538 | 565237 | 444676 | 0 | 0 | 0.521598 | 10.398
27 | 15000 | 0.269095 | 28000 | 481795 | 496415 | 490745 | 565446 | 444886 | 0 | 0 | 0.521599 | 10.3967
27 | 15000 | 0.269095 | 28020 | 481998 | 496625 | 490953 | 565655 | 445097 | 0 | 0 | 0.521599 | 10.3955
27 | 15000 | 0.269095 | 28040 | 482201 | 496834 | 491160 | 565864 | 445307 | 0 | 0 | 0.521599 | 10.3943
27 | 15000 | 0.269095 | 28060 | 482404 | 497044 | 491367 | 566073 | 445517 | 0 | 0 | 0.521599 | 10.3931
27 | 15000 | 0.269095 | 28080 | 482607 | 497254 | 491574 | 566282 | 445727 | 0 | 0 | 0.5216 | 10.3919
27 | 15000 | 0.269095 | 28100 | 482810 | 497463 | 491781 | 566491 | 445938 | 0 | 0 | 0.5216 | 10.3907
27 | 15000 | 0.269095 | 28120 | 483013 | 497673 | 491988 | 566700 | 446148 | 0 | 0 | 0.5216 | 10.3894
27 | 15000 | 0.269095 | 28140 | 483216 | 497883 | 492195 | 566909 | 446358 | 0 | 0 | 0.5216 | 10.3882
27 | 15000 | 0.269095 | 28160 | 483419 | 498092 | 492402 | 567118 | 446568 | 0 | 0 | 0.521601 | 10.387
27 | 15000 | 0.269095 | 28180 | 483622 | 498302 | 492609 | 567327 | 446778 | 0 | 0 | 0.521601 | 10.3858
27 | 15000 | 0.269095 | 28200 | 483825 | 498511 | 492816 | 567536 | 446988 | 0 | 0 | 0.521601 | 10.3846
27 | 15000 | 0.269095 | 28220 | 484028 | 498721 | 493023 | 567744 | 447198 | 0 | 0 | 0.521601 | 10.3833
27 | 15000 | 0.269095 | 28240 | 484231 | 498930 | 493230 | 567953 | 447408 | 0 | 0 | 0.521602 | 10.3821
27 | 15000 | 0.269095 | 28260 | 484433 | 499140 | 493437 | 568162 | 447618 | 0 | 0 | 0.521602 | 10.3809
27 | 15000 | 0.269095 | 28280 | 484636 | 499349 | 493644 | 568371 | 447828 | 0 | 0 | 0.521602 | 10.3797
27 | 15000 | 0.269095 | 28300 | 484839 | 499559 | 493850 | 568579 | 448038 | 0 | 0 | 0.521603 | 10.3785
27 | 15000 | 0.269095 | 28320 | 485042 | 499768 | 494057 | 568788 | 448248 | 0 | 0 | 0.521603 | 10.3773
27 | 15000 | 0.269095 | 28340 | 485244 | 499977 | 494264 | 568997 | 448458 | 0 | 0 | 0.521603 | 10.376
27 | 15000 | 0.269095 | 28360 | 485447 | 500187 | 494471 | 569205 | 448667 | 0 | 0 | 0.521603 | 10.3748
27 | 15000 | 0.269095 | 28380 | 485650 | 500396 | 494677 | 569414 | 448877 | 0 | 0 | 0.521604 | 10.3736
27 | 15000 | 0.269095 | 28400 | 485852 | 500605 | 494884 | 569622 | 449087 | 0 | 0 | 0.521604 | 10.3724
27 | 15000 | 0.269095 | 28420 | 486055 | 500814 | 495091 | 569831 | 449297 | 0 | 0 | 0.521604 | 10.3712
27 | 15000 | 0.269095 | 28440 | 486257 | 501023 | 495297 | 570040 | 449506 | 0 | 0 | 0.521604 | 10.37
27 | 15000 | 0.269095 | 28460 | 486460 | 501233 | 495504 | 570248 | 449716 | 0 | 0 | 0.521605 | 10.3687
27 | 15000 | 0.269095 | 28480 | 486662 | 501442 | 495710 | 570456 | 449926 | 0 | 0 | 0.521605 | 10.3675
27 | 15000 | 0.269095 | 28500 | 486865 | 501651 | 495917 | 570665 | 450135 | 0 | 0 | 0.521605 | 10.3663
27 | 15000 | 0.269095 | 28520 | 487067 | 501860 | 496123 | 570873 | 450345 | 0 | 0 | 0.521605 | 10.3651
27 | 15000 | 0.269095 | 28540 | 487270 | 502069 | 496330 | 571082 | 450555 | 0 | 0 | 0.521606 | 10.3639
27 | 15000 | 0.269095 | 28560 | 487472 | 502278 | 496536 | 571290 | 450764 | 0 | 0 | 0.521606 | 10.3627
27 | 15000 | 0.269095 | 28580 | 487674 | 502487 | 496743 | 571498 | 450974 | 0 | 0 | 0.521606 | 10.3614
27 | 15000 | 0.269095 | 28600 | 487877 | 502696 | 496949 | 571707 | 451183 | 0 | 0 | 0.521606 | 10.3602
27 | 15000 | 0.269095 | 28620 | 488079 | 502905 | 497156 | 571915 | 451393 | 0 | 0 | 0.521607 | 10.359
27 | 15000 | 0.269095 | 28640 | 488281 | 503114 | 497362 | 572123 | 451602 | 0 | 0 | 0.521607 | 10.3578
27 | 15000 | 0.269095 | 28660 | 488484 | 503323 | 497568 | 572331 | 451811 | 0 | 0 | 0.521607 | 10.3566
27 | 15000 | 0.269095 | 28680 | 488686 | 503532 | 497775 | 572540 | 452021 | 0 | 0 | 0.521607 | 10.3554
27 | 15000 | 0.269095 | 28700 | 488888 | 503741 | 497981 | 572748 | 452230 | 0 | 0 | 0.521608 | 10.3542
27 | 15000 | 0.269095 | 28720 | 489090 | 503949 | 498187 | 572956 | 452440 | 0 | 0 | 0.521608 | 10.3529
27 | 15000 | 0.269095 | 28740 | 489292 | 504158 | 498393 | 573164 | 452649 | 0 | 0 | 0.521608 | 10.3517
27 | 15000 | 0.269095 | 28760 | 489495 | 504367 | 498600 | 573372 | 452858 | 0 | 0 | 0.521608 | 10.3505
27 | 15000 | 0.269095 | 28780 | 489697 | 504576 | 498806 | 573580 | 453067 | 0 | 0 | 0.521609 | 10.3493
27 | 15000 | 0.269095 | 28800 | 489899 | 504784 | 499012 | 573788 | 453277 | 0 | 0 | 0.521609 | 10.3481
27 | 15000 | 0.269095 | 28820 | 490101 | 504993 | 499218 | 573996 | 453486 | 0 | 0 | 0.521609 | 10.3469
27 | 15000 | 0.269095 | 28840 | 490303 | 505202 | 499424 | 574204 | 453695 | 0 | 0 | 0.521609 | 10.3457
27 | 15000 | 0.269095 | 28860 | 490505 | 505410 | 499630 | 574412 | 453904 | 0 | 0 | 0.52161 | 10.3444
27 | 15000 | 0.269095 | 28880 | 490707 | 505619 | 499836 | 574620 | 454113 | 0 | 0 | 0.52161 | 10.3432
27 | 15000 | 0.269095 | 28900 | 490909 | 505828 | 500042 | 574828 | 454322 | 0 | 0 | 0.52161 | 10.342
27 | 15000 | 0.269095 | 28920 | 491111 | 506036 | 500248 | 575036 | 454531 | 0 | 0 | 0.52161 | 10.3408
27 | 15000 | 0.269095 | 28940 | 491312 | 506245 | 500454 | 575243 | 454740 | 0 | 0 | 0.521611 | 10.3396
27 | 15000 | 0.269095 | 28960 | 491514 | 506453 | 500660 | 575451 | 454949 | 0 | 0 | 0.521611 | 10.3384
27 | 15000 | 0.269095 | 28980 | 491716 | 506662 | 500866 | 575659 | 455158 | 0 | 0 | 0.521611 | 10.3372
27 | 15000 | 0.269095 | 29000 | 491918 | 506870 | 501072 | 575867 | 455367 | 0 | 0 | 0.521611 | 10.3359
27 | 15000 | 0.269095 | 29020 | 492120 | 507078 | 501278 | 576075 | 455576 | 0 | 0 | 0.521612 | 10.3347
27 | 15000 | 0.269095 | 29040 | 492322 | 507287 | 501483 | 576282 | 455785 | 0 | 0 | 0.521612 | 10.3335
27 | 15000 | 0.269095 | 29060 | 492523 | 507495 | 501689 | 576490 | 455994 | 0 | 0 | 0.521612 | 10.3323
27 | 15000 | 0.269095 | 29080 | 492725 | 507704 | 501895 | 576698 | 456203 | 0 | 0 | 0.521612 | 10.3311
27 | 15000 | 0.269095 | 29100 | 492927 | 507912 | 502101 | 576905 | 456412 | 0 | 0 | 0.521613 | 10.3299
27 | 15000 | 0.269095 | 29120 | 493128 | 508120 | 502306 | 577113 | 456621 | 0 | 0 | 0.521613 | 10.3287
27 | 15000 | 0.269095 | 29140 | 493330 | 508328 | 502512 | 577320 | 456829 | 0 | 0 | 0.521613 | 10.3275
27 | 15000 | 0.269095 | 29160 | 493532 | 508537 | 502718 | 577528 | 457038 | 0 | 0 | 0.521613 | 10.3262
27 | 15000 | 0.269095 | 29180 | 493733 | 508745 | 502923 | 577735 | 457247 | 0 | 0 | 0.521614 | 10.325
27 | 15000 | 0.269095 | 29200 | 493935 | 508953 | 503129 | 577943 | 457455 | 0 | 0 | 0.521614 | 10.3238
27 | 15000 | 0.269095 | 29220 | 494136 | 509161 | 503335 | 578150 | 457664 | 0 | 0 | 0.521614 | 10.3226
27 | 15000 | 0.269095 | 29240 | 494338 | 509369 | 503540 | 578358 | 457873 | 0 | 0 | 0.521614 | 10.3214
27 | 15000 | 0.269095 | 29260 | 494539 | 509577 | 503746 | 578565 | 458081 | 0 | 0 | 0.521615 | 10.3202
27 | 15000 | 0.269095 | 29280 | 494741 | 509785 | 503951 | 578772 | 458290 | 0 | 0 | 0.521615 | 10.319
27 | 15000 | 0.269095 | 29300 | 494942 | 509993 | 504157 | 578980 | 458498 | 0 | 0 | 0.521615 | 10.3178
27 | 15000 | 0.269095 | 29320 | 495143 | 510201 | 504362 | 579187 | 458707 | 0 | 0 | 0.521615 | 10.3166
27 | 15000 | 0.269095 | 29340 | 495345 | 510409 | 504567 | 579394 | 458915 | 0 | 0 | 0.521616 | 10.3153
27 | 15000 | 0.269095 | 29360 | 495546 | 510617 | 504773 | 579602 | 459124 | 0 | 0 | 0.521616 | 10.3141
27 | 15000 | 0.269095 | 29380 | 495747 | 510825 | 504978 | 579809 | 459332 | 0 | 0 | 0.521616 | 10.3129
27 | 15000 | 0.269095 | 29400 | 495949 | 511033 | 505183 | 580016 | 459541 | 0 | 0 | 0.521616 | 10.3117
27 | 15000 | 0.269095 | 29420 | 496150 | 511241 | 505389 | 580223 | 459749 | 0 | 0 | 0.521617 | 10.3105
27 | 15000 | 0.269095 | 29440 | 496351 | 511449 | 505594 | 580430 | 459957 | 0 | 0 | 0.521617 | 10.3093
27 | 15000 | 0.269095 | 29460 | 496552 | 511657 | 505799 | 580638 | 460166 | 0 | 0 | 0.521617 | 10.3081
27 | 15000 | 0.269095 | 29480 | 496754 | 511864 | 506005 | 580845 | 460374 | 0 | 0 | 0.521617 | 10.3069
27 | 15000 | 0.269095 | 29500 | 496955 | 512072 | 506210 | 581052 | 460582 | 0 | 0 | 0.521618 | 10.3057
27 | 15000 | 0.269095 | 29520 | 497156 | 512280 | 506415 | 581259 | 460791 | 0 | 0 | 0.521618 | 10.3044
27 | 15000 | 0.269095 | 29540 | 497357 | 512488 | 506620 | 581466 | 460999 | 0 | 0 | 0.521618 | 10.3032
27 | 15000 | 0.269095 | 29560 | 497558 | 512695 | 506825 | 581673 | 461207 | 0 | 0 | 0.521618 | 10.302
27 | 15000 | 0.269095 | 29580 | 497759 | 512903 | 507030 | 581880 | 461415 | 0 | 0 | 0.521618 | 10.3008
27 | 15000 | 0.269095 | 29600 | 497960 | 513111 | 507235 | 582087 | 461623 | 0 | 0 | 0.521619 | 10.2996
27 | 15000 | 0.269095 | 29620 | 498161 | 513318 | 507440 | 582294 | 461831 | 0 | 0 | 0.521619 | 10.2984
27 | 15000 | 0.269095 | 29640 | 498362 | 513526 | 507645 | 582501 | 462040 | 0 | 0 | 0.521619 | 10.2972
27 | 15000 | 0.269095 | 29660 | 498563 | 513733 | 507850 | 582707 | 462248 | 0 | 0 | 0.521619 | 10.296
27 | 15000 | 0.269095 | 29680 | 498764 | 513941 | 508055 | 582914 | 462456 | 0 | 0 | 0.52162 | 10.2948
27 | 15000 | 0.269095 | 29700 | 498965 | 514148 | 508260 | 583121 | 462664 | 0 | 0 | 0.52162 | 10.2936
27 | 30000 | 0.269095 | 56540 | 745986 | 769283 | 760248 | 837338 | 718483 | 0 | 0 | 0.521787 | 8.77271
27 | 30000 | 0.269095 | 56560 | 746154 | 769456 | 760420 | 837511 | 718657 | 0 | 0 | 0.521787 | 8.77165
27 | 30000 | 0.269095 | 56580 | 746322 | 769630 | 760591 | 837684 | 718831 | 0 | 0 | 0.521787 | 8.77059
27 | 30000 | 0.269095 | 56600 | 746490 | 769803 | 760763 | 837856 | 719005 | 0 | 0 | 0.521787 | 8.76953
27 | 30000 | 0.269095 | 56620 | 746658 | 769977 | 760934 | 838029 | 719179 | 0 | 0 | 0.521787 | 8.76847
27 | 30000 | 0.269095 | 56640 | 746826 | 770150 | 761105 | 838202 | 719353 | 0 | 0 | 0.521787 | 8.76741
27 | 30000 | 0.269095 | 56660 | 746994 | 770324 | 761276 | 838375 | 719527 | 0 | 0 | 0.521787 | 8.76635
27 | 30000 | 0.269095 | 56680 | 747161 | 770497 | 761448 | 838547 | 719701 | 0 | 0 | 0.521787 | 8.76529
27 | 30000 | 0.269095 | 56700 | 747329 | 770670 | 761619 | 838720 | 719875 | 0 | 0 | 0.521787 | 8.76423
27 | 30000 | 0.269095 | 56720 | 747497 | 770844 | 761790 | 838893 | 720048 | 0 | 0 | 0.521787 | 8.76318
27 | 30000 | 0.269095 | 56740 | 747665 | 771017 | 761961 | 839065 | 720222 | 0 | 0 | 0.521787 | 8.76212
27 | 30000 | 0.269095 | 56760 | 747833 | 771190 | 762132 | 839238 | 720396 | 0 | 0 | 0.521787 | 8.76106
27 | 30000 | 0.269095 | 56780 | 748000 | 771363 | 762303 | 839410 | 720570 | 0 | 0 | 0.521788 | 8.76
27 | 30000 | 0.269095 | 56800 | 748168 | 771537 | 762474 | 839583 | 720743 | 0 | 0 | 0.521788 | 8.75894
27 | 30000 | 0.269095 | 56820 | 748336 | 771710 | 762646 | 839755 | 720917 | 0 | 0 | 0.521788 | 8.75788
27 | 30000 | 0.269095 | 56840 | 748503 | 771883 | 762817 | 839928 | 721091 | 0 | 0 | 0.521788 | 8.75683
27 | 30000 | 0.269095 | 56860 | 748671 | 772056 | 762988 | 840100 | 721265 | 0 | 0 | 0.521788 | 8.75577
27 | 30000 | 0.269095 | 56880 | 748839 | 772229 | 763159 | 840273 | 721438 | 0 | 0 | 0.521788 | 8.75471
27 | 30000 | 0.269095 | 56900 | 749006 | 772402 | 763330 | 840445 | 721612 | 0 | 0 | 0.521788 | 8.75365
27 | 30000 | 0.269095 | 56920 | 749174 | 772575 | 763500 | 840618 | 721785 | 0 | 0 | 0.521788 | 8.75259
27 | 30000 | 0.269095 | 56940 | 749341 | 772749 | 763671 | 840790 | 721959 | 0 | 0 | 0.521788 | 8.75154
27 | 30000 | 0.269095 | 56960 | 749509 | 772922 | 763842 | 840962 | 722132 | 0 | 0 | 0.521788 | 8.75048
27 | 30000 | 0.269095 | 56980 | 749676 | 773095 | 764013 | 841135 | 722306 | 0 | 0 | 0.521788 | 8.74942
27 | 30000 | 0.269095 | 57000 | 749844 | 773268 | 764184 | 841307 | 722480 | 0 | 0 | 0.521788 | 8.74836
27 | 30000 | 0.269095 | 57020 | 750011 | 773441 | 764355 | 841479 | 722653 | 0 | 0 | 0.521788 | 8.74731
27 | 30000 | 0.269095 | 57040 | 750179 | 773613 | 764526 | 841652 | 722826 | 0 | 0 | 0.521788 | 8.74625
27 | 30000 | 0.269095 | 57060 | 750346 | 773786 | 764696 | 841824 | 723000 | 0 | 0 | 0.521788 | 8.74519
27 | 30000 | 0.269095 | 57080 | 750514 | 773959 | 764867 | 841996 | 723173 | 0 | 0 | 0.521789 | 8.74414
27 | 30000 | 0.269095 | 57100 | 750681 | 774132 | 765038 | 842168 | 723347 | 0 | 0 | 0.521789 | 8.74308
27 | 30000 | 0.269095 | 57120 | 750848 | 774305 | 765209 | 842340 | 723520 | 0 | 0 | 0.521789 | 8.74202
27 | 30000 | 0.269095 | 57140 | 751016 | 774478 | 765379 | 842513 | 723693 | 0 | 0 | 0.521789 | 8.74097
27 | 30000 | 0.269095 | 57160 | 751183 | 774651 | 765550 | 842685 | 723867 | 0 | 0 | 0.521789 | 8.73991
27 | 30000 | 0.269095 | 57180 | 751350 | 774823 | 765721 | 842857 | 724040 | 0 | 0 | 0.521789 | 8.73885
27 | 30000 | 0.269095 | 57200 | 751518 | 774996 | 765891 | 843029 | 724213 | 0 | 0 | 0.521789 | 8.7378
27 | 30000 | 0.269095 | 57220 | 751685 | 775169 | 766062 | 843201 | 724386 | 0 | 0 | 0.521789 | 8.73674
27 | 30000 | 0.269095 | 57240 | 751852 | 775342 | 766232 | 843373 | 724560 | 0 | 0 | 0.521789 | 8.73568
27 | 30000 | 0.269095 | 57260 | 752019 | 775514 | 766403 | 843545 | 724733 | 0 | 0 | 0.521789 | 8.73463
27 | 30000 | 0.269095 | 57280 | 752186 | 775687 | 766574 | 843717 | 724906 | 0 | 0 | 0.521789 | 8.73357
27 | 30000 | 0.269095 | 57300 | 752354 | 775860 | 766744 | 843889 | 725079 | 0 | 0 | 0.521789 | 8.73252
27 | 30000 | 0.269095 | 57320 | 752521 | 776032 | 766915 | 844061 | 725252 | 0 | 0 | 0.521789 | 8.73146
27 | 30000 | 0.269095 | 57340 | 752688 | 776205 | 767085 | 844233 | 725425 | 0 | 0 | 0.521789 | 8.73041
27 | 30000 | 0.269095 | 57360 | 752855 | 776377 | 767255 | 844405 | 725598 | 0 | 0 | 0.521789 | 8.72935
27 | 30000 | 0.269095 | 57380 | 753022 | 776550 | 767426 | 844576 | 725771 | 0 | 0 | 0.521789 | 8.7283
27 | 30000 | 0.269095 | 57400 | 753189 | 776722 | 767596 | 844748 | 725944 | 0 | 0 | 0.52179 | 8.72724
27 | 30000 | 0.269095 | 57420 | 753356 | 776895 | 767767 | 844920 | 726117 | 0 | 0 | 0.52179 | 8.72618
27 | 30000 | 0.269095 | 57440 | 753523 | 777067 | 767937 | 845092 | 726290 | 0 | 0 | 0.52179 | 8.72513
27 | 30000 | 0.269095 | 57460 | 753690 | 777240 | 768107 | 845264 | 726463 | 0 | 0 | 0.52179 | 8.72407
27 | 30000 | 0.269095 | 57480 | 753857 | 777412 | 768278 | 845435 | 726636 | 0 | 0 | 0.52179 | 8.72302
27 | 30000 | 0.269095 | 57500 | 754024 | 777585 | 768448 | 845607 | 726809 | 0 | 0 | 0.52179 | 8.72197
27 | 30000 | 0.269095 | 57520 | 754191 | 777757 | 768618 | 845779 | 726982 | 0 | 0 | 0.52179 | 8.72091
27 | 30000 | 0.269095 | 57540 | 754357 | 777929 | 768788 | 845950 | 727155 | 0 | 0 | 0.52179 | 8.71986
27 | 30000 | 0.269095 | 57560 | 754524 | 778102 | 768958 | 846122 | 727328 | 0 | 0 | 0.52179 | 8.7188
27 | 30000 | 0.269095 | 57580 | 754691 | 778274 | 769129 | 846294 | 727501 | 0 | 0 | 0.52179 | 8.71775
27 | 30000 | 0.269095 | 57600 | 754858 | 778446 | 769299 | 846465 | 727673 | 0 | 0 | 0.52179 | 8.71669
27 | 30000 | 0.269095 | 57620 | 755025 | 778619 | 769469 | 846637 | 727846 | 0 | 0 | 0.52179 | 8.71564
27 | 30000 | 0.269095 | 57640 | 755191 | 778791 | 769639 | 846808 | 728019 | 0 | 0 | 0.52179 | 8.71459
27 | 30000 | 0.269095 | 57660 | 755358 | 778963 | 769809 | 846980 | 728192 | 0 | 0 | 0.52179 | 8.71353
27 | 30000 | 0.269095 | 57680 | 755525 | 779135 | 769979 | 847152 | 728364 | 0 | 0 | 0.52179 | 8.71248
27 | 30000 | 0.269095 | 57700 | 755692 | 779307 | 770149 | 847323 | 728537 | 0 | 0 | 0.52179 | 8.71142
27 | 30000 | 0.269095 | 57720 | 755858 | 779479 | 770319 | 847494 | 728710 | 0 | 0 | 0.521791 | 8.71037
27 | 30000 | 0.269095 | 57740 | 756025 | 779652 | 770489 | 847666 | 728882 | 0 | 0 | 0.521791 | 8.70932
27 | 30000 | 0.269095 | 57760 | 756192 | 779824 | 770659 | 847837 | 729055 | 0 | 0 | 0.521791 | 8.70826
27 | 30000 | 0.269095 | 57780 | 756358 | 779996 | 770829 | 848009 | 729227 | 0 | 0 | 0.521791 | 8.70721
27 | 30000 | 0.269095 | 57800 | 756525 | 780168 | 770999 | 848180 | 729400 | 0 | 0 | 0.521791 | 8.70616
27 | 30000 | 0.269095 | 57820 | 756691 | 780340 | 771169 | 848351 | 729573 | 0 | 0 | 0.521791 | 8.70511
27 | 30000 | 0.269095 | 57840 | 756858 | 780512 | 771339 | 848523 | 729745 | 0 | 0 | 0.521791 | 8.70405
27 | 30000 | 0.269095 | 57860 | 757024 | 780684 | 771509 | 848694 | 729918 | 0 | 0 | 0.521791 | 8.703
27 | 30000 | 0.269095 | 57880 | 757191 | 780856 | 771679 | 848865 | 730090 | 0 | 0 | 0.521791 | 8.70195
27 | 30000 | 0.269095 | 57900 | 757357 | 781028 | 771848 | 849037 | 730262 | 0 | 0 | 0.521791 | 8.70089
27 | 30000 | 0.269095 | 57920 | 757524 | 781200 | 772018 | 849208 | 730435 | 0 | 0 | 0.521791 | 8.69984
27 | 30000 | 0.269095 | 57940 | 757690 | 781371 | 772188 | 849379 | 730607 | 0 | 0 | 0.521791 | 8.69879
27 | 30000 | 0.269095 | 57960 | 757856 | 781543 | 772358 | 849550 | 730780 | 0 | 0 | 0.521791 | 8.69774
27 | 30000 | 0.269095 | 57980 | 758023 | 781715 | 772527 | 849721 | 730952 | 0 | 0 | 0.521791 | 8.69669
27 | 30000 | 0.269095 | 58000 | 758189 | 781887 | 772697 | 849892 | 731124 | 0 | 0 | 0.521791 | 8.69563
27 | 30000 | 0.269095 | 58020 | 758356 | 782059 | 772867 | 850064 | 731297 | 0 | 0 | 0.521791 | 8.69458
27 | 30000 | 0.269095 | 58040 | 758522 | 782231 | 773036 | 850235 | 731469 | 0 | 0 | 0.521792 | 8.69353
27 | 30000 | 0.269095 | 58060 | 758688 | 782402 | 773206 | 850406 | 731641 | 0 | 0 | 0.521792 | 8.69248
27 | 30000 | 0.269095 | 58080 | 758854 | 782574 | 773376 | 850577 | 731813 | 0 | 0 | 0.521792 | 8.69143
27 | 30000 | 0.269095 | 58100 | 759021 | 782746 | 773545 | 850748 | 731985 | 0 | 0 | 0.521792 | 8.69037
27 | 30000 | 0.269095 | 58120 | 759187 | 782917 | 773715 | 850919 | 732158 | 0 | 0 | 0.521792 | 8.68932
27 | 30000 | 0.269095 | 58140 | 759353 | 783089 | 773884 | 851090 | 732330 | 0 | 0 | 0.521792 | 8.68827
27 | 30000 | 0.269095 | 58160 | 759519 | 783261 | 774054 | 851261 | 732502 | 0 | 0 | 0.521792 | 8.68722
27 | 30000 | 0.269095 | 58180 | 759685 | 783432 | 774223 | 851432 | 732674 | 0 | 0 | 0.521792 | 8.68617
27 | 30000 | 0.269095 | 58200 | 759851 | 783604 | 774393 | 851603 | 732846 | 0 | 0 | 0.521792 | 8.68512
27 | 30000 | 0.269095 | 58220 | 760018 | 783775 | 774562 | 851773 | 733018 | 0 | 0 | 0.521792 | 8.68407
27 | 30000 | 0.269095 | 58240 | 760184 | 783947 | 774732 | 851944 | 733190 | 0 | 0 | 0.521792 | 8.68302
27 | 30000 | 0.269095 | 58260 | 760350 | 784118 | 774901 | 852115 | 733362 | 0 | 0 | 0.521792 | 8.68197
27 | 30000 | 0.269095 | 58280 | 760516 | 784290 | 775070 | 852286 | 733534 | 0 | 0 | 0.521792 | 8.68092
27 | 30000 | 0.269095 | 58300 | 760682 | 784461 | 775240 | 852457 | 733706 | 0 | 0 | 0.521792 | 8.67987
27 | 30000 | 0.269095 | 58320 | 760848 | 784633 | 775409 | 852627 | 733878 | 0 | 0 | 0.521792 | 8.67882
27 | 30000 | 0.269095 | 58340 | 761014 | 784804 | 775578 | 852798 | 734050 | 0 | 0 | 0.521792 | 8.67777
27 | 30000 | 0.269095 | 58360 | 761180 | 784976 | 775748 | 852969 | 734222 | 0 | 0 | 0.521793 | 8.67672
27 | 30000 | 0.269095 | 58380 | 761345 | 785147 | 775917 | 853140 | 734394 | 0 | 0 | 0.521793 | 8.67567
27 | 30000 | 0.269095 | 58400 | 761511 | 785318 | 776086 | 853310 | 734566 | 0 | 0 | 0.521793 | 8.67462
27 | 30000 | 0.269095 | 58420 | 761677 | 785490 | 776255 | 853481 | 734738 | 0 | 0 | 0.521793 | 8.67357
27 | 30000 | 0.269095 | 58440 | 761843 | 785661 | 776424 | 853651 | 734909 | 0 | 0 | 0.521793 | 8.67252
27 | 43500 | 0.269095 | 82400 | 944921 | 974755 | 963185 | 1041937 | 924606 | 0 | 0 | 0.521845 | 7.48886
27 | 43500 | 0.269095 | 82420 | 945062 | 974900 | 963329 | 1042081 | 924752 | 0 | 0 | 0.521845 | 7.48793
27 | 43500 | 0.269095 | 82440 | 945202 | 975044 | 963472 | 1042226 | 924897 | 0 | 0 | 0.521845 | 7.48701
27 | 43500 | 0.269095 | 82460 | 945342 | 975189 | 963615 | 1042370 | 925042 | 0 | 0 | 0.521845 | 7.48608
27 | 43500 | 0.269095 | 82480 | 945483 | 975334 | 963758 | 1042514 | 925188 | 0 | 0 | 0.521845 | 7.48515
27 | 43500 | 0.269095 | 82500 | 945623 | 975479 | 963901 | 1042658 | 925333 | 0 | 0 | 0.521845 | 7.48422
27 | 43500 | 0.269095 | 82520 | 945763 | 975624 | 964044 | 1042802 | 925479 | 0 | 0 | 0.521845 | 7.48329
27 | 43500 | 0.269095 | 82540 | 945903 | 975769 | 964187 | 1042947 | 925624 | 0 | 0 | 0.521845 | 7.48237
27 | 43500 | 0.269095 | 82560 | 946044 | 975914 | 964330 | 1043091 | 925769 | 0 | 0 | 0.521845 | 7.48144
27 | 43500 | 0.269095 | 82580 | 946184 | 976058 | 964473 | 1043235 | 925914 | 0 | 0 | 0.521845 | 7.48051
27 | 43500 | 0.269095 | 82600 | 946324 | 976203 | 964616 | 1043379 | 926060 | 0 | 0 | 0.521845 | 7.47959
27 | 43500 | 0.269095 | 82620 | 946464 | 976348 | 964759 | 1043523 | 926205 | 0 | 0 | 0.521845 | 7.47866
27 | 43500 | 0.269095 | 82640 | 946604 | 976493 | 964902 | 1043667 | 926350 | 0 | 0 | 0.521845 | 7.47773
27 | 43500 | 0.269095 | 82660 | 946744 | 976637 | 965045 | 1043811 | 926495 | 0 | 0 | 0.521845 | 7.4768
27 | 43500 | 0.269095 | 82680 | 946884 | 976782 | 965188 | 1043955 | 926640 | 0 | 0 | 0.521845 | 7.47588
27 | 43500 | 0.269095 | 82700 | 947024 | 976927 | 965331 | 1044099 | 926786 | 0 | 0 | 0.521845 | 7.47495
27 | 43500 | 0.269095 | 82720 | 947164 | 977071 | 965473 | 1044243 | 926931 | 0 | 0 | 0.521845 | 7.47402
27 | 43500 | 0.269095 | 82740 | 947304 | 977216 | 965616 | 1044387 | 927076 | 0 | 0 | 0.521845 | 7.4731
27 | 43500 | 0.269095 | 82760 | 947444 | 977360 | 965759 | 1044531 | 927221 | 0 | 0 | 0.521845 | 7.47217
27 | 43500 | 0.269095 | 82780 | 947584 | 977505 | 965902 | 1044675 | 927366 | 0 | 0 | 0.521845 | 7.47124
27 | 43500 | 0.269095 | 82800 | 947724 | 977649 | 966045 | 1044819 | 927511 | 0 | 0 | 0.521845 | 7.47032
27 | 43500 | 0.269095 | 82820 | 947864 | 977794 | 966187 | 1044962 | 927656 | 0 | 0 | 0.521845 | 7.46939
27 | 43500 | 0.269095 | 82840 | 948004 | 977939 | 966330 | 1045106 | 927801 | 0 | 0 | 0.521845 | 7.46847
27 | 43500 | 0.269095 | 82860 | 948144 | 978083 | 966473 | 1045250 | 927946 | 0 | 0 | 0.521845 | 7.46754
27 | 43500 | 0.269095 | 82880 | 948284 | 978227 | 966615 | 1045394 | 928091 | 0 | 0 | 0.521845 | 7.46661
27 | 43500 | 0.269095 | 82900 | 948424 | 978372 | 966758 | 1045538 | 928236 | 0 | 0 | 0.521845 | 7.46569
27 | 43500 | 0.269095 | 82920 | 948564 | 978516 | 966901 | 1045681 | 928381 | 0 | 0 | 0.521846 | 7.46476
27 | 43500 | 0.269095 | 82940 | 948703 | 978661 | 967043 | 1045825 | 928526 | 0 | 0 | 0.521846 | 7.46384
27 | 43500 | 0.269095 | 82960 | 948843 | 978805 | 967186 | 1045969 | 928671 | 0 | 0 | 0.521846 | 7.46291
27 | 43500 | 0.269095 | 82980 | 948983 | 978950 | 967329 | 1046113 | 928816 | 0 | 0 | 0.521846 | 7.46199
27 | 43500 | 0.269095 | 83000 | 949123 | 979094 | 967471 | 1046256 | 928960 | 0 | 0 | 0.521846 | 7.46106
27 | 43500 | 0.269095 | 83020 | 949262 | 979238 | 967614 | 1046400 | 929105 | 0 | 0 | 0.521846 | 7.46014
27 | 43500 | 0.269095 | 83040 | 949402 | 979382 | 967756 | 1046544 | 929250 | 0 | 0 | 0.521846 | 7.45921
27 | 43500 | 0.269095 | 83060 | 949542 | 979527 | 967899 | 1046687 | 929395 | 0 | 0 | 0.521846 | 7.45829
27 | 43500 | 0.269095 | 83080 | 949681 | 979671 | 968041 | 1046831 | 929540 | 0 | 0 | 0.521846 | 7.45736
27 | 43500 | 0.269095 | 83100 | 949821 | 979815 | 968184 | 1046974 | 929684 | 0 | 0 | 0.521846 | 7.45644
27 | 43500 | 0.269095 | 83120 | 949961 | 979959 | 968326 | 1047118 | 929829 | 0 | 0 | 0.521846 | 7.45551
27 | 43500 | 0.269095 | 83140 | 950100 | 980104 | 968469 | 1047261 | 929974 | 0 | 0 | 0.521846 | 7.45459
27 | 43500 | 0.269095 | 83160 | 950240 | 980248 | 968611 | 1047405 | 930118 | 0 | 0 | 0.521846 | 7.45366
27 | 43500 | 0.269095 | 83180 | 950379 | 980392 | 968753 | 1047548 | 930263 | 0 | 0 | 0.521846 | 7.45274
27 | 43500 | 0.269095 | 83200 | 950519 | 980536 | 968896 | 1047692 | 930408 | 0 | 0 | 0.521846 | 7.45181
27 | 43500 | 0.269095 | 83220 | 950659 | 980680 | 969038 | 1047835 | 930552 | 0 | 0 | 0.521846 | 7.45089
27 | 43500 | 0.269095 | 83240 | 950798 | 980824 | 969180 | 1047979 | 930697 | 0 | 0 | 0.521846 | 7.44996
27 | 43500 | 0.269095 | 83260 | 950938 | 980968 | 969323 | 1048122 | 930842 | 0 | 0 | 0.521846 | 7.44904
27 | 43500 | 0.269095 | 83280 | 951077 | 981113 | 969465 | 1048266 | 930986 | 0 | 0 | 0.521846 | 7.44812
27 | 43500 | 0.269095 | 83300 | 951216 | 981257 | 969607 | 1048409 | 931131 | 0 | 0 | 0.521846 | 7.44719
27 | 43500 | 0.269095 | 83320 | 951356 | 981401 | 969749 | 1048552 | 931275 | 0 | 0 | 0.521846 | 7.44627
27 | 43500 | 0.269095 | 83340 | 951495 | 981545 | 969892 | 1048696 | 931420 | 0 | 0 | 0.521846 | 7.44535
27 | 43500 | 0.269095 | 83360 | 951635 | 981689 | 970034 | 1048839 | 931564 | 0 | 0 | 0.521846 | 7.44442
27 | 43500 | 0.269095 | 83380 | 951774 | 981832 | 970176 | 1048982 | 931709 | 0 | 0 | 0.521846 | 7.4435
27 | 43500 | 0.269095 | 83400 | 951913 | 981976 | 970318 | 1049125 | 931853 | 0 | 0 | 0.521846 | 7.44258
27 | 43500 | 0.269095 | 83420 | 952053 | 982120 | 970460 | 1049269 | 931997 | 0 | 0 | 0.521846 | 7.44165
27 | 43500 | 0.269095 | 83440 | 952192 | 982264 | 970602 | 1049412 | 932142 | 0 | 0 | 0.521846 | 7.44073
27 | 43500 | 0.269095 | 83460 | 952331 | 982408 | 970745 | 1049555 | 932286 | 0 | 0 | 0.521846 | 7.43981
27 | 43500 | 0.269095 | 83480 | 952471 | 982552 | 970887 | 1049698 | 932431 | 0 | 0 | 0.521846 | 7.43888
27 | 43500 | 0.269095 | 83500 | 952610 | 982696 | 971029 | 1049841 | 932575 | 0 | 0 | 0.521846 | 7.43796
27 | 43500 | 0.269095 | 83520 | 952749 | 982840 | 971171 | 1049985 | 932719 | 0 | 0 | 0.521846 | 7.43704
27 | 43500 | 0.269095 | 83540 | 952888 | 982983 | 971313 | 1050128 | 932863 | 0 | 0 | 0.521846 | 7.43611
27 | 43500 | 0.269095 | 83560 | 953028 | 983127 | 971455 | 1050271 | 933008 | 0 | 0 | 0.521846 | 7.43519
27 | 43500 | 0.269095 | 83580 | 953167 | 983271 | 971597 | 1050414 | 933152 | 0 | 0 | 0.521847 | 7.43427
27 | 43500 | 0.269095 | 83600 | 953306 | 983415 | 971739 | 1050557 | 933296 | 0 | 0 | 0.521847 | 7.43335
27 | 43500 | 0.269095 | 83620 | 953445 | 983558 | 971881 | 1050700 | 933440 | 0 | 0 | 0.521847 | 7.43242
27 | 43500 | 0.269095 | 83640 | 953584 | 983702 | 972022 | 1050843 | 933585 | 0 | 0 | 0.521847 | 7.4315
27 | 43500 | 0.269095 | 83660 | 953723 | 983846 | 972164 | 1050986 | 933729 | 0 | 0 | 0.521847 | 7.43058
27 | 43500 | 0.269095 | 83680 | 953862 | 983989 | 972306 | 1051129 | 933873 | 0 | 0 | 0.521847 | 7.42966
27 | 43500 | 0.269095 | 83700 | 954001 | 984133 | 972448 | 1051272 | 934017 | 0 | 0 | 0.521847 | 7.42874
27 | 43500 | 0.269095 | 83720 | 954140 | 984277 | 972590 | 1051415 | 934161 | 0 | 0 | 0.521847 | 7.42781
27 | 43500 | 0.269095 | 83740 | 954279 | 984420 | 972732 | 1051558 | 934305 | 0 | 0 | 0.521847 | 7.42689
27 | 43500 | 0.269095 | 83760 | 954418 | 984564 | 972874 | 1051701 | 934449 | 0 | 0 | 0.521847 | 7.42597
27 | 43500 | 0.269095 | 83780 | 954557 | 984707 | 973015 | 1051843 | 934593 | 0 | 0 | 0.521847 | 7.42505
27 | 43500 | 0.269095 | 83800 | 954696 | 984851 | 973157 | 1051986 | 934737 | 0 | 0 | 0.521847 | 7.42413
27 | 43500 | 0.269095 | 83820 | 954835 | 984994 | 973299 | 1052129 | 934881 | 0 | 0 | 0.521847 | 7.42321
27 | 43500 | 0.269095 | 83840 | 954974 | 985138 | 973440 | 1052272 | 935025 | 0 | 0 | 0.521847 | 7.42229
27 | 43500 | 0.269095 | 83860 | 955113 | 985281 | 973582 | 1052415 | 935169 | 0 | 0 | 0.521847 | 7.42136
27 | 43500 | 0.269095 | 83880 | 955252 | 985425 | 973724 | 1052558 | 935313 | 0 | 0 | 0.521847 | 7.42044
27 | 43500 | 0.269095 | 83900 | 955391 | 985568 | 973865 | 1052700 | 935457 | 0 | 0 | 0.521847 | 7.41952
27 | 43500 | 0.269095 | 83920 | 955530 | 985711 | 974007 | 1052843 | 935601 | 0 | 0 | 0.521847 | 7.4186
27 | 43500 | 0.269095 | 83940 | 955668 | 985855 | 974149 | 1052986 | 935745 | 0 | 0 | 0.521847 | 7.41768
27 | 43500 | 0.269095 | 83960 | 955807 | 985998 | 974290 | 1053128 | 935889 | 0 | 0 | 0.521847 | 7.41676
27 | 43500 | 0.269095 | 83980 | 955946 | 986142 | 974432 | 1053271 | 936033 | 0 | 0 | 0.521847 | 7.41584
27 | 43500 | 0.269095 | 84000 | 956085 | 986285 | 974573 | 1053414 | 936176 | 0 | 0 | 0.521847 | 7.41492
27 | 43500 | 0.269095 | 84020 | 956224 | 986428 | 974715 | 1053556 | 936320 | 0 | 0 | 0.521847 | 7.414
27 | 43500 | 0.269095 | 84040 | 956362 | 986571 | 974856 | 1053699 | 936464 | 0 | 0 | 0.521847 | 7.41308
27 | 43500 | 0.269095 | 84060 | 956501 | 986715 | 974998 | 1053842 | 936608 | 0 | 0 | 0.521847 | 7.41216
27 | 43500 | 0.269095 | 84080 | 956640 | 986858 | 975139 | 1053984 | 936752 | 0 | 0 | 0.521847 | 7.41124
27 | 43500 | 0.269095 | 84100 | 956778 | 987001 | 975281 | 1054127 | 936895 | 0 | 0 | 0.521847 | 7.41032
27 | 43500 | 0.269095 | 84120 | 956917 | 987144 | 975422 | 1054269 | 937039 | 0 | 0 | 0.521847 | 7.4094
27 | 43500 | 0.269095 | 84140 | 957056 | 987288 | 975564 | 1054412 | 937183 | 0 | 0 | 0.521847 | 7.40848
27 | 43500 | 0.269095 | 84160 | 957194 | 987431 | 975705 | 1054554 | 937326 | 0 | 0 | 0.521847 | 7.40756
27 | 43500 | 0.269095 | 84180 | 957333 | 987574 | 975846 | 1054697 | 937470 | 0 | 0 | 0.521847 | 7.40664
27 | 43500 | 0.269095 | 84200 | 957471 | 987717 | 975988 | 1054839 | 937614 | 0 | 0 | 0.521847 | 7.40572
27 | 43500 | 0.269095 | 84220 | 957610 | 987860 | 976129 | 1054982 | 937757 | 0 | 0 | 0.521847 | 7.4048
27 | 43500 | 0.269095 | 84240 | 957748 | 988003 | 976270 | 1055124 | 937901 | 0 | 0 | 0.521847 | 7.40388
27 | 43500 | 0.269095 | 84260 | 957887 | 988146 | 976412 | 1055266 | 938044 | 0 | 0 | 0.521848 | 7.40296
27 | 43500 | 0.269095 | 84280 | 958025 | 988289 | 976553 | 1055409 | 938188 | 0 | 0 | 0.521848 | 7.40204
27 | 43500 | 0.269095 | 84300 | 958164 | 988432 | 976694 | 1055551 | 938331 | 0 | 0 | 0.521848 | 7.40112
27 | 51500 | 0.269095 | 96780 | 1040796 | 1073780 | 1060989 | 1140482 | 1023990 | 0 | 0 | 0.521864 | 6.84616
27 | 51500 | 0.269095 | 96800 | 1040922 | 1073910 | 1061118 | 1140612 | 1024121 | 0 | 0 | 0.521864 | 6.8453
27 | 51500 | 0.269095 | 96820 | 1041049 | 1074041 | 1061247 | 1140742 | 1024252 | 0 | 0 | 0.521864 | 6.84444
27 | 51500 | 0.269095 | 96840 | 1041175 | 1074172 | 1061376 | 1140872 | 1024383 | 0 | 0 | 0.521864 | 6.84358
27 | 51500 | 0.269095 | 96860 | 1041301 | 1074302 | 1061505 | 1141002 | 1024514 | 0 | 0 | 0.521864 | 6.84272
27 | 51500 | 0.269095 | 96880 | 1041428 | 1074433 | 1061634 | 1141132 | 1024646 | 0 | 0 | 0.521864 | 6.84186
27 | 51500 | 0.269095 | 96900 | 1041554 | 1074564 | 1061763 | 1141262 | 1024777 | 0 | 0 | 0.521864 | 6.841
27 | 51500 | 0.269095 | 96920 | 1041681 | 1074694 | 1061892 | 1141392 | 1024908 | 0 | 0 | 0.521864 | 6.84014
27 | 51500 | 0.269095 | 96940 | 1041807 | 1074825 | 1062021 | 1141521 | 1025039 | 0 | 0 | 0.521864 | 6.83928
27 | 51500 | 0.269095 | 96960 | 1041934 | 1074955 | 1062150 | 1141651 | 1025170 | 0 | 0 | 0.521864 | 6.83842
27 | 51500 | 0.269095 | 96980 | 1042060 | 1075086 | 1062278 | 1141781 | 1025301 | 0 | 0 | 0.521864 | 6.83756
27 | 51500 | 0.269095 | 97000 | 1042186 | 1075216 | 1062407 | 1141911 | 1025432 | 0 | 0 | 0.521864 | 6.8367
27 | 51500 | 0.269095 | 97020 | 1042313 | 1075347 | 1062536 | 1142041 | 1025563 | 0 | 0 | 0.521864 | 6.83584
27 | 51500 | 0.269095 | 97040 | 1042439 | 1075477 | 1062665 | 1142171 | 1025694 | 0 | 0 | 0.521864 | 6.83498
27 | 51500 | 0.269095 | 97060 | 1042565 | 1075608 | 1062794 | 1142300 | 1025825 | 0 | 0 | 0.521864 | 6.83412
27 | 51500 | 0.269095 | 97080 | 1042691 | 1075738 | 1062923 | 1142430 | 1025956 | 0 | 0 | 0.521864 | 6.83326
27 | 51500 | 0.269095 | 97100 | 1042818 | 1075868 | 1063051 | 1142560 | 1026086 | 0 | 0 | 0.521864 | 6.83241
27 | 51500 | 0.269095 | 97120 | 1042944 | 1075999 | 1063180 | 1142690 | 1026217 | 0 | 0 | 0.521864 | 6.83155
27 | 51500 | 0.269095 | 97140 | 1043070 | 1076129 | 1063309 | 1142819 | 1026348 | 0 | 0 | 0.521864 | 6.83069
27 | 51500 | 0.269095 | 97160 | 1043196 | 1076259 | 1063438 | 1142949 | 1026479 | 0 | 0 | 0.521864 | 6.82983
27 | 51500 | 0.269095 | 97180 | 1043322 | 1076390 | 1063566 | 1143079 | 1026610 | 0 | 0 | 0.521864 | 6.82897
27 | 51500 | 0.269095 | 97200 | 1043449 | 1076520 | 1063695 | 1143208 | 1026741 | 0 | 0 | 0.521864 | 6.82811
27 | 51500 | 0.269095 | 97220 | 1043575 | 1076650 | 1063824 | 1143338 | 1026871 | 0 | 0 | 0.521864 | 6.82725
27 | 51500 | 0.269095 | 97240 | 1043701 | 1076781 | 1063952 | 1143467 | 1027002 | 0 | 0 | 0.521864 | 6.8264
27 | 51500 | 0.269095 | 97260 | 1043827 | 1076911 | 1064081 | 1143597 | 1027133 | 0 | 0 | 0.521864 | 6.82554
27 | 51500 | 0.269095 | 97280 | 1043953 | 1077041 | 1064210 | 1143727 | 1027264 | 0 | 0 | 0.521864 | 6.82468
27 | 51500 | 0.269095 | 97300 | 1044079 | 1077171 | 1064338 | 1143856 | 1027394 | 0 | 0 | 0.521864 | 6.82382
27 | 51500 | 0.269095 | 97320 | 1044205 | 1077301 | 1064467 | 1143986 | 1027525 | 0 | 0 | 0.521864 | 6.82296
27 | 51500 | 0.269095 | 97340 | 1044331 | 1077432 | 1064595 | 1144115 | 1027656 | 0 | 0 | 0.521864 | 6.82211
27 | 51500 | 0.269095 | 97360 | 1044457 | 1077562 | 1064724 | 1144245 | 1027786 | 0 | 0 | 0.521864 | 6.82125
27 | 51500 | 0.269095 | 97380 | 1044583 | 1077692 | 1064852 | 1144374 | 1027917 | 0 | 0 | 0.521864 | 6.82039
27 | 51500 | 0.269095 | 97400 | 1044709 | 1077822 | 1064981 | 1144503 | 1028047 | 0 | 0 | 0.521864 | 6.81953
27 | 51500 | 0.269095 | 97420 | 1044835 | 1077952 | 1065109 | 1144633 | 1028178 | 0 | 0 | 0.521864 | 6.81868
27 | 51500 | 0.269095 | 97440 | 1044961 | 1078082 | 1065238 | 1144762 | 1028309 | 0 | 0 | 0.521864 | 6.81782
27 | 51500 | 0.269095 | 97460 | 1045087 | 1078212 | 1065366 | 1144892 | 1028439 | 0 | 0 | 0.521864 | 6.81696
27 | 51500 | 0.269095 | 97480 | 1045213 | 1078342 | 1065495 | 1145021 | 1028570 | 0 | 0 | 0.521864 | 6.81611
27 | 51500 | 0.269095 | 97500 | 1045339 | 1078472 | 1065623 | 1145150 | 1028700 | 0 | 0 | 0.521864 | 6.81525
27 | 51500 | 0.269095 | 97520 | 1045464 | 1078602 | 1065752 | 1145280 | 1028831 | 0 | 0 | 0.521864 | 6.81439
27 | 51500 | 0.269095 | 97540 | 1045590 | 1078732 | 1065880 | 1145409 | 1028961 | 0 | 0 | 0.521864 | 6.81353
27 | 51500 | 0.269095 | 97560 | 1045716 | 1078862 | 1066008 | 1145538 | 1029092 | 0 | 0 | 0.521864 | 6.81268
27 | 51500 | 0.269095 | 97580 | 1045842 | 1078992 | 1066137 | 1145668 | 1029222 | 0 | 0 | 0.521864 | 6.81182
27 | 51500 | 0.269095 | 97600 | 1045968 | 1079122 | 1066265 | 1145797 | 1029352 | 0 | 0 | 0.521864 | 6.81096
27 | 51500 | 0.269095 | 97620 | 1046093 | 1079252 | 1066393 | 1145926 | 1029483 | 0 | 0 | 0.521864 | 6.81011
27 | 51500 | 0.269095 | 97640 | 1046219 | 1079382 | 1066521 | 1146055 | 1029613 | 0 | 0 | 0.521864 | 6.80925
27 | 51500 | 0.269095 | 97660 | 1046345 | 1079512 | 1066650 | 1146184 | 1029744 | 0 | 0 | 0.521865 | 6.8084
27 | 51500 | 0.269095 | 97680 | 1046471 | 1079641 | 1066778 | 1146314 | 1029874 | 0 | 0 | 0.521865 | 6.80754
27 | 51500 | 0.269095 | 97700 | 1046596 | 1079771 | 1066906 | 1146443 | 1030004 | 0 | 0 | 0.521865 | 6.80668
27 | 51500 | 0.269095 | 97720 | 1046722 | 1079901 | 1067034 | 1146572 | 1030135 | 0 | 0 | 0.521865 | 6.80583
27 | 51500 | 0.269095 | 97740 | 1046848 | 1080031 | 1067163 | 1146701 | 1030265 | 0 | 0 | 0.521865 | 6.80497
27 | 51500 | 0.269095 | 97760 | 1046973 | 1080161 | 1067291 | 1146830 | 1030395 | 0 | 0 | 0.521865 | 6.80412
27 | 51500 | 0.269095 | 97780 | 1047099 | 1080290 | 1067419 | 1146959 | 1030525 | 0 | 0 | 0.521865 | 6.80326
27 | 51500 | 0.269095 | 97800 | 1047224 | 1080420 | 1067547 | 1147088 | 1030656 | 0 | 0 | 0.521865 | 6.8024
27 | 51500 | 0.269095 | 97820 | 1047350 | 1080550 | 1067675 | 1147217 | 1030786 | 0 | 0 | 0.521865 | 6.80155
27 | 51500 | 0.269095 | 97840 | 1047476 | 1080679 | 1067803 | 1147346 | 1030916 | 0 | 0 | 0.521865 | 6.80069
27 | 51500 | 0.269095 | 97860 | 1047601 | 1080809 | 1067931 | 1147475 | 1031046 | 0 | 0 | 0.521865 | 6.79984
27 | 51500 | 0.269095 | 97880 | 1047727 | 1080939 | 1068059 | 1147604 | 1031176 | 0 | 0 | 0.521865 | 6.79898
27 | 51500 | 0.269095 | 97900 | 1047852 | 1081068 | 1068187 | 1147733 | 1031306 | 0 | 0 | 0.521865 | 6.79813
27 | 51500 | 0.269095 | 97920 | 1047978 | 1081198 | 1068315 | 1147862 | 1031436 | 0 | 0 | 0.521865 | 6.79727
27 | 51500 | 0.269095 | 97940 | 1048103 | 1081328 | 1068443 | 1147991 | 1031567 | 0 | 0 | 0.521865 | 6.79642
27 | 51500 | 0.269095 | 97960 | 1048229 | 1081457 | 1068571 | 1148120 | 1031697 | 0 | 0 | 0.521865 | 6.79556
27 | 51500 | 0.269095 | 97980 | 1048354 | 1081587 | 1068699 | 1148249 | 1031827 | 0 | 0 | 0.521865 | 6.79471
27 | 51500 | 0.269095 | 98000 | 1048479 | 1081716 | 1068827 | 1148378 | 1031957 | 0 | 0 | 0.521865 | 6.79385
27 | 51500 | 0.269095 | 98020 | 1048605 | 1081846 | 1068955 | 1148507 | 1032087 | 0 | 0 | 0.521865 | 6.793
27 | 51500 | 0.269095 | 98040 | 1048730 | 1081975 | 1069083 | 1148636 | 1032217 | 0 | 0 | 0.521865 | 6.79214
27 | 51500 | 0.269095 | 98060 | 1048856 | 1082105 | 1069211 | 1148764 | 1032347 | 0 | 0 | 0.521865 | 6.79129
27 | 51500 | 0.269095 | 98080 | 1048981 | 1082234 | 1069339 | 1148893 | 1032477 | 0 | 0 | 0.521865 | 6.79044
27 | 51500 | 0.269095 | 98100 | 1049106 | 1082364 | 1069467 | 1149022 | 1032607 | 0 | 0 | 0.521865 | 6.78958
27 | 51500 | 0.269095 | 98120 | 1049232 | 1082493 | 1069594 | 1149151 | 1032737 | 0 | 0 | 0.521865 | 6.78873
27 | 51500 | 0.269095 | 98140 | 1049357 | 1082623 | 1069722 | 1149279 | 1032866 | 0 | 0 | 0.521865 | 6.78787
27 | 51500 | 0.269095 | 98160 | 1049482 | 1082752 | 1069850 | 1149408 | 1032996 | 0 | 0 | 0.521865 | 6.78702
27 | 51500 | 0.269095 | 98180 | 1049607 | 1082881 | 1069978 | 1149537 | 1033126 | 0 | 0 | 0.521865 | 6.78617
27 | 51500 | 0.269095 | 98200 | 1049733 | 1083011 | 1070106 | 1149666 | 1033256 | 0 | 0 | 0.521865 | 6.78531
27 | 51500 | 0.269095 | 98220 | 1049858 | 1083140 | 1070233 | 1149794 | 1033386 | 0 | 0 | 0.521865 | 6.78446
27 | 51500 | 0.269095 | 98240 | 1049983 | 1083269 | 1070361 | 1149923 | 1033516 | 0 | 0 | 0.521865 | 6.7836
27 | 51500 | 0.269095 | 98260 | 1050108 | 1083399 | 1070489 | 1150051 | 1033645 | 0 | 0 | 0.521865 | 6.78275
27 | 51500 | 0.269095 | 98280 | 1050233 | 1083528 | 1070616 | 1150180 | 1033775 | 0 | 0 | 0.521865 | 6.7819
27 | 51500 | 0.269095 | 98300 | 1050358 | 1083657 | 1070744 | 1150309 | 1033905 | 0 | 0 | 0.521865 | 6.78104
27 | 51500 | 0.269095 | 98320 | 1050484 | 1083786 | 1070872 | 1150437 | 1034035 | 0 | 0 | 0.521865 | 6.78019
27 | 51500 | 0.269095 | 98340 | 1050609 | 1083916 | 1070999 | 1150566 | 1034164 | 0 | 0 | 0.521865 | 6.77934
27 | 51500 | 0.269095 | 98360 | 1050734 | 1084045 | 1071127 | 1150694 | 1034294 | 0 | 0 | 0.521865 | 6.77848
27 | 51500 | 0.269095 | 98380 | 1050859 | 1084174 | 1071254 | 1150823 | 1034424 | 0 | 0 | 0.521865 | 6.77763
27 | 51500 | 0.269095 | 98400 | 1050984 | 1084303 | 1071382 | 1150951 | 1034553 | 0 | 0 | 0.521865 | 6.77678
27 | 51500 | 0.269095 | 98420 | 1051109 | 1084432 | 1071510 | 1151080 | 1034683 | 0 | 0 | 0.521865 | 6.77593
27 | 51500 | 0.269095 | 98440 | 1051234 | 1084561 | 1071637 | 1151208 | 1034813 | 0 | 0 | 0.521865 | 6.77507
27 | 51500 | 0.269095 | 98460 | 1051359 | 1084690 | 1071765 | 1151337 | 1034942 | 0 | 0 | 0.521865 | 6.77422
27 | 51500 | 0.269095 | 98480 | 1051484 | 1084819 | 1071892 | 1151465 | 1035072 | 0 | 0 | 0.521865 | 6.77337
27 | 51500 | 0.269095 | 98500 | 1051609 | 1084949 | 1072020 | 1151593 | 1035201 | 0 | 0 | 0.521865 | 6.77252
27 | 51500 | 0.269095 | 98520 | 1051734 | 1085078 | 1072147 | 1151722 | 1035331 | 0 | 0 | 0.521865 | 6.77166
27 | 51500 | 0.269095 | 98540 | 1051859 | 1085207 | 1072274 | 1151850 | 1035460 | 0 | 0 | 0.521865 | 6.77081
27 | 51500 | 0.269095 | 98560 | 1051984 | 1085336 | 1072402 | 1151979 | 1035590 | 0 | 0 | 0.521865 | 6.76996
27 | 51500 | 0.269095 | 98580 | 1052108 | 1085465 | 1072529 | 1152107 | 1035719 | 0 | 0 | 0.521866 | 6.76911
27 | 51500 | 0.269095 | 98600 | 1052233 | 1085594 | 1072657 | 1152235 | 1035849 | 0 | 0 | 0.521866 | 6.76825
27 | 51500 | 0.269095 | 98620 | 1052358 | 1085723 | 1072784 | 1152363 | 1035978 | 0 | 0 | 0.521866 | 6.7674
27 | 51500 | 0.269095 | 98640 | 1052483 | 1085851 | 1072911 | 1152492 | 1036108 | 0 | 0 | 0.521866 | 6.76655
27 | 51500 | 0.269095 | 98660 | 1052608 | 1085980 | 1073039 | 1152620 | 1036237 | 0 | 0 | 0.521866 | 6.7657
27 | 51500 | 0.269095 | 98680 | 1052733 | 1086109 | 1073166 | 1152748 | 1036367 | 0 | 0 | 0.521866 | 6.76485
27 | 51500 | 0.269095 | 98700 | 1052857 | 1086238 | 1073293 | 1152876 | 1036496 | 0 | 0 | 0.521866 | 6.764
27 | 51500 | 0.269095 | 98720 | 1052982 | 1086367 | 1073421 | 1153005 | 1036625 | 0 | 0 | 0.521866 | 6.76314
27 | 51500 | 0.269095 | 98740 | 1053107 | 1086496 | 1073548 | 1153133 | 1036755 | 0 | 0 | 0.521866 | 6.76229
27 | 51500 | 0.269095 | 98760 | 1053232 | 1086625 | 1073675 | 1153261 | 1036884 | 0 | 0 | 0.521866 | 6.76144
27 | 51500 | 0.269095 | 98780 | 1053356 | 1086753 | 1073802 | 1153389 | 1037013 | 0 | 0 | 0.521866 | 6.76059
27 | 51500 | 0.269095 | 98800 | 1053481 | 1086882 | 1073929 | 1153517 | 1037143 | 0 | 0 | 0.521866 | 6.75974
27 | 51500 | 0.269095 | 98820 | 1053606 | 1087011 | 1074057 | 1153645 | 1037272 | 0 | 0 | 0.521866 | 6.75889
27 | 51500 | 0.269095 | 98840 | 1053730 | 1087140 | 1074184 | 1153773 | 1037401 | 0 | 0 | 0.521866 | 6.75804
27 | 51500 | 0.269095 | 98860 | 1053855 | 1087268 | 1074311 | 1153901 | 1037530 | 0 | 0 | 0.521866 | 6.75719
27 | 51500 | 0.269095 | 98880 | 1053980 | 1087397 | 1074438 | 1154029 | 1037659 | 0 | 0 | 0.521866 | 6.75634
27 | 51500 | 0.269095 | 98900 | 1054104 | 1087526 | 1074565 | 1154158 | 1037789 | 0 | 0 | 0.521866 | 6.75549
27 | 51500 | 0.269095 | 98920 | 1054229 | 1087655 | 1074692 | 1154286 | 1037918 | 0 | 0 | 0.521866 | 6.75464
27 | 51500 | 0.269095 | 98940 | 1054353 | 1087783 | 1074819 | 1154414 | 1038047 | 0 | 0 | 0.521866 | 6.75378
27 | 51500 | 0.269095 | 98960 | 1054478 | 1087912 | 1074946 | 1154541 | 1038176 | 0 | 0 | 0.521866 | 6.75293
27 | 51500 | 0.269095 | 98980 | 1054602 | 1088040 | 1075073 | 1154669 | 1038305 | 0 | 0 | 0.521866 | 6.75208
27 | 51500 | 0.269095 | 99000 | 1054727 | 1088169 | 1075200 | 1154797 | 1038434 | 0 | 0 | 0.521866 | 6.75123
27 | 51500 | 0.269095 | 99020 | 1054851 | 1088298 | 1075327 | 1154925 | 1038563 | 0 | 0 | 0.521866 | 6.75038
27 | 51500 | 0.269095 | 99040 | 1054976 | 1088426 | 1075454 | 1155053 | 1038692 | 0 | 0 | 0.521866 | 6.74953
27 | 51500 | 0.269095 | 99060 | 1055100 | 1088555 | 1075581 | 1155181 | 1038821 | 0 | 0 | 0.521866 | 6.74868
27 | 51500 | 0.269095 | 99080 | 1055225 | 1088683 | 1075708 | 1155309 | 1038950 | 0 | 0 | 0.521866 | 6.74783
27 | 51500 | 0.269095 | 99100 | 1055349 | 1088812 | 1075835 | 1155437 | 1039079 | 0 | 0 | 0.521866 | 6.74698
27 | 51500 | 0.269095 | 99120 | 1055473 | 1088940 | 1075962 | 1155565 | 1039208 | 0 | 0 | 0.521866 | 6.74614
27 | 51500 | 0.269095 | 99140 | 1055598 | 1089069 | 1076089 | 1155692 | 1039337 | 0 | 0 | 0.521866 | 6.74529
27 | 51500 | 0.269095 | 99160 | 1055722 | 1089197 | 1076216 | 1155820 | 1039466 | 0 | 0 | 0.521866 | 6.74444
27 | 51500 | 0.269095 | 99180 | 1055846 | 1089326 | 1076343 | 1155948 | 1039595 | 0 | 0 | 0.521866 | 6.74359
27 | 51500 | 0.269095 | 99200 | 1055971 | 1089454 | 1076469 | 1156076 | 1039724 | 0 | 0 | 0.521866 | 6.74274
27 | 51500 | 0.269095 | 99220 | 1056095 | 1089582 | 1076596 | 1156203 | 1039853 | 0 | 0 | 0.521866 | 6.74189
27 | 51500 | 0.269095 | 99240 | 1056219 | 1089711 | 1076723 | 1156331 | 1039982 | 0 | 0 | 0.521866 | 6.74104
27 | 51500 | 0.269095 | 99260 | 1056344 | 1089839 | 1076850 | 1156459 | 1040111 | 0 | 0 | 0.521866 | 6.74019
27 | 51500 | 0.269095 | 99280 | 1056468 | 1089967 | 1076976 | 1156586 | 1040240 | 0 | 0 | 0.521866 | 6.73934
27 | 51500 | 0.269095 | 99300 | 1056592 | 1090096 | 1077103 | 1156714 | 1040368 | 0 | 0 | 0.521866 | 6.73849
27 | 51500 | 0.269095 | 99320 | 1056716 | 1090224 | 1077230 | 1156842 | 1040497 | 0 | 0 | 0.521866 | 6.73764
27 | 51500 | 0.269095 | 99340 | 1056841 | 1090352 | 1077357 | 1156969 | 1040626 | 0 | 0 | 0.521866 | 6.7368
27 | 51500 | 0.269095 | 99360 | 1056965 | 1090480 | 1077483 | 1157097 | 1040755 | 0 | 0 | 0.521866 | 6.73595
27 | 51500 | 0.269095 | 99380 | 1057089 | 1090609 | 1077610 | 1157224 | 1040883 | 0 | 0 | 0.521866 | 6.7351
27 | 51500 | 0.269095 | 99400 | 1057213 | 1090737 | 1077737 | 1157352 | 1041012 | 0 | 0 | 0.521866 | 6.73425
27 | 51500 | 0.269095 | 99420 | 1057337 | 1090865 | 1077863 | 1157479 | 1041141 | 0 | 0 | 0.521866 | 6.7334
27 | 51500 | 0.269095 | 99440 | 1057461 | 1090993 | 1077990 | 1157607 | 1041269 | 0 | 0 | 0.521866 | 6.73255
27 | 51500 | 0.269095 | 99460 | 1057585 | 1091121 | 1078116 | 1157734 | 1041398 | 0 | 0 | 0.521866 | 6.73171
27 | 51500 | 0.269095 | 99480 | 1057709 | 1091250 | 1078243 | 1157862 | 1041527 | 0 | 0 | 0.521866 | 6.73086
27 | 51500 | 0.269095 | 99500 | 1057833 | 1091378 | 1078369 | 1157989 | 1041655 | 0 | 0 | 0.521866 | 6.73001
27 | 51500 | 0.269095 | 99520 | 1057957 | 1091506 | 1078496 | 1158117 | 1041784 | 0 | 0 | 0.521867 | 6.72916
27 | 51500 | 0.269095 | 99540 | 1058081 | 1091634 | 1078622 | 1158244 | 1041913 | 0 | 0 | 0.521867 | 6.72831
27 | 51500 | 0.269095 | 99560 | 1058205 | 1091762 | 1078749 | 1158372 | 1042041 | 0 | 0 | 0.521867 | 6.72747
27 | 51500 | 0.269095 | 99580 | 1058329 | 1091890 | 1078875 | 1158499 | 1042170 | 0 | 0 | 0.521867 | 6.72662
27 | 51500 | 0.269095 | 99600 | 1058453 | 1092018 | 1079002 | 1158626 | 1042298 | 0 | 0 | 0.521867 | 6.72577
27 | 51500 | 0.269095 | 99620 | 1058577 | 1092146 | 1079128 | 1158754 | 1042427 | 0 | 0 | 0.521867 | 6.72492
27 | 51500 | 0.269095 | 99640 | 1058701 | 1092274 | 1079255 | 1158881 | 1042555 | 0 | 0 | 0.521867 | 6.72408
27 | 51500 | 0.269095 | 99660 | 1058825 | 1092402 | 1079381 | 1159008 | 1042684 | 0 | 0 | 0.521867 | 6.72323
27 | 51500 | 0.269095 | 99680 | 1058949 | 1092530 | 1079507 | 1159136 | 1042812 | 0 | 0 | 0.521867 | 6.72238
27 | 51500 | 0.269095 | 99700 | 1059073 | 1092658 | 1079634 | 1159263 | 1042941 | 0 | 0 | 0.521867 | 6.72154
27 | 51500 | 0.269095 | 99720 | 1059197 | 1092786 | 1079760 | 1159390 | 1043069 | 0 | 0 | 0.521867 | 6.72069
27 | 51500 | 0.269095 | 99740 | 1059321 | 1092914 | 1079886 | 1159517 | 1043197 | 0 | 0 | 0.521867 | 6.71984
27 | 51500 | 0.269095 | 99760 | 1059444 | 1093042 | 1080013 | 1159645 | 1043326 | 0 | 0 | 0.521867 | 6.719
27 | 51500 | 0.269095 | 99780 | 1059568 | 1093169 | 1080139 | 1159772 | 1043454 | 0 | 0 | 0.521867 | 6.71815
27 | 51500 | 0.269095 | 99800 | 1059692 | 1093297 | 1080265 | 1159899 | 1043582 | 0 | 0 | 0.521867 | 6.7173
27 | 51500 | 0.269095 | 99820 | 1059816 | 1093425 | 1080392 | 1160026 | 1043711 | 0 | 0 | 0.521867 | 6.71646
27 | 51500 | 0.269095 | 99840 | 1059939 | 1093553 | 1080518 | 1160153 | 1043839 | 0 | 0 | 0.521867 | 6.71561
27 | 51500 | 0.269095 | 99860 | 1060063 | 1093681 | 1080644 | 1160280 | 1043967 | 0 | 0 | 0.521867 | 6.71476
27 | 51500 | 0.269095 | 99880 | 1060187 | 1093808 | 1080770 | 1160408 | 1044096 | 0 | 0 | 0.521867 | 6.71392
27 | 51500 | 0.269095 | 99900 | 1060310 | 1093936 | 1080896 | 1160535 | 1044224 | 0 | 0 | 0.521867 | 6.71307
27 | 51500 | 0.269095 | 99920 | 1060434 | 1094064 | 1081022 | 1160662 | 1044352 | 0 | 0 | 0.521867 | 6.71223
27 | 51500 | 0.269095 | 99940 | 1060558 | 1094192 | 1081149 | 1160789 | 1044480 | 0 | 0 | 0.521867 | 6.71138
27 | 51500 | 0.269095 | 99960 | 1060681 | 1094319 | 1081275 | 1160916 | 1044608 | 0 | 0 | 0.521867 | 6.71053
27 | 51500 | 0.269095 | 99980 | 1060805 | 1094447 | 1081401 | 1161043 | 1044737 | 0 | 0 | 0.521867 | 6.70969
27 | 51500 | 0.269095 | 100000 | 1060929 | 1094575 | 1081527 | 1161170 | 1044865 | 0 | 0 | 0.521867 | 6.70884
27 | 51500 | 0.269095 | 100020 | 1061052 | 1094702 | 1081653 | 1161297 | 1044993 | 0 | 0 | 0.521867 | 6.708
27 | 51500 | 0.269095 | 100040 | 1061176 | 1094830 | 1081779 | 1161424 | 1045121 | 0 | 0 | 0.521867 | 6.70715
27 | 51500 | 0.269095 | 100060 | 1061299 | 1094958 | 1081905 | 1161551 | 1045249 | 0 | 0 | 0.521867 | 6.70631
27 | 51500 | 0.269095 | 100080 | 1061423 | 1095085 | 1082031 | 1161678 | 1045377 | 0 | 0 | 0.521867 | 6.70546
27 | 51500 | 0.269095 | 100100 | 1061546 | 1095213 | 1082157 | 1161804 | 1045505 | 0 | 0 | 0.521867 | 6.70462
27 | 51500 | 0.269095 | 100120 | 1061670 | 1095340 | 1082283 | 1161931 | 1045633 | 0 | 0 | 0.521867 | 6.70377
27 | 51500 | 0.269095 | 100140 | 1061793 | 1095468 | 1082409 | 1162058 | 1045761 | 0 | 0 | 0.521867 | 6.70293
27 | 51500 | 0.269095 | 100160 | 1061917 | 1095595 | 1082535 | 1162185 | 1045889 | 0 | 0 | 0.521867 | 6.70208
27 | 51500 | 0.269095 | 100180 | 1062040 | 1095723 | 1082661 | 1162312 | 1046017 | 0 | 0 | 0.521867 | 6.70124
27 | 51500 | 0.269095 | 100200 | 1062163 | 1095850 | 1082787 | 1162439 | 1046145 | 0 | 0 | 0.521867 | 6.70039
27 | 51500 | 0.269095 | 100220 | 1062287 | 1095978 | 1082913 | 1162565 | 1046273 | 0 | 0 | 0.521867 | 6.69955
27 | 51500 | 0.269095 | 100240 | 1062410 | 1096105 | 1083038 | 1162692 | 1046401 | 0 | 0 | 0.521867 | 6.6987
27 | 51500 | 0.269095 | 100260 | 1062534 | 1096232 | 1083164 | 1162819 | 1046529 | 0 | 0 | 0.521867 | 6.69786
27 | 51500 | 0.269095 | 100280 | 1062657 | 1096360 | 1083290 | 1162946 | 1046657 | 0 | 0 | 0.521867 | 6.69701
27 | 51500 | 0.269095 | 100300 | 1062780 | 1096487 | 1083416 | 1163072 | 1046785 | 0 | 0 | 0.521867 | 6.69617
27 | 51500 | 0.269095 | 100320 | 1062904 | 1096615 | 1083542 | 1163199 | 1046913 | 0 | 0 | 0.521867 | 6.69533
27 | 51500 | 0.269095 | 100340 | 1063027 | 1096742 | 1083667 | 1163326 | 1047040 | 0 | 0 | 0.521867 | 6.69448
27 | 51500 | 0.269095 | 100360 | 1063150 | 1096869 | 1083793 | 1163452 | 1047168 | 0 | 0 | 0.521867 | 6.69364
27 | 51500 | 0.269095 | 100380 | 1063273 | 1096997 | 1083919 | 1163579 | 1047296 | 0 | 0 | 0.521867 | 6.69279
27 | 51500 | 0.269095 | 100400 | 1063397 | 1097124 | 1084045 | 1163706 | 1047424 | 0 | 0 | 0.521867 | 6.69195
27 | 51500 | 0.269095 | 100420 | 1063520 | 1097251 | 1084170 | 1163832 | 1047552 | 0 | 0 | 0.521867 | 6.69111
27 | 51500 | 0.269095 | 100440 | 1063643 | 1097378 | 1084296 | 1163959 | 1047679 | 0 | 0 | 0.521867 | 6.69026
27 | 51500 | 0.269095 | 100460 | 1063766 | 1097506 | 1084422 | 1164085 | 1047807 | 0 | 0 | 0.521867 | 6.68942
27 | 51500 | 0.269095 | 100480 | 1063889 | 1097633 | 1084547 | 1164212 | 1047935 | 0 | 0 | 0.521868 | 6.68858
27 | 51500 | 0.269095 | 100500 | 1064012 | 1097760 | 1084673 | 1164338 | 1048062 | 0 | 0 | 0.521868 | 6.68773
27 | 51500 | 0.269095 | 100520 | 1064136 | 1097887 | 1084798 | 1164465 | 1048190 | 0 | 0 | 0.521868 | 6.68689
27 | 51500 | 0.269095 | 100540 | 1064259 | 1098014 | 1084924 | 1164591 | 1048318 | 0 | 0 | 0.521868 | 6.68605
27 | 51500 | 0.269095 | 100560 | 1064382 | 1098141 | 1085050 | 1164718 | 1048445 | 0 | 0 | 0.521868 | 6.6852
27 | 51500 | 0.269095 | 100580 | 1064505 | 1098268 | 1085175 | 1164844 | 1048573 | 0 | 0 | 0.521868 | 6.68436
27 | 54500 | 0.269095 | 102520 | 1076356 | 1110510 | 1097265 | 1177021 | 1060862 | 0 | 0 | 0.52187 | 6.60302
27 | 54500 | 0.269095 | 102540 | 1076478 | 1110635 | 1097389 | 1177146 | 1060988 | 0 | 0 | 0.52187 | 6.60218
27 | 54500 | 0.269095 | 102560 | 1076599 | 1110760 | 1097513 | 1177270 | 1061114 | 0 | 0 | 0.52187 | 6.60135
27 | 54500 | 0.269095 | 102580 | 1076720 | 1110885 | 1097636 | 1177395 | 1061240 | 0 | 0 | 0.52187 | 6.60052
27 | 54500 | 0.269095 | 102600 | 1076842 | 1111011 | 1097760 | 1177519 | 1061365 | 0 | 0 | 0.52187 | 6.59968
27 | 54500 | 0.269095 | 102620 | 1076963 | 1111136 | 1097884 | 1177644 | 1061491 | 0 | 0 | 0.52187 | 6.59885
27 | 54500 | 0.269095 | 102640 | 1077084 | 1111261 | 1098007 | 1177769 | 1061617 | 0 | 0 | 0.52187 | 6.59801
27 | 54500 | 0.269095 | 102660 | 1077205 | 1111386 | 1098131 | 1177893 | 1061742 | 0 | 0 | 0.52187 | 6.59718
27 | 54500 | 0.269095 | 102680 | 1077326 | 1111511 | 1098255 | 1178018 | 1061868 | 0 | 0 | 0.52187 | 6.59635
27 | 54500 | 0.269095 | 102700 | 1077448 | 1111637 | 1098378 | 1178142 | 1061994 | 0 | 0 | 0.52187 | 6.59551
27 | 54500 | 0.269095 | 102720 | 1077569 | 1111762 | 1098502 | 1178266 | 1062119 | 0 | 0 | 0.52187 | 6.59468
27 | 54500 | 0.269095 | 102740 | 1077690 | 1111887 | 1098625 | 1178391 | 1062245 | 0 | 0 | 0.52187 | 6.59385
27 | 54500 | 0.269095 | 102760 | 1077811 | 1112012 | 1098749 | 1178515 | 1062370 | 0 | 0 | 0.52187 | 6.59301
27 | 54500 | 0.269095 | 102780 | 1077932 | 1112137 | 1098872 | 1178640 | 1062496 | 0 | 0 | 0.52187 | 6.59218
27 | 54500 | 0.269095 | 102800 | 1078053 | 1112262 | 1098996 | 1178764 | 1062622 | 0 | 0 | 0.52187 | 6.59135
27 | 54500 | 0.269095 | 102820 | 1078174 | 1112387 | 1099119 | 1178889 | 1062747 | 0 | 0 | 0.52187 | 6.59052
27 | 54500 | 0.269095 | 102840 | 1078295 | 1112512 | 1099243 | 1179013 | 1062873 | 0 | 0 | 0.52187 | 6.58968
27 | 54500 | 0.269095 | 102860 | 1078416 | 1112637 | 1099366 | 1179137 | 1062998 | 0 | 0 | 0.52187 | 6.58885
27 | 54500 | 0.269095 | 102880 | 1078537 | 1112762 | 1099490 | 1179262 | 1063124 | 0 | 0 | 0.52187 | 6.58802
27 | 54500 | 0.269095 | 102900 | 1078658 | 1112887 | 1099613 | 1179386 | 1063249 | 0 | 0 | 0.52187 | 6.58718
27 | 54500 | 0.269095 | 102920 | 1078779 | 1113012 | 1099737 | 1179510 | 1063374 | 0 | 0 | 0.52187 | 6.58635
27 | 54500 | 0.269095 | 102940 | 1078900 | 1113137 | 1099860 | 1179634 | 1063500 | 0 | 0 | 0.52187 | 6.58552
27 | 54500 | 0.269095 | 102960 | 1079021 | 1113262 | 1099983 | 1179759 | 1063625 | 0 | 0 | 0.52187 | 6.58469
27 | 54500 | 0.269095 | 102980 | 1079142 | 1113387 | 1100107 | 1179883 | 1063751 | 0 | 0 | 0.52187 | 6.58386
27 | 54500 | 0.269095 | 103000 | 1079263 | 1113512 | 1100230 | 1180007 | 1063876 | 0 | 0 | 0.52187 | 6.58302
27 | 54500 | 0.269095 | 103020 | 1079384 | 1113636 | 1100353 | 1180131 | 1064001 | 0 | 0 | 0.52187 | 6.58219
27 | 54500 | 0.269095 | 103040 | 1079504 | 1113761 | 1100477 | 1180255 | 1064127 | 0 | 0 | 0.52187 | 6.58136
27 | 54500 | 0.269095 | 103060 | 1079625 | 1113886 | 1100600 | 1180379 | 1064252 | 0 | 0 | 0.52187 | 6.58053
27 | 54500 | 0.269095 | 103080 | 1079746 | 1114011 | 1100723 | 1180504 | 1064377 | 0 | 0 | 0.52187 | 6.5797
27 | 54500 | 0.269095 | 103100 | 1079867 | 1114136 | 1100846 | 1180628 | 1064502 | 0 | 0 | 0.52187 | 6.57886
27 | 54500 | 0.269095 | 103120 | 1079988 | 1114260 | 1100970 | 1180752 | 1064628 | 0 | 0 | 0.52187 | 6.57803
27 | 54500 | 0.269095 | 103140 | 1080108 | 1114385 | 1101093 | 1180876 | 1064753 | 0 | 0 | 0.52187 | 6.5772
27 | 54500 | 0.269095 | 103160 | 1080229 | 1114510 | 1101216 | 1181000 | 1064878 | 0 | 0 | 0.52187 | 6.57637
27 | 54500 | 0.269095 | 103180 | 1080350 | 1114634 | 1101339 | 1181124 | 1065003 | 0 | 0 | 0.52187 | 6.57554
27 | 54500 | 0.269095 | 103200 | 1080471 | 1114759 | 1101462 | 1181248 | 1065129 | 0 | 0 | 0.52187 | 6.57471
27 | 54500 | 0.269095 | 103220 | 1080591 | 1114884 | 1101585 | 1181372 | 1065254 | 0 | 0 | 0.52187 | 6.57388
27 | 54500 | 0.269095 | 103240 | 1080712 | 1115008 | 1101708 | 1181496 | 1065379 | 0 | 0 | 0.52187 | 6.57305
27 | 54500 | 0.269095 | 103260 | 1080833 | 1115133 | 1101832 | 1181620 | 1065504 | 0 | 0 | 0.52187 | 6.57221
27 | 54500 | 0.269095 | 103280 | 1080953 | 1115258 | 1101955 | 1181744 | 1065629 | 0 | 0 | 0.52187 | 6.57138
27 | 54500 | 0.269095 | 103300 | 1081074 | 1115382 | 1102078 | 1181868 | 1065754 | 0 | 0 | 0.52187 | 6.57055
27 | 54500 | 0.269095 | 103320 | 1081195 | 1115507 | 1102201 | 1181992 | 1065879 | 0 | 0 | 0.52187 | 6.56972
27 | 54500 | 0.269095 | 103340 | 1081315 | 1115631 | 1102324 | 1182116 | 1066004 | 0 | 0 | 0.52187 | 6.56889
27 | 54500 | 0.269095 | 103360 | 1081436 | 1115756 | 1102447 | 1182239 | 1066129 | 0 | 0 | 0.52187 | 6.56806
27 | 54500 | 0.269095 | 103380 | 1081556 | 1115880 | 1102570 | 1182363 | 1066254 | 0 | 0 | 0.52187 | 6.56723
27 | 54500 | 0.269095 | 103400 | 1081677 | 1116005 | 1102693 | 1182487 | 1066379 | 0 | 0 | 0.52187 | 6.5664
27 | 54500 | 0.269095 | 103420 | 1081797 | 1116129 | 1102816 | 1182611 | 1066504 | 0 | 0 | 0.52187 | 6.56557
27 | 54500 | 0.269095 | 103440 | 1081918 | 1116254 | 1102939 | 1182735 | 1066629 | 0 | 0 | 0.52187 | 6.56474
27 | 54500 | 0.269095 | 103460 | 1082038 | 1116378 | 1103061 | 1182859 | 1066754 | 0 | 0 | 0.521871 | 6.56391
27 | 54500 | 0.269095 | 103480 | 1082159 | 1116503 | 1103184 | 1182982 | 1066879 | 0 | 0 | 0.521871 | 6.56308
27 | 54500 | 0.269095 | 103500 | 1082279 | 1116627 | 1103307 | 1183106 | 1067004 | 0 | 0 | 0.521871 | 6.56225
27 | 54500 | 0.269095 | 103520 | 1082400 | 1116752 | 1103430 | 1183230 | 1067129 | 0 | 0 | 0.521871 | 6.56142
27 | 54500 | 0.269095 | 103540 | 1082520 | 1116876 | 1103553 | 1183353 | 1067254 | 0 | 0 | 0.521871 | 6.56059
27 | 54500 | 0.269095 | 103560 | 1082640 | 1117000 | 1103676 | 1183477 | 1067379 | 0 | 0 | 0.521871 | 6.55976
27 | 54500 | 0.269095 | 103580 | 1082761 | 1117125 | 1103799 | 1183601 | 1067503 | 0 | 0 | 0.521871 | 6.55893
27 | 54500 | 0.269095 | 103600 | 1082881 | 1117249 | 1103921 | 1183724 | 1067628 | 0 | 0 | 0.521871 | 6.5581
27 | 54500 | 0.269095 | 103620 | 1083002 | 1117373 | 1104044 | 1183848 | 1067753 | 0 | 0 | 0.521871 | 6.55727
27 | 54500 | 0.269095 | 103640 | 1083122 | 1117497 | 1104167 | 1183972 | 1067878 | 0 | 0 | 0.521871 | 6.55644
27 | 54500 | 0.269095 | 103660 | 1083242 | 1117622 | 1104290 | 1184095 | 1068003 | 0 | 0 | 0.521871 | 6.55561
27 | 54500 | 0.269095 | 103680 | 1083362 | 1117746 | 1104412 | 1184219 | 1068127 | 0 | 0 | 0.521871 | 6.55479
27 | 54500 | 0.269095 | 103700 | 1083483 | 1117870 | 1104535 | 1184342 | 1068252 | 0 | 0 | 0.521871 | 6.55396
27 | 54500 | 0.269095 | 103720 | 1083603 | 1117994 | 1104658 | 1184466 | 1068377 | 0 | 0 | 0.521871 | 6.55313
27 | 54500 | 0.269095 | 103740 | 1083723 | 1118119 | 1104780 | 1184590 | 1068501 | 0 | 0 | 0.521871 | 6.5523
27 | 54500 | 0.269095 | 103760 | 1083843 | 1118243 | 1104903 | 1184713 | 1068626 | 0 | 0 | 0.521871 | 6.55147
27 | 54500 | 0.269095 | 103780 | 1083964 | 1118367 | 1105025 | 1184836 | 1068751 | 0 | 0 | 0.521871 | 6.55064
27 | 54500 | 0.269095 | 103800 | 1084084 | 1118491 | 1105148 | 1184960 | 1068875 | 0 | 0 | 0.521871 | 6.54981
27 | 54500 | 0.269095 | 103820 | 1084204 | 1118615 | 1105271 | 1185083 | 1069000 | 0 | 0 | 0.521871 | 6.54898
27 | 54500 | 0.269095 | 103840 | 1084324 | 1118739 | 1105393 | 1185207 | 1069124 | 0 | 0 | 0.521871 | 6.54816
27 | 54500 | 0.269095 | 103860 | 1084444 | 1118863 | 1105516 | 1185330 | 1069249 | 0 | 0 | 0.521871 | 6.54733
27 | 54500 | 0.269095 | 103880 | 1084564 | 1118987 | 1105638 | 1185454 | 1069374 | 0 | 0 | 0.521871 | 6.5465
27 | 54500 | 0.269095 | 103900 | 1084684 | 1119111 | 1105761 | 1185577 | 1069498 | 0 | 0 | 0.521871 | 6.54567
27 | 54500 | 0.269095 | 103920 | 1084804 | 1119235 | 1105883 | 1185700 | 1069623 | 0 | 0 | 0.521871 | 6.54484
27 | 54500 | 0.269095 | 103940 | 1084925 | 1119359 | 1106006 | 1185824 | 1069747 | 0 | 0 | 0.521871 | 6.54402
27 | 54500 | 0.269095 | 103960 | 1085045 | 1119483 | 1106128 | 1185947 | 1069872 | 0 | 0 | 0.521871 | 6.54319
27 | 54500 | 0.269095 | 103980 | 1085165 | 1119607 | 1106251 | 1186070 | 1069996 | 0 | 0 | 0.521871 | 6.54236
27 | 54500 | 0.269095 | 104000 | 1085285 | 1119731 | 1106373 | 1186194 | 1070121 | 0 | 0 | 0.521871 | 6.54153
27 | 54500 | 0.269095 | 104020 | 1085405 | 1119855 | 1106495 | 1186317 | 1070245 | 0 | 0 | 0.521871 | 6.5407
27 | 54500 | 0.269095 | 104040 | 1085525 | 1119979 | 1106618 | 1186440 | 1070369 | 0 | 0 | 0.521871 | 6.53988
27 | 54500 | 0.269095 | 104060 | 1085644 | 1120103 | 1106740 | 1186563 | 1070494 | 0 | 0 | 0.521871 | 6.53905
27 | 54500 | 0.269095 | 104080 | 1085764 | 1120227 | 1106863 | 1186687 | 1070618 | 0 | 0 | 0.521871 | 6.53822
27 | 54500 | 0.269095 | 104100 | 1085884 | 1120351 | 1106985 | 1186810 | 1070742 | 0 | 0 | 0.521871 | 6.5374
27 | 54500 | 0.269095 | 104120 | 1086004 | 1120475 | 1107107 | 1186933 | 1070867 | 0 | 0 | 0.521871 | 6.53657
27 | 54500 | 0.269095 | 104140 | 1086124 | 1120598 | 1107229 | 1187056 | 1070991 | 0 | 0 | 0.521871 | 6.53574
27 | 54500 | 0.269095 | 104160 | 1086244 | 1120722 | 1107352 | 1187179 | 1071115 | 0 | 0 | 0.521871 | 6.53491
27 | 54500 | 0.269095 | 104180 | 1086364 | 1120846 | 1107474 | 1187302 | 1071240 | 0 | 0 | 0.521871 | 6.53409
27 | 54500 | 0.269095 | 104200 | 1086484 | 1120970 | 1107596 | 1187425 | 1071364 | 0 | 0 | 0.521871 | 6.53326
27 | 54500 | 0.269095 | 104220 | 1086603 | 1121094 | 1107718 | 1187549 | 1071488 | 0 | 0 | 0.521871 | 6.53243
27 | 54500 | 0.269095 | 104240 | 1086723 | 1121217 | 1107841 | 1187672 | 1071612 | 0 | 0 | 0.521871 | 6.53161
27 | 54500 | 0.269095 | 104260 | 1086843 | 1121341 | 1107963 | 1187795 | 1071737 | 0 | 0 | 0.521871 | 6.53078
27 | 54500 | 0.269095 | 104280 | 1086963 | 1121465 | 1108085 | 1187918 | 1071861 | 0 | 0 | 0.521871 | 6.52995
27 | 54500 | 0.269095 | 104300 | 1087082 | 1121588 | 1108207 | 1188041 | 1071985 | 0 | 0 | 0.521871 | 6.52913
27 | 54500 | 0.269095 | 104320 | 1087202 | 1121712 | 1108329 | 1188164 | 1072109 | 0 | 0 | 0.521871 | 6.5283
27 | 54500 | 0.269095 | 104340 | 1087322 | 1121836 | 1108451 | 1188287 | 1072233 | 0 | 0 | 0.521871 | 6.52748
27 | 54500 | 0.269095 | 104360 | 1087442 | 1121959 | 1108573 | 1188410 | 1072357 | 0 | 0 | 0.521871 | 6.52665
27 | 54500 | 0.269095 | 104380 | 1087561 | 1122083 | 1108696 | 1188533 | 1072481 | 0 | 0 | 0.521871 | 6.52582
27 | 54500 | 0.269095 | 104400 | 1087681 | 1122206 | 1108818 | 1188655 | 1072605 | 0 | 0 | 0.521871 | 6.525
27 | 54500 | 0.269095 | 104420 | 1087800 | 1122330 | 1108940 | 1188778 | 1072730 | 0 | 0 | 0.521871 | 6.52417
27 | 54500 | 0.269095 | 104440 | 1087920 | 1122453 | 1109062 | 1188901 | 1072854 | 0 | 0 | 0.521871 | 6.52335
27 | 54500 | 0.269095 | 104460 | 1088040 | 1122577 | 1109184 | 1189024 | 1072978 | 0 | 0 | 0.521871 | 6.52252
27 | 54500 | 0.269095 | 104480 | 1088159 | 1122701 | 1109306 | 1189147 | 1073102 | 0 | 0 | 0.521871 | 6.5217
27 | 54500 | 0.269095 | 104500 | 1088279 | 1122824 | 1109428 | 1189270 | 1073226 | 0 | 0 | 0.521872 | 6.52087
27 | 54500 | 0.269095 | 104520 | 1088398 | 1122947 | 1109550 | 1189393 | 1073350 | 0 | 0 | 0.521872 | 6.52005
27 | 54500 | 0.269095 | 104540 | 1088518 | 1123071 | 1109671 | 1189515 | 1073474 | 0 | 0 | 0.521872 | 6.51922
27 | 54500 | 0.269095 | 104560 | 1088637 | 1123194 | 1109793 | 1189638 | 1073597 | 0 | 0 | 0.521872 | 6.51839
27 | 54500 | 0.269095 | 104580 | 1088757 | 1123318 | 1109915 | 1189761 | 1073721 | 0 | 0 | 0.521872 | 6.51757
27 | 54500 | 0.269095 | 104600 | 1088876 | 1123441 | 1110037 | 1189884 | 1073845 | 0 | 0 | 0.521872 | 6.51674
27 | 54500 | 0.269095 | 104620 | 1088996 | 1123565 | 1110159 | 1190006 | 1073969 | 0 | 0 | 0.521872 | 6.51592
27 | 54500 | 0.269095 | 104640 | 1089115 | 1123688 | 1110281 | 1190129 | 1074093 | 0 | 0 | 0.521872 | 6.5151
27 | 54500 | 0.269095 | 104660 | 1089235 | 1123811 | 1110403 | 1190252 | 1074217 | 0 | 0 | 0.521872 | 6.51427
27 | 54500 | 0.269095 | 104680 | 1089354 | 1123935 | 1110524 | 1190374 | 1074341 | 0 | 0 | 0.521872 | 6.51345
27 | 54500 | 0.269095 | 104700 | 1089473 | 1124058 | 1110646 | 1190497 | 1074464 | 0 | 0 | 0.521872 | 6.51262
27 | 54500 | 0.269095 | 104720 | 1089593 | 1124181 | 1110768 | 1190620 | 1074588 | 0 | 0 | 0.521872 | 6.5118
27 | 54500 | 0.269095 | 104740 | 1089712 | 1124304 | 1110890 | 1190742 | 1074712 | 0 | 0 | 0.521872 | 6.51097
27 | 54500 | 0.269095 | 104760 | 1089831 | 1124428 | 1111011 | 1190865 | 1074836 | 0 | 0 | 0.521872 | 6.51015
27 | 54500 | 0.269095 | 104780 | 1089951 | 1124551 | 1111133 | 1190987 | 1074959 | 0 | 0 | 0.521872 | 6.50932
27 | 54500 | 0.269095 | 104800 | 1090070 | 1124674 | 1111255 | 1191110 | 1075083 | 0 | 0 | 0.521872 | 6.5085
27 | 54500 | 0.269095 | 104820 | 1090189 | 1124797 | 1111377 | 1191232 | 1075207 | 0 | 0 | 0.521872 | 6.50768
27 | 54500 | 0.269095 | 104840 | 1090309 | 1124921 | 1111498 | 1191355 | 1075331 | 0 | 0 | 0.521872 | 6.50685
27 | 54500 | 0.269095 | 104860 | 1090428 | 1125044 | 1111620 | 1191477 | 1075454 | 0 | 0 | 0.521872 | 6.50603
27 | 54500 | 0.269095 | 104880 | 1090547 | 1125167 | 1111741 | 1191600 | 1075578 | 0 | 0 | 0.521872 | 6.5052
27 | 54500 | 0.269095 | 104900 | 1090666 | 1125290 | 1111863 | 1191722 | 1075701 | 0 | 0 | 0.521872 | 6.50438
27 | 54500 | 0.269095 | 104920 | 1090785 | 1125413 | 1111985 | 1191845 | 1075825 | 0 | 0 | 0.521872 | 6.50356
27 | 54500 | 0.269095 | 104940 | 1090905 | 1125536 | 1112106 | 1191967 | 1075949 | 0 | 0 | 0.521872 | 6.50273
27 | 54500 | 0.269095 | 104960 | 1091024 | 1125659 | 1112228 | 1192090 | 1076072 | 0 | 0 | 0.521872 | 6.50191
27 | 54500 | 0.269095 | 104980 | 1091143 | 1125782 | 1112349 | 1192212 | 1076196 | 0 | 0 | 0.521872 | 6.50109
27 | 54500 | 0.269095 | 105000 | 1091262 | 1125905 | 1112471 | 1192334 | 1076319 | 0 | 0 | 0.521872 | 6.50026
27 | 54500 | 0.269095 | 105020 | 1091381 | 1126028 | 1112592 | 1192457 | 1076443 | 0 | 0 | 0.521872 | 6.49944
27 | 54500 | 0.269095 | 105040 | 1091500 | 1126151 | 1112714 | 1192579 | 1076566 | 0 | 0 | 0.521872 | 6.49862
27 | 54500 | 0.269095 | 105060 | 1091619 | 1126274 | 1112835 | 1192701 | 1076690 | 0 | 0 | 0.521872 | 6.4978
27 | 54500 | 0.269095 | 105080 | 1091738 | 1126397 | 1112957 | 1192824 | 1076813 | 0 | 0 | 0.521872 | 6.49697
27 | 54500 | 0.269095 | 105100 | 1091857 | 1126520 | 1113078 | 1192946 | 1076937 | 0 | 0 | 0.521872 | 6.49615
27 | 54500 | 0.269095 | 105120 | 1091976 | 1126643 | 1113200 | 1193068 | 1077060 | 0 | 0 | 0.521872 | 6.49533
27 | 54500 | 0.269095 | 105140 | 1092095 | 1126766 | 1113321 | 1193190 | 1077183 | 0 | 0 | 0.521872 | 6.4945
27 | 54500 | 0.269095 | 105160 | 1092214 | 1126889 | 1113442 | 1193313 | 1077307 | 0 | 0 | 0.521872 | 6.49368
27 | 54500 | 0.269095 | 105180 | 1092333 | 1127012 | 1113564 | 1193435 | 1077430 | 0 | 0 | 0.521872 | 6.49286
27 | 54500 | 0.269095 | 105200 | 1092452 | 1127135 | 1113685 | 1193557 | 1077554 | 0 | 0 | 0.521872 | 6.49204
27 | 54500 | 0.269095 | 105220 | 1092571 | 1127257 | 1113806 | 1193679 | 1077677 | 0 | 0 | 0.521872 | 6.49122
27 | 54500 | 0.269095 | 105240 | 1092690 | 1127380 | 1113928 | 1193801 | 1077800 | 0 | 0 | 0.521872 | 6.49039
27 | 54500 | 0.269095 | 105260 | 1092809 | 1127503 | 1114049 | 1193924 | 1077923 | 0 | 0 | 0.521872 | 6.48957
27 | 54500 | 0.269095 | 105280 | 1092928 | 1127626 | 1114170 | 1194046 | 1078047 | 0 | 0 | 0.521872 | 6.48875
27 | 54500 | 0.269095 | 105300 | 1093047 | 1127749 | 1114291 | 1194168 | 1078170 | 0 | 0 | 0.521872 | 6.48793
27 | 54500 | 0.269095 | 105320 | 1093165 | 1127871 | 1114413 | 1194290 | 1078293 | 0 | 0 | 0.521872 | 6.48711
27 | 54500 | 0.269095 | 105340 | 1093284 | 1127994 | 1114534 | 1194412 | 1078416 | 0 | 0 | 0.521872 | 6.48628
27 | 54500 | 0.269095 | 105360 | 1093403 | 1128117 | 1114655 | 1194534 | 1078540 | 0 | 0 | 0.521872 | 6.48546
27 | 54500 | 0.269095 | 105380 | 1093522 | 1128239 | 1114776 | 1194656 | 1078663 | 0 | 0 | 0.521872 | 6.48464
27 | 54500 | 0.269095 | 105400 | 1093641 | 1128362 | 1114897 | 1194778 | 1078786 | 0 | 0 | 0.521872 | 6.48382
27 | 54500 | 0.269095 | 105420 | 1093759 | 1128485 | 1115018 | 1194900 | 1078909 | 0 | 0 | 0.521872 | 6.483
27 | 54500 | 0.269095 | 105440 | 1093878 | 1128607 | 1115140 | 1195022 | 1079032 | 0 | 0 | 0.521872 | 6.48218
27 | 54500 | 0.269095 | 105460 | 1093997 | 1128730 | 1115261 | 1195144 | 1079155 | 0 | 0 | 0.521872 | 6.48136
27 | 54500 | 0.269095 | 105480 | 1094115 | 1128853 | 1115382 | 1195266 | 1079278 | 0 | 0 | 0.521872 | 6.48053
27 | 54500 | 0.269095 | 105500 | 1094234 | 1128975 | 1115503 | 1195388 | 1079401 | 0 | 0 | 0.521872 | 6.47971
27 | 54500 | 0.269095 | 105520 | 1094353 | 1129098 | 1115624 | 1195510 | 1079525 | 0 | 0 | 0.521872 | 6.47889
27 | 54500 | 0.269095 | 105540 | 1094471 | 1129220 | 1115745 | 1195631 | 1079648 | 0 | 0 | 0.521873 | 6.47807
27 | 54500 | 0.269095 | 105560 | 1094590 | 1129343 | 1115866 | 1195753 | 1079771 | 0 | 0 | 0.521873 | 6.47725
27 | 54500 | 0.269095 | 105580 | 1094709 | 1129465 | 1115987 | 1195875 | 1079894 | 0 | 0 | 0.521873 | 6.47643
27 | 54500 | 0.269095 | 105600 | 1094827 | 1129588 | 1116108 | 1195997 | 1080017 | 0 | 0 | 0.521873 | 6.47561
27 | 54500 | 0.269095 | 105620 | 1094946 | 1129710 | 1116229 | 1196119 | 1080140 | 0 | 0 | 0.521873 | 6.47479
27 | 54500 | 0.269095 | 105640 | 1095064 | 1129833 | 1116350 | 1196241 | 1080262 | 0 | 0 | 0.521873 | 6.47397
27 | 54500 | 0.269095 | 105660 | 1095183 | 1129955 | 1116471 | 1196362 | 1080385 | 0 | 0 | 0.521873 | 6.47315
27 | 54500 | 0.269095 | 105680 | 1095301 | 1130078 | 1116592 | 1196484 | 1080508 | 0 | 0 | 0.521873 | 6.47233
27 | 54500 | 0.269095 | 105700 | 1095420 | 1130200 | 1116712 | 1196606 | 1080631 | 0 | 0 | 0.521873 | 6.47151
27 | 54500 | 0.269095 | 105720 | 1095538 | 1130322 | 1116833 | 1196728 | 1080754 | 0 | 0 | 0.521873 | 6.47069
27 | 54500 | 0.269095 | 105740 | 1095657 | 1130445 | 1116954 | 1196849 | 1080877 | 0 | 0 | 0.521873 | 6.46987
27 | 54500 | 0.269095 | 105760 | 1095775 | 1130567 | 1117075 | 1196971 | 1081000 | 0 | 0 | 0.521873 | 6.46905
27 | 54500 | 0.269095 | 105780 | 1095894 | 1130689 | 1117196 | 1197093 | 1081123 | 0 | 0 | 0.521873 | 6.46823
27 | 54500 | 0.269095 | 105800 | 1096012 | 1130812 | 1117317 | 1197214 | 1081245 | 0 | 0 | 0.521873 | 6.46741
27 | 54500 | 0.269095 | 105820 | 1096131 | 1130934 | 1117437 | 1197336 | 1081368 | 0 | 0 | 0.521873 | 6.46659
27 | 54500 | 0.269095 | 105840 | 1096249 | 1131056 | 1117558 | 1197457 | 1081491 | 0 | 0 | 0.521873 | 6.46577
27 | 54500 | 0.269095 | 105860 | 1096367 | 1131178 | 1117679 | 1197579 | 1081614 | 0 | 0 | 0.521873 | 6.46495
27 | 54500 | 0.269095 | 105880 | 1096486 | 1131301 | 1117800 | 1197701 | 1081736 | 0 | 0 | 0.521873 | 6.46413
27 | 54500 | 0.269095 | 105900 | 1096604 | 1131423 | 1117920 | 1197822 | 1081859 | 0 | 0 | 0.521873 | 6.46331
27 | 54500 | 0.269095 | 105920 | 1096722 | 1131545 | 1118041 | 1197944 | 1081982 | 0 | 0 | 0.521873 | 6.46249
27 | 54500 | 0.269095 | 105940 | 1096841 | 1131667 | 1118162 | 1198065 | 1082104 | 0 | 0 | 0.521873 | 6.46167
27 | 54500 | 0.269095 | 105960 | 1096959 | 1131789 | 1118282 | 1198187 | 1082227 | 0 | 0 | 0.521873 | 6.46086
27 | 54500 | 0.269095 | 105980 | 1097077 | 1131912 | 1118403 | 1198308 | 1082350 | 0 | 0 | 0.521873 | 6.46004
27 | 54500 | 0.269095 | 106000 | 1097195 | 1132034 | 1118524 | 1198430 | 1082472 | 0 | 0 | 0.521873 | 6.45922
27 | 54500 | 0.269095 | 106020 | 1097314 | 1132156 | 1118644 | 1198551 | 1082595 | 0 | 0 | 0.521873 | 6.4584
27 | 54500 | 0.269095 | 106040 | 1097432 | 1132278 | 1118765 | 1198673 | 1082718 | 0 | 0 | 0.521873 | 6.45758
27 | 54500 | 0.269095 | 106060 | 1097550 | 1132400 | 1118885 | 1198794 | 1082840 | 0 | 0 | 0.521873 | 6.45676
27 | 54500 | 0.269095 | 106080 | 1097668 | 1132522 | 1119006 | 1198915 | 1082963 | 0 | 0 | 0.521873 | 6.45594
27 | 54500 | 0.269095 | 106100 | 1097786 | 1132644 | 1119126 | 1199037 | 1083085 | 0 | 0 | 0.521873 | 6.45513
27 | 54500 | 0.269095 | 106120 | 1097904 | 1132766 | 1119247 | 1199158 | 1083208 | 0 | 0 | 0.521873 | 6.45431
27 | 54500 | 0.269095 | 106140 | 1098022 | 1132888 | 1119367 | 1199279 | 1083330 | 0 | 0 | 0.521873 | 6.45349
27 | 54500 | 0.269095 | 106160 | 1098141 | 1133010 | 1119488 | 1199401 | 1083453 | 0 | 0 | 0.521873 | 6.45267
27 | 54500 | 0.269095 | 106180 | 1098259 | 1133132 | 1119608 | 1199522 | 1083575 | 0 | 0 | 0.521873 | 6.45185
27 | 54500 | 0.269095 | 106200 | 1098377 | 1133254 | 1119729 | 1199643 | 1083698 | 0 | 0 | 0.521873 | 6.45104
27 | 54500 | 0.269095 | 106220 | 1098495 | 1133376 | 1119849 | 1199765 | 1083820 | 0 | 0 | 0.521873 | 6.45022
27 | 54500 | 0.269095 | 106240 | 1098613 | 1133498 | 1119970 | 1199886 | 1083942 | 0 | 0 | 0.521873 | 6.4494
27 | 54500 | 0.269095 | 106260 | 1098731 | 1133620 | 1120090 | 1200007 | 1084065 | 0 | 0 | 0.521873 | 6.44858
27 | 54500 | 0.269095 | 106280 | 1098849 | 1133741 | 1120210 | 1200128 | 1084187 | 0 | 0 | 0.521873 | 6.44777
27 | 54500 | 0.269095 | 106300 | 1098967 | 1133863 | 1120331 | 1200249 | 1084309 | 0 | 0 | 0.521873 | 6.44695
27 | 54500 | 0.269095 | 106320 | 1099085 | 1133985 | 1120451 | 1200371 | 1084432 | 0 | 0 | 0.521873 | 6.44613
27 | 54500 | 0.269095 | 106340 | 1099203 | 1134107 | 1120571 | 1200492 | 1084554 | 0 | 0 | 0.521873 | 6.44531
28 | 0 | 0.0343895 | 0 | 0 | 0 | 0 | 159330 | 146152 | 0 | 0 | 0 | 29.3376
28 | 15000 | 0.0343895 | 5740 | 246890 | 247002 | 246969 | 253695 | 240555 | 0 | 0 | 2.53465 | 15.2337
28 | 15000 | 0.0343895 | 5760 | 247192 | 247304 | 247271 | 253998 | 240858 | 0 | 0 | 2.53468 | 15.225
28 | 15000 | 0.0343895 | 5780 | 247494 | 247606 | 247573 | 254300 | 241160 | 0 | 0 | 2.53471 | 15.2163
28 | 15000 | 0.0343895 | 5800 | 247795 | 247908 | 247875 | 254601 | 241462 | 0 | 0 | 2.53474 | 15.2076
28 | 15000 | 0.0343895 | 5820 | 248097 | 248210 | 248177 | 254903 | 241763 | 0 | 0 | 2.53477 | 15.199
28 | 15000 | 0.0343895 | 5840 | 248398 | 248511 | 248478 | 255204 | 242065 | 0 | 0 | 2.5348 | 15.1903
28 | 15000 | 0.0343895 | 5860 | 248699 | 248813 | 248779 | 255506 | 242366 | 0 | 0 | 2.53483 | 15.1816
28 | 15000 | 0.0343895 | 5880 | 249000 | 249114 | 249080 | 255807 | 242667 | 0 | 0 | 2.53486 | 15.1729
28 | 15000 | 0.0343895 | 5900 | 249301 | 249415 | 249381 | 256108 | 242968 | 0 | 0 | 2.53489 | 15.1643
28 | 15000 | 0.0343895 | 5920 | 249602 | 249716 | 249682 | 256408 | 243269 | 0 | 0 | 2.53492 | 15.1556
28 | 15000 | 0.0343895 | 5940 | 249902 | 250016 | 249983 | 256709 | 243570 | 0 | 0 | 2.53495 | 15.1469
28 | 15000 | 0.0343895 | 5960 | 250203 | 250317 | 250283 | 257009 | 243870 | 0 | 0 | 2.53498 | 15.1383
28 | 15000 | 0.0343895 | 5980 | 250503 | 250617 | 250583 | 257309 | 244171 | 0 | 0 | 2.53501 | 15.1296
28 | 15000 | 0.0343895 | 6000 | 250803 | 250917 | 250883 | 257609 | 244471 | 0 | 0 | 2.53504 | 15.121
28 | 15000 | 0.0343895 | 6020 | 251102 | 251217 | 251183 | 257909 | 244771 | 0 | 0 | 2.53507 | 15.1123
28 | 15000 | 0.0343895 | 6040 | 251402 | 251517 | 251483 | 258209 | 245071 | 0 | 0 | 2.53509 | 15.1037
28 | 15000 | 0.0343895 | 6060 | 251701 | 251816 | 251782 | 258508 | 245370 | 0 | 0 | 2.53512 | 15.095
28 | 15000 | 0.0343895 | 6080 | 252000 | 252116 | 252082 | 258808 | 245670 | 0 | 0 | 2.53515 | 15.0864
28 | 15000 | 0.0343895 | 6100 | 252300 | 252415 | 252381 | 259107 | 245969 | 0 | 0 | 2.53518 | 15.0778
28 | 30000 | 0.0343895 | 11620 | 328408 | 328564 | 328518 | 335238 | 322136 | 0 | 0 | 2.53914 | 12.8456
28 | 30000 | 0.0343895 | 11640 | 328661 | 328818 | 328772 | 335491 | 322390 | 0 | 0 | 2.53915 | 12.8381
28 | 30000 | 0.0343895 | 11660 | 328915 | 329071 | 329025 | 335745 | 322643 | 0 | 0 | 2.53915 | 12.8305
28 | 30000 | 0.0343895 | 11680 | 329168 | 329324 | 329278 | 335998 | 322897 | 0 | 0 | 2.53916 | 12.823
28 | 30000 | 0.0343895 | 11700 | 329421 | 329578 | 329531 | 336251 | 323150 | 0 | 0 | 2.53917 | 12.8154
28 | 30000 | 0.0343895 | 11720 | 329674 | 329831 | 329784 | 336504 | 323403 | 0 | 0 | 2.53917 | 12.8079
28 | 30000 | 0.0343895 | 11740 | 329927 | 330083 | 330037 | 336757 | 323656 | 0 | 0 | 2.53918 | 12.8003
28 | 30000 | 0.0343895 | 11760 | 330179 | 330336 | 330290 | 337009 | 323909 | 0 | 0 | 2.53919 | 12.7928
28 | 30000 | 0.0343895 | 11780 | 330432 | 330589 | 330542 | 337262 | 324161 | 0 | 0 | 2.5392 | 12.7853
28 | 30000 | 0.0343895 | 11800 | 330684 | 330841 | 330795 | 337514 | 324414 | 0 | 0 | 2.5392 | 12.7777
28 | 30000 | 0.0343895 | 11820 | 330936 | 331093 | 331047 | 337766 | 324666 | 0 | 0 | 2.53921 | 12.7702
28 | 30000 | 0.0343895 | 11840 | 331188 | 331345 | 331299 | 338018 | 324918 | 0 | 0 | 2.53922 | 12.7627
28 | 30000 | 0.0343895 | 11860 | 331440 | 331597 | 331551 | 338270 | 325170 | 0 | 0 | 2.53923 | 12.7552
28 | 30000 | 0.0343895 | 11880 | 331691 | 331849 | 331802 | 338522 | 325422 | 0 | 0 | 2.53923 | 12.7476
28 | 30000 | 0.0343895 | 11900 | 331943 | 332101 | 332054 | 338773 | 325674 | 0 | 0 | 2.53924 | 12.7401
28 | 30000 | 0.0343895 | 11920 | 332194 | 332352 | 332306 | 339025 | 325925 | 0 | 0 | 2.53925 | 12.7326
28 | 30000 | 0.0343895 | 11940 | 332445 | 332603 | 332557 | 339276 | 326177 | 0 | 0 | 2.53925 | 12.7251
28 | 30000 | 0.0343895 | 11960 | 332696 | 332855 | 332808 | 339527 | 326428 | 0 | 0 | 2.53926 | 12.7176
28 | 30000 | 0.0343895 | 11980 | 332947 | 333106 | 333059 | 339778 | 326679 | 0 | 0 | 2.53927 | 12.7101
28 | 30000 | 0.0343895 | 12000 | 333198 | 333357 | 333310 | 340029 | 326930 | 0 | 0 | 2.53928 | 12.7026
28 | 43500 | 0.0343895 | 16940 | 390648 | 390838 | 390782 | 397494 | 384427 | 0 | 0 | 2.54051 | 10.9614
28 | 43500 | 0.0343895 | 16960 | 390864 | 391053 | 390997 | 397709 | 384642 | 0 | 0 | 2.54052 | 10.9548
28 | 43500 | 0.0343895 | 16980 | 391079 | 391268 | 391212 | 397924 | 384857 | 0 | 0 | 2.54052 | 10.9481
28 | 43500 | 0.0343895 | 17000 | 391294 | 391483 | 391427 | 398139 | 385073 | 0 | 0 | 2.54052 | 10.9415
28 | 43500 | 0.0343895 | 17020 | 391508 | 391698 | 391642 | 398354 | 385288 | 0 | 0 | 2.54053 | 10.9349
28 | 43500 | 0.0343895 | 17040 | 391723 | 391913 | 391857 | 398569 | 385502 | 0 | 0 | 2.54053 | 10.9283
28 | 43500 | 0.0343895 | 17060 | 391938 | 392128 | 392072 | 398783 | 385717 | 0 | 0 | 2.54053 | 10.9217
28 | 43500 | 0.0343895 | 17080 | 392152 | 392342 | 392286 | 398998 | 385932 | 0 | 0 | 2.54054 | 10.9151
28 | 43500 | 0.0343895 | 17100 | 392366 | 392557 | 392500 | 399212 | 386146 | 0 | 0 | 2.54054 | 10.9085
28 | 43500 | 0.0343895 | 17120 | 392580 | 392771 | 392715 | 399426 | 386360 | 0 | 0 | 2.54054 | 10.9019
28 | 43500 | 0.0343895 | 17140 | 392794 | 392985 | 392929 | 399640 | 386575 | 0 | 0 | 2.54055 | 10.8953
28 | 43500 | 0.0343895 | 17160 | 393008 | 393199 | 393143 | 399854 | 386789 | 0 | 0 | 2.54055 | 10.8888
28 | 43500 | 0.0343895 | 17180 | 393222 | 393413 | 393356 | 400068 | 387003 | 0 | 0 | 2.54055 | 10.8822
28 | 43500 | 0.0343895 | 17200 | 393436 | 393626 | 393570 | 400281 | 387216 | 0 | 0 | 2.54056 | 10.8756
28 | 43500 | 0.0343895 | 17220 | 393649 | 393840 | 393784 | 400495 | 387430 | 0 | 0 | 2.54056 | 10.869
28 | 43500 | 0.0343895 | 17240 | 393862 | 394053 | 393997 | 400708 | 387643 | 0 | 0 | 2.54056 | 10.8625
28 | 43500 | 0.0343895 | 17260 | 394075 | 394267 | 394210 | 400922 | 387857 | 0 | 0 | 2.54057 | 10.8559
28 | 43500 | 0.0343895 | 17280 | 394289 | 394480 | 394423 | 401135 | 388070 | 0 | 0 | 2.54057 | 10.8493
28 | 43500 | 0.0343895 | 17300 | 394501 | 394693 | 394636 | 401348 | 388283 | 0 | 0 | 2.54057 | 10.8428
28 | 51500 | 0.0343895 | 19880 | 420875 | 421080 | 421020 | 427726 | 414679 | 0 | 0 | 2.54096 | 10.024
28 | 51500 | 0.0343895 | 19900 | 421071 | 421277 | 421216 | 427923 | 414875 | 0 | 0 | 2.54096 | 10.0178
28 | 51500 | 0.0343895 | 19920 | 421267 | 421473 | 421412 | 428119 | 415071 | 0 | 0 | 2.54096 | 10.0117
28 | 51500 | 0.0343895 | 19940 | 421463 | 421669 | 421608 | 428315 | 415267 | 0 | 0 | 2.54096 | 10.0056
28 | 51500 | 0.0343895 | 19960 | 421659 | 421865 | 421804 | 428511 | 415463 | 0 | 0 | 2.54097 | 9.99946
28 | 51500 | 0.0343895 | 19980 | 421854 | 422060 | 422000 | 428706 | 415659 | 0 | 0 | 2.54097 | 9.99333
28 | 51500 | 0.0343895 | 20000 | 422050 | 422256 | 422195 | 428902 | 415855 | 0 | 0 | 2.54097 | 9.98721
28 | 51500 | 0.0343895 | 20020 | 422245 | 422452 | 422391 | 429097 | 416050 | 0 | 0 | 2.54097 | 9.9811
28 | 51500 | 0.0343895 | 20040 | 422440 | 422647 | 422586 | 429293 | 416246 | 0 | 0 | 2.54098 | 9.97498
28 | 51500 | 0.0343895 | 20060 | 422636 | 422842 | 422781 | 429488 | 416441 | 0 | 0 | 2.54098 | 9.96887
28 | 51500 | 0.0343895 | 20080 | 422831 | 423037 | 422976 | 429683 | 416636 | 0 | 0 | 2.54098 | 9.96276
28 | 51500 | 0.0343895 | 20100 | 423026 | 423232 | 423171 | 429878 | 416831 | 0 | 0 | 2.54098 | 9.95666
28 | 51500 | 0.0343895 | 20120 | 423220 | 423427 | 423366 | 430073 | 417026 | 0 | 0 | 2.54099 | 9.95056
28 | 51500 | 0.0343895 | 20140 | 423415 | 423622 | 423561 | 430267 | 417221 | 0 | 0 | 2.54099 | 9.94446
28 | 51500 | 0.0343895 | 20160 | 423610 | 423817 | 423756 | 430462 | 417416 | 0 | 0 | 2.54099 | 9.93837
28 | 51500 | 0.0343895 | 20180 | 423804 | 424011 | 423950 | 430656 | 417611 | 0 | 0 | 2.54099 | 9.93227
28 | 51500 | 0.0343895 | 20200 | 423998 | 424206 | 424144 | 430851 | 417805 | 0 | 0 | 2.541 | 9.92619
28 | 51500 | 0.0343895 | 20220 | 424192 | 424400 | 424339 | 431045 | 417999 | 0 | 0 | 2.541 | 9.9201
28 | 51500 | 0.0343895 | 20240 | 424387 | 424594 | 424533 | 431239 | 418194 | 0 | 0 | 2.541 | 9.91402
28 | 51500 | 0.0343895 | 20260 | 424580 | 424788 | 424727 | 431433 | 418388 | 0 | 0 | 2.541 | 9.90794
28 | 51500 | 0.0343895 | 20280 | 424774 | 424982 | 424921 | 431627 | 418582 | 0 | 0 | 2.54101 | 9.90186
28 | 51500 | 0.0343895 | 20300 | 424968 | 425176 | 425114 | 431820 | 418775 | 0 | 0 | 2.54101 | 9.89579
28 | 51500 | 0.0343895 | 20320 | 425161 | 425369 | 425308 | 432014 | 418969 | 0 | 0 | 2.54101 | 9.88972
28 | 51500 | 0.0343895 | 20340 | 425355 | 425563 | 425501 | 432208 | 419163 | 0 | 0 | 2.54101 | 9.88365
28 | 51500 | 0.0343895 | 20360 | 425548 | 425756 | 425695 | 432401 | 419356 | 0 | 0 | 2.54102 | 9.87759
28 | 51500 | 0.0343895 | 20380 | 425741 | 425950 | 425888 | 432594 | 419550 | 0 | 0 | 2.54102 | 9.87153
28 | 51500 | 0.0343895 | 20400 | 425934 | 426143 | 426081 | 432787 | 419743 | 0 | 0 | 2.54102 | 9.86547
28 | 51500 | 0.0343895 | 20420 | 426127 | 426336 | 426274 | 432980 | 419936 | 0 | 0 | 2.54102 | 9.85942
28 | 51500 | 0.0343895 | 20440 | 426320 | 426529 | 426467 | 433173 | 420129 | 0 | 0 | 2.54103 | 9.85337
28 | 51500 | 0.0343895 | 20460 | 426513 | 426721 | 426660 | 433366 | 420322 | 0 | 0 | 2.54103 | 9.84732
28 | 51500 | 0.0343895 | 20480 | 426705 | 426914 | 426853 | 433558 | 420515 | 0 | 0 | 2.54103 | 9.84128
28 | 51500 | 0.0343895 | 20500 | 426898 | 427107 | 427045 | 433751 | 420707 | 0 | 0 | 2.54103 | 9.83524
28 | 51500 | 0.0343895 | 20520 | 427090 | 427299 | 427237 | 433943 | 420900 | 0 | 0 | 2.54104 | 9.8292
28 | 51500 | 0.0343895 | 20540 | 427282 | 427491 | 427430 | 434135 | 421092 | 0 | 0 | 2.54104 | 9.82317
28 | 51500 | 0.0343895 | 20560 | 427475 | 427684 | 427622 | 434328 | 421284 | 0 | 0 | 2.54104 | 9.81713
28 | 51500 | 0.0343895 | 20580 | 427666 | 427876 | 427814 | 434520 | 421476 | 0 | 0 | 2.54104 | 9.81111
28 | 51500 | 0.0343895 | 20600 | 427858 | 428068 | 428006 | 434711 | 421668 | 0 | 0 | 2.54105 | 9.80508
28 | 51500 | 0.0343895 | 20620 | 428050 | 428259 | 428198 | 434903 | 421860 | 0 | 0 | 2.54105 | 9.79906
28 | 51500 | 0.0343895 | 20640 | 428242 | 428451 | 428389 | 435095 | 422052 | 0 | 0 | 2.54105 | 9.79304
28 | 51500 | 0.0343895 | 20660 | 428433 | 428643 | 428581 | 435286 | 422244 | 0 | 0 | 2.54105 | 9.78702
28 | 54500 | 0.0343895 | 21060 | 432237 | 432449 | 432386 | 439091 | 426051 | 0 | 0 | 2.5411 | 9.66737
28 | 54500 | 0.0343895 | 21080 | 432426 | 432638 | 432575 | 439280 | 426240 | 0 | 0 | 2.5411 | 9.66142
28 | 54500 | 0.0343895 | 21100 | 432615 | 432826 | 432764 | 439469 | 426429 | 0 | 0 | 2.5411 | 9.65547
28 | 54500 | 0.0343895 | 21120 | 432803 | 433015 | 432953 | 439657 | 426618 | 0 | 0 | 2.54111 | 9.64952
28 | 54500 | 0.0343895 | 21140 | 432992 | 433204 | 433141 | 439846 | 426806 | 0 | 0 | 2.54111 | 9.64358
28 | 54500 | 0.0343895 | 21160 | 433180 | 433392 | 433330 | 440034 | 426995 | 0 | 0 | 2.54111 | 9.63765
28 | 54500 | 0.0343895 | 21180 | 433368 | 433581 | 433518 | 440223 | 427183 | 0 | 0 | 2.54111 | 9.63171
28 | 54500 | 0.0343895 | 21200 | 433557 | 433769 | 433706 | 440411 | 427372 | 0 | 0 | 2.54112 | 9.62578
28 | 54500 | 0.0343895 | 21220 | 433745 | 433957 | 433895 | 440599 | 427560 | 0 | 0 | 2.54112 | 9.61985
28 | 54500 | 0.0343895 | 21240 | 433933 | 434145 | 434083 | 440787 | 427748 | 0 | 0 | 2.54112 | 9.61393
28 | 54500 | 0.0343895 | 21260 | 434121 | 434333 | 434270 | 440975 | 427936 | 0 | 0 | 2.54112 | 9.608
28 | 54500 | 0.0343895 | 21280 | 434308 | 434521 | 434458 | 441163 | 428124 | 0 | 0 | 2.54112 | 9.60209
28 | 54500 | 0.0343895 | 21300 | 434496 | 434709 | 434646 | 441350 | 428312 | 0 | 0 | 2.54113 | 9.59617
28 | 54500 | 0.0343895 | 21320 | 434683 | 434896 | 434833 | 441538 | 428499 | 0 | 0 | 2.54113 | 9.59026
28 | 54500 | 0.0343895 | 21340 | 434871 | 435084 | 435021 | 441725 | 428687 | 0 | 0 | 2.54113 | 9.58435
28 | 54500 | 0.0343895 | 21360 | 435058 | 435271 | 435208 | 441912 | 428874 | 0 | 0 | 2.54113 | 9.57844
28 | 54500 | 0.0343895 | 21380 | 435245 | 435458 | 435395 | 442100 | 429062 | 0 | 0 | 2.54114 | 9.57254
28 | 54500 | 0.0343895 | 21400 | 435432 | 435645 | 435582 | 442287 | 429249 | 0 | 0 | 2.54114 | 9.56664
28 | 54500 | 0.0343895 | 21420 | 435619 | 435832 | 435769 | 442473 | 429436 | 0 | 0 | 2.54114 | 9.56074
28 | 54500 | 0.0343895 | 21440 | 435806 | 436019 | 435956 | 442660 | 429623 | 0 | 0 | 2.54114 | 9.55485
28 | 54500 | 0.0343895 | 21460 | 435992 | 436206 | 436143 | 442847 | 429809 | 0 | 0 | 2.54114 | 9.54895
28 | 54500 | 0.0343895 | 21480 | 436179 | 436393 | 436329 | 443033 | 429996 | 0 | 0 | 2.54115 | 9.54307
28 | 54500 | 0.0343895 | 21500 | 436365 | 436579 | 436516 | 443220 | 430183 | 0 | 0 | 2.54115 | 9.53718
28 | 54500 | 0.0343895 | 21520 | 436551 | 436765 | 436702 | 443406 | 430369 | 0 | 0 | 2.54115 | 9.5313
28 | 54500 | 0.0343895 | 21540 | 436738 | 436952 | 436888 | 443592 | 430555 | 0 | 0 | 2.54115 | 9.52542
28 | 54500 | 0.0343895 | 21560 | 436924 | 437138 | 437075 | 443778 | 430742 | 0 | 0 | 2.54116 | 9.51955
28 | 54500 | 0.0343895 | 21580 | 437109 | 437324 | 437261 | 443964 | 430928 | 0 | 0 | 2.54116 | 9.51367
28 | 54500 | 0.0343895 | 21600 | 437295 | 437510 | 437446 | 444150 | 431114 | 0 | 0 | 2.54116 | 9.5078
28 | 54500 | 0.0343895 | 21620 | 437481 | 437695 | 437632 | 444336 | 431299 | 0 | 0 | 2.54116 | 9.50194
28 | 54500 | 0.0343895 | 21640 | 437667 | 437881 | 437818 | 444521 | 431485 | 0 | 0 | 2.54116 | 9.49607
28 | 54500 | 0.0343895 | 21660 | 437852 | 438067 | 438003 | 444707 | 431671 | 0 | 0 | 2.54117 | 9.49021
28 | 54500 | 0.0343895 | 21680 | 438037 | 438252 | 438189 | 444892 | 431856 | 0 | 0 | 2.54117 | 9.48436
28 | 54500 | 0.0343895 | 21700 | 438222 | 438437 | 438374 | 445078 | 432042 | 0 | 0 | 2.54117 | 9.4785
28 | 54500 | 0.0343895 | 21720 | 438408 | 438623 | 438559 | 445263 | 432227 | 0 | 0 | 2.54117 | 9.47265
28 | 54500 | 0.0343895 | 21740 | 438593 | 438808 | 438744 | 445448 | 432412 | 0 | 0 | 2.54118 | 9.4668
28 | 54500 | 0.0343895 | 21760 | 438777 | 438993 | 438929 | 445633 | 432597 | 0 | 0 | 2.54118 | 9.46096
28 | 54500 | 0.0343895 | 21780 | 438962 | 439177 | 439114 | 445817 | 432782 | 0 | 0 | 2.54118 | 9.45512
28 | 54500 | 0.0343895 | 21800 | 439147 | 439362 | 439299 | 446002 | 432967 | 0 | 0 | 2.54118 | 9.44928
28 | 54500 | 0.0343895 | 21820 | 439331 | 439547 | 439483 | 446186 | 433151 | 0 | 0 | 2.54118 | 9.44344
29 | 0 | 0.055288 | 0 | 0 | 0 | 0 | 20106 | 17840 | 0 | 0 | 0 | 28.3543
29 | 15000 | 0.055288 | 11900 | 208428 | 208707 | 208614 | 209867 | 207614 | 0 | 0 | 1.22033 | 14.7276
29 | 15000 | 0.055288 | 11920 | 208720 | 209000 | 208906 | 210159 | 207907 | 0 | 0 | 1.22033 | 14.7236
29 | 15000 | 0.055288 | 11940 | 209013 | 209292 | 209199 | 210452 | 208200 | 0 | 0 | 1.22034 | 14.7195
29 | 15000 | 0.055288 | 11960 | 209305 | 209585 | 209491 | 210745 | 208492 | 0 | 0 | 1.22034 | 14.7155
29 | 15000 | 0.055288 | 11980 | 209597 | 209877 | 209784 | 211037 | 208785 | 0 | 0 | 1.22034 | 14.7114
29 | 15000 | 0.055288 | 12000 | 209889 | 210170 | 210076 | 211330 | 209077 | 0 | 0 | 1.22035 | 14.7074
29 | 15000 | 0.055288 | 12020 | 210181 | 210462 | 210368 | 211622 | 209370 | 0 | 0 | 1.22035 | 14.7034
29 | 15000 | 0.055288 | 12040 | 210473 | 210755 | 210661 | 211914 | 209662 | 0 | 0 | 1.22035 | 14.6993
29 | 15000 | 0.055288 | 12060 | 210765 | 211047 | 210953 | 212207 | 209954 | 0 | 0 | 1.22036 | 14.6953
29 | 15000 | 0.055288 | 12080 | 211056 | 211339 | 211245 | 212499 | 210246 | 0 | 0 | 1.22036 | 14.6912
29 | 15000 | 0.055288 | 12100 | 211348 | 211631 | 211537 | 212791 | 210538 | 0 | 0 | 1.22036 | 14.6872
29 | 15000 | 0.055288 | 12120 | 211640 | 211923 | 211828 | 213083 | 210830 | 0 | 0 | 1.22037 | 14.6832
29 | 15000 | 0.055288 | 12140 | 211931 | 212215 | 212120 | 213374 | 211122 | 0 | 0 | 1.22037 | 14.6791
29 | 15000 | 0.055288 | 12160 | 212222 | 212507 | 212412 | 213666 | 211414 | 0 | 0 | 1.22037 | 14.6751
29 | 15000 | 0.055288 | 12180 | 212514 | 212798 | 212703 | 213958 | 211706 | 0 | 0 | 1.22038 | 14.6711
29 | 15000 | 0.055288 | 12200 | 212805 | 213090 | 212995 | 214250 | 211997 | 0 | 0 | 1.22038 | 14.6671
29 | 15000 | 0.055288 | 12220 | 213096 | 213381 | 213286 | 214541 | 212289 | 0 | 0 | 1.22038 | 14.663
29 | 15000 | 0.055288 | 12240 | 213387 | 213673 | 213578 | 214833 | 212580 | 0 | 0 | 1.22039 | 14.659
29 | 15000 | 0.055288 | 12260 | 213678 | 213964 | 213869 | 215124 | 212872 | 0 | 0 | 1.22039 | 14.655
29 | 15000 | 0.055288 | 12280 | 213969 | 214256 | 214160 | 215415 | 213163 | 0 | 0 | 1.22039 | 14.6509
29 | 15000 | 0.055288 | 12300 | 214260 | 214547 | 214451 | 215706 | 213454 | 0 | 0 | 1.2204 | 14.6469
29 | 15000 | 0.055288 | 12320 | 214550 | 214838 | 214742 | 215997 | 213745 | 0 | 0 | 1.2204 | 14.6429
29 | 15000 | 0.055288 | 12340 | 214841 | 215129 | 215033 | 216288 | 214037 | 0 | 0 | 1.2204 | 14.6389
29 | 15000 | 0.055288 | 12360 | 215132 | 215420 | 215324 | 216579 | 214327 | 0 | 0 | 1.2204 | 14.6349
29 | 15000 | 0.055288 | 12380 | 215422 | 215711 | 215614 | 216870 | 214618 | 0 | 0 | 1.22041 | 14.6308
29 | 15000 | 0.055288 | 12400 | 215713 | 216002 | 215905 | 217161 | 214909 | 0 | 0 | 1.22041 | 14.6268
29 | 15000 | 0.055288 | 12420 | 216003 | 216292 | 216196 | 217452 | 215200 | 0 | 0 | 1.22041 | 14.6228
29 | 15000 | 0.055288 | 12440 | 216293 | 216583 | 216486 | 217742 | 215491 | 0 | 0 | 1.22042 | 14.6188
29 | 15000 | 0.055288 | 12460 | 216583 | 216873 | 216777 | 218033 | 215781 | 0 | 0 | 1.22042 | 14.6148
29 | 15000 | 0.055288 | 12480 | 216873 | 217164 | 217067 | 218323 | 216072 | 0 | 0 | 1.22042 | 14.6107
29 | 15000 | 0.055288 | 12500 | 217163 | 217454 | 217357 | 218614 | 216362 | 0 | 0 | 1.22043 | 14.6067
29 | 15000 | 0.055288 | 12520 | 217453 | 217745 | 217647 | 218904 | 216652 | 0 | 0 | 1.22043 | 14.6027
29 | 15000 | 0.055288 | 12540 | 217743 | 218035 | 217937 | 219194 | 216942 | 0 | 0 | 1.22043 | 14.5987
29 | 15000 | 0.055288 | 12560 | 218033 | 218325 | 218227 | 219484 | 217233 | 0 | 0 | 1.22044 | 14.5947
29 | 15000 | 0.055288 | 12580 | 218322 | 218615 | 218517 | 219774 | 217523 | 0 | 0 | 1.22044 | 14.5907
29 | 15000 | 0.055288 | 12600 | 218612 | 218905 | 218807 | 220064 | 217813 | 0 | 0 | 1.22044 | 14.5867
29 | 15000 | 0.055288 | 12620 | 218901 | 219195 | 219097 | 220354 | 218102 | 0 | 0 | 1.22045 | 14.5826
29 | 15000 | 0.055288 | 12640 | 219191 | 219485 | 219386 | 220644 | 218392 | 0 | 0 | 1.22045 | 14.5786
29 | 15000 | 0.055288 | 12660 | 219480 | 219774 | 219676 | 220934 | 218682 | 0 | 0 | 1.22045 | 14.5746
29 | 15000 | 0.055288 | 12680 | 219769 | 220064 | 219966 | 221223 | 218972 | 0 | 0 | 1.22045 | 14.5706
29 | 30000 | 0.055288 | 24160 | 372662 | 373168 | 372999 | 374321 | 372082 | 0 | 0 | 1.22137 | 12.4146
29 | 30000 | 0.055288 | 24180 | 372907 | 373413 | 373244 | 374566 | 372327 | 0 | 0 | 1.22137 | 12.4111
29 | 30000 | 0.055288 | 24200 | 373151 | 373658 | 373489 | 374811 | 372572 | 0 | 0 | 1.22137 | 12.4075
29 | 30000 | 0.055288 | 24220 | 373395 | 373903 | 373733 | 375055 | 372817 | 0 | 0 | 1.22137 | 12.404
29 | 30000 | 0.055288 | 24240 | 373640 | 374147 | 373978 | 375300 | 373061 | 0 | 0 | 1.22137 | 12.4005
29 | 30000 | 0.055288 | 24260 | 373884 | 374392 | 374222 | 375544 | 373306 | 0 | 0 | 1.22137 | 12.397
29 | 30000 | 0.055288 | 24280 | 374128 | 374636 | 374467 | 375789 | 373550 | 0 | 0 | 1.22138 | 12.3935
29 | 30000 | 0.055288 | 24300 | 374372 | 374881 | 374711 | 376033 | 373795 | 0 | 0 | 1.22138 | 12.39
29 | 30000 | 0.055288 | 24320 | 374616 | 375125 | 374955 | 376278 | 374039 | 0 | 0 | 1.22138 | 12.3865
29 | 30000 | 0.055288 | 24340 | 374860 | 375369 | 375199 | 376522 | 374283 | 0 | 0 | 1.22138 | 12.383
29 | 30000 | 0.055288 | 24360 | 375104 | 375613 | 375443 | 376766 | 374527 | 0 | 0 | 1.22138 | 12.3795
29 | 30000 | 0.055288 | 24380 | 375348 | 375857 | 375687 | 377010 | 374772 | 0 | 0 | 1.22138 | 12.376
29 | 30000 | 0.055288 | 24400 | 375591 | 376102 | 375931 | 377254 | 375016 | 0 | 0 | 1.22138 | 12.3725
29 | 30000 | 0.055288 | 24420 | 375835 | 376345 | 376175 | 377498 | 375260 | 0 | 0 | 1.22138 | 12.369
29 | 30000 | 0.055288 | 24440 | 376078 | 376589 | 376419 | 377742 | 375503 | 0 | 0 | 1.22138 | 12.3655
29 | 30000 | 0.055288 | 24460 | 376322 | 376833 | 376663 | 377986 | 375747 | 0 | 0 | 1.22138 | 12.362
29 | 30000 | 0.055288 | 24480 | 376565 | 377077 | 376906 | 378229 | 375991 | 0 | 0 | 1.22138 | 12.3585
29 | 30000 | 0.055288 | 24500 | 376809 | 377321 | 377150 | 378473 | 376235 | 0 | 0 | 1.22138 | 12.355
29 | 30000 | 0.055288 | 24520 | 377052 | 377564 | 377393 | 378717 | 376478 | 0 | 0 | 1.22139 | 12.3515
29 | 30000 | 0.055288 | 24540 | 377295 | 377808 | 377637 | 378960 | 376722 | 0 | 0 | 1.22139 | 12.348
29 | 30000 | 0.055288 | 24560 | 377538 | 378051 | 377880 | 379204 | 376965 | 0 | 0 | 1.22139 | 12.3445
29 | 30000 | 0.055288 | 24580 | 377781 | 378295 | 378123 | 379447 | 377209 | 0 | 0 | 1.22139 | 12.341
29 | 30000 | 0.055288 | 24600 | 378024 | 378538 | 378366 | 379690 | 377452 | 0 | 0 | 1.22139 | 12.3375
29 | 30000 | 0.055288 | 24620 | 378267 | 378781 | 378610 | 379934 | 377695 | 0 | 0 | 1.22139 | 12.334
29 | 30000 | 0.055288 | 24640 | 378510 | 379024 | 378853 | 380177 | 377939 | 0 | 0 | 1.22139 | 12.3305
29 | 30000 | 0.055288 | 24660 | 378753 | 379267 | 379096 | 380420 | 378182 | 0 | 0 | 1.22139 | 12.327
29 | 30000 | 0.055288 | 24680 | 378996 | 379510 | 379339 | 380663 | 378425 | 0 | 0 | 1.22139 | 12.3235
29 | 30000 | 0.055288 | 24700 | 379238 | 379753 | 379581 | 380906 | 378668 | 0 | 0 | 1.22139 | 12.32
29 | 30000 | 0.055288 | 24720 | 379481 | 379996 | 379824 | 381149 | 378911 | 0 | 0 | 1.22139 | 12.3166
29 | 30000 | 0.055288 | 24740 | 379723 | 380239 | 380067 | 381391 | 379153 | 0 | 0 | 1.22139 | 12.3131
29 | 30000 | 0.055288 | 24760 | 379966 | 380482 | 380310 | 381634 | 379396 | 0 | 0 | 1.2214 | 12.3096
29 | 30000 | 0.055288 | 24780 | 380208 | 380725 | 380552 | 381877 | 379639 | 0 | 0 | 1.2214 | 12.3061
29 | 30000 | 0.055288 | 24800 | 380450 | 380967 | 380795 | 382119 | 379881 | 0 | 0 | 1.2214 | 12.3026
29 | 30000 | 0.055288 | 24820 | 380692 | 381210 | 381037 | 382362 | 380124 | 0 | 0 | 1.2214 | 12.2991
29 | 30000 | 0.055288 | 24840 | 380934 | 381452 | 381279 | 382604 | 380366 | 0 | 0 | 1.2214 | 12.2956
29 | 30000 | 0.055288 | 24860 | 381176 | 381694 | 381522 | 382847 | 380609 | 0 | 0 | 1.2214 | 12.2921
29 | 30000 | 0.055288 | 24880 | 381418 | 381937 | 381764 | 383089 | 380851 | 0 | 0 | 1.2214 | 12.2887
29 | 30000 | 0.055288 | 24900 | 381660 | 382179 | 382006 | 383331 | 381093 | 0 | 0 | 1.2214 | 12.2852
29 | 30000 | 0.055288 | 24920 | 381902 | 382421 | 382248 | 383573 | 381336 | 0 | 0 | 1.2214 | 12.2817
29 | 30000 | 0.055288 | 24940 | 382144 | 382663 | 382490 | 383815 | 381578 | 0 | 0 | 1.2214 | 12.2782
29 | 30000 | 0.055288 | 24960 | 382386 | 382905 | 382732 | 384057 | 381820 | 0 | 0 | 1.2214 | 12.2747
29 | 43500 | 0.055288 | 35200 | 497048 | 497726 | 497500 | 498873 | 496646 | 0 | 0 | 1.22169 | 10.5981
29 | 43500 | 0.055288 | 35220 | 497255 | 497933 | 497707 | 499080 | 496853 | 0 | 0 | 1.22169 | 10.595
29 | 43500 | 0.055288 | 35240 | 497462 | 498141 | 497914 | 499287 | 497061 | 0 | 0 | 1.22169 | 10.592
29 | 43500 | 0.055288 | 35260 | 497669 | 498348 | 498121 | 499494 | 497268 | 0 | 0 | 1.22169 | 10.5889
29 | 43500 | 0.055288 | 35280 | 497875 | 498555 | 498328 | 499701 | 497475 | 0 | 0 | 1.22169 | 10.5858
29 | 43500 | 0.055288 | 35300 | 498082 | 498762 | 498535 | 499908 | 497682 | 0 | 0 | 1.22169 | 10.5827
29 | 43500 | 0.055288 | 35320 | 498289 | 498969 | 498742 | 500115 | 497889 | 0 | 0 | 1.22169 | 10.5797
29 | 43500 | 0.055288 | 35340 | 498495 | 499175 | 498948 | 500322 | 498095 | 0 | 0 | 1.22169 | 10.5766
29 | 43500 | 0.055288 | 35360 | 498702 | 499382 | 499155 | 500529 | 498302 | 0 | 0 | 1.22169 | 10.5735
29 | 43500 | 0.055288 | 35380 | 498908 | 499589 | 499362 | 500735 | 498509 | 0 | 0 | 1.22169 | 10.5705
29 | 43500 | 0.055288 | 35400 | 499115 | 499796 | 499568 | 500942 | 498716 | 0 | 0 | 1.22169 | 10.5674
29 | 43500 | 0.055288 | 35420 | 499321 | 500002 | 499775 | 501148 | 498922 | 0 | 0 | 1.22169 | 10.5643
29 | 43500 | 0.055288 | 35440 | 499527 | 500209 | 499981 | 501355 | 499129 | 0 | 0 | 1.22169 | 10.5613
29 | 43500 | 0.055288 | 35460 | 499733 | 500415 | 500188 | 501561 | 499335 | 0 | 0 | 1.22169 | 10.5582
29 | 43500 | 0.055288 | 35480 | 499939 | 500622 | 500394 | 501768 | 499542 | 0 | 0 | 1.22169 | 10.5551
29 | 43500 | 0.055288 | 35500 | 500145 | 500828 | 500600 | 501974 | 499748 | 0 | 0 | 1.22169 | 10.5521
29 | 43500 | 0.055288 | 35520 | 500351 | 501034 | 500806 | 502180 | 499954 | 0 | 0 | 1.22169 | 10.549
29 | 43500 | 0.055288 | 35540 | 500557 | 501240 | 501012 | 502387 | 500161 | 0 | 0 | 1.22169 | 10.5459
29 | 43500 | 0.055288 | 35560 | 500763 | 501447 | 501218 | 502593 | 500367 | 0 | 0 | 1.2217 | 10.5429
29 | 43500 | 0.055288 | 35580 | 500969 | 501653 | 501424 | 502799 | 500573 | 0 | 0 | 1.2217 | 10.5398
29 | 43500 | 0.055288 | 35600 | 501175 | 501859 | 501630 | 503005 | 500779 | 0 | 0 | 1.2217 | 10.5367
29 | 43500 | 0.055288 | 35620 | 501380 | 502065 | 501836 | 503211 | 500985 | 0 | 0 | 1.2217 | 10.5337
29 | 43500 | 0.055288 | 35640 | 501586 | 502271 | 502042 | 503417 | 501191 | 0 | 0 | 1.2217 | 10.5306
29 | 43500 | 0.055288 | 35660 | 501792 | 502476 | 502248 | 503622 | 501397 | 0 | 0 | 1.2217 | 10.5276
29 | 43500 | 0.055288 | 35680 | 501997 | 502682 | 502453 | 503828 | 501602 | 0 | 0 | 1.2217 | 10.5245
29 | 43500 | 0.055288 | 35700 | 502202 | 502888 | 502659 | 504034 | 501808 | 0 | 0 | 1.2217 | 10.5214
29 | 43500 | 0.055288 | 35720 | 502408 | 503093 | 502865 | 504240 | 502014 | 0 | 0 | 1.2217 | 10.5184
29 | 43500 | 0.055288 | 35740 | 502613 | 503299 | 503070 | 504445 | 502219 | 0 | 0 | 1.2217 | 10.5153
29 | 43500 | 0.055288 | 35760 | 502818 | 503505 | 503276 | 504651 | 502425 | 0 | 0 | 1.2217 | 10.5123
29 | 43500 | 0.055288 | 35780 | 503024 | 503710 | 503481 | 504856 | 502630 | 0 | 0 | 1.2217 | 10.5092
29 | 43500 | 0.055288 | 35800 | 503229 | 503915 | 503686 | 505061 | 502836 | 0 | 0 | 1.2217 | 10.5062
29 | 43500 | 0.055288 | 35820 | 503434 | 504121 | 503891 | 505267 | 503041 | 0 | 0 | 1.2217 | 10.5031
29 | 43500 | 0.055288 | 35840 | 503639 | 504326 | 504097 | 505472 | 503246 | 0 | 0 | 1.2217 | 10.5001
29 | 43500 | 0.055288 | 35860 | 503844 | 504531 | 504302 | 505677 | 503451 | 0 | 0 | 1.2217 | 10.497
29 | 43500 | 0.055288 | 35880 | 504048 | 504736 | 504507 | 505882 | 503657 | 0 | 0 | 1.2217 | 10.494
29 | 43500 | 0.055288 | 35900 | 504253 | 504941 | 504712 | 506087 | 503862 | 0 | 0 | 1.2217 | 10.4909
29 | 43500 | 0.055288 | 35920 | 504458 | 505146 | 504917 | 506292 | 504067 | 0 | 0 | 1.2217 | 10.4879
29 | 43500 | 0.055288 | 35940 | 504663 | 505351 | 505121 | 506497 | 504272 | 0 | 0 | 1.2217 | 10.4848
29 | 43500 | 0.055288 | 35960 | 504867 | 505556 | 505326 | 506702 | 504477 | 0 | 0 | 1.2217 | 10.4818
29 | 43500 | 0.055288 | 35980 | 505072 | 505761 | 505531 | 506907 | 504681 | 0 | 0 | 1.2217 | 10.4787
29 | 43500 | 0.055288 | 36000 | 505276 | 505966 | 505736 | 507112 | 504886 | 0 | 0 | 1.2217 | 10.4757
29 | 51500 | 0.055288 | 41340 | 557667 | 558429 | 558175 | 559572 | 557352 | 0 | 0 | 1.22179 | 9.68862
29 | 51500 | 0.055288 | 41360 | 557855 | 558617 | 558363 | 559760 | 557541 | 0 | 0 | 1.22179 | 9.68577
29 | 51500 | 0.055288 | 41380 | 558043 | 558806 | 558551 | 559949 | 557729 | 0 | 0 | 1.22179 | 9.68292
29 | 51500 | 0.055288 | 41400 | 558231 | 558994 | 558739 | 560137 | 557917 | 0 | 0 | 1.22179 | 9.68007
29 | 51500 | 0.055288 | 41420 | 558419 | 559182 | 558928 | 560325 | 558106 | 0 | 0 | 1.22179 | 9.67723
29 | 51500 | 0.055288 | 41440 | 558607 | 559370 | 559116 | 560513 | 558294 | 0 | 0 | 1.22179 | 9.67438
29 | 51500 | 0.055288 | 41460 | 558795 | 559559 | 559304 | 560701 | 558482 | 0 | 0 | 1.22179 | 9.67153
29 | 51500 | 0.055288 | 41480 | 558983 | 559747 | 559492 | 560889 | 558670 | 0 | 0 | 1.22179 | 9.66868
29 | 51500 | 0.055288 | 41500 | 559170 | 559935 | 559680 | 561077 | 558858 | 0 | 0 | 1.22179 | 9.66584
29 | 51500 | 0.055288 | 41520 | 559358 | 560123 | 559867 | 561265 | 559046 | 0 | 0 | 1.22179 | 9.66299
29 | 51500 | 0.055288 | 41540 | 559546 | 560310 | 560055 | 561453 | 559234 | 0 | 0 | 1.22179 | 9.66015
29 | 51500 | 0.055288 | 41560 | 559733 | 560498 | 560243 | 561641 | 559422 | 0 | 0 | 1.22179 | 9.65731
29 | 51500 | 0.055288 | 41580 | 559921 | 560686 | 560431 | 561829 | 559609 | 0 | 0 | 1.22179 | 9.65446
29 | 51500 | 0.055288 | 41600 | 560108 | 560874 | 560618 | 562016 | 559797 | 0 | 0 | 1.22179 | 9.65162
29 | 51500 | 0.055288 | 41620 | 560296 | 561061 | 560806 | 562204 | 559985 | 0 | 0 | 1.2218 | 9.64878
29 | 51500 | 0.055288 | 41640 | 560483 | 561249 | 560993 | 562392 | 560172 | 0 | 0 | 1.2218 | 9.64594
29 | 51500 | 0.055288 | 41660 | 560670 | 561437 | 561181 | 562579 | 560360 | 0 | 0 | 1.2218 | 9.6431
29 | 51500 | 0.055288 | 41680 | 560857 | 561624 | 561368 | 562767 | 560547 | 0 | 0 | 1.2218 | 9.64026
29 | 51500 | 0.055288 | 41700 | 561045 | 561811 | 561555 | 562954 | 560735 | 0 | 0 | 1.2218 | 9.63742
29 | 51500 | 0.055288 | 41720 | 561232 | 561999 | 561743 | 563141 | 560922 | 0 | 0 | 1.2218 | 9.63458
29 | 51500 | 0.055288 | 41740 | 561419 | 562186 | 561930 | 563329 | 561109 | 0 | 0 | 1.2218 | 9.63175
29 | 51500 | 0.055288 | 41760 | 561606 | 562373 | 562117 | 563516 | 561297 | 0 | 0 | 1.2218 | 9.62891
29 | 51500 | 0.055288 | 41780 | 561793 | 562560 | 562304 | 563703 | 561484 | 0 | 0 | 1.2218 | 9.62607
29 | 51500 | 0.055288 | 41800 | 561979 | 562748 | 562491 | 563890 | 561671 | 0 | 0 | 1.2218 | 9.62324
29 | 51500 | 0.055288 | 41820 | 562166 | 562935 | 562678 | 564077 | 561858 | 0 | 0 | 1.2218 | 9.6204
29 | 51500 | 0.055288 | 41840 | 562353 | 563122 | 562865 | 564264 | 562045 | 0 | 0 | 1.2218 | 9.61757
29 | 51500 | 0.055288 | 41860 | 562540 | 563309 | 563052 | 564451 | 562232 | 0 | 0 | 1.2218 | 9.61474
29 | 51500 | 0.055288 | 41880 | 562726 | 563495 | 563239 | 564638 | 562419 | 0 | 0 | 1.2218 | 9.61191
29 | 51500 | 0.055288 | 41900 | 562913 | 563682 | 563425 | 564825 | 562606 | 0 | 0 | 1.2218 | 9.60907
29 | 51500 | 0.055288 | 41920 | 563099 | 563869 | 563612 | 565012 | 562793 | 0 | 0 | 1.2218 | 9.60624
29 | 51500 | 0.055288 | 41940 | 563286 | 564056 | 563799 | 565198 | 562979 | 0 | 0 | 1.2218 | 9.60341
29 | 51500 | 0.055288 | 41960 | 563472 | 564242 | 563985 | 565385 | 563166 | 0 | 0 | 1.2218 | 9.60058
29 | 51500 | 0.055288 | 41980 | 563659 | 564429 | 564172 | 565571 | 563353 | 0 | 0 | 1.2218 | 9.59775
29 | 51500 | 0.055288 | 42000 | 563845 | 564616 | 564358 | 565758 | 563539 | 0 | 0 | 1.2218 | 9.59493
29 | 51500 | 0.055288 | 42020 | 564031 | 564802 | 564545 | 565944 | 563726 | 0 | 0 | 1.2218 | 9.5921
29 | 51500 | 0.055288 | 42040 | 564217 | 564988 | 564731 | 566131 | 563912 | 0 | 0 | 1.2218 | 9.58927
29 | 51500 | 0.055288 | 42060 | 564403 | 565175 | 564917 | 566317 | 564098 | 0 | 0 | 1.2218 | 9.58645
29 | 51500 | 0.055288 | 42080 | 564589 | 565361 | 565103 | 566503 | 564285 | 0 | 0 | 1.2218 | 9.58362
29 | 51500 | 0.055288 | 42100 | 564775 | 565547 | 565290 | 566690 | 564471 | 0 | 0 | 1.2218 | 9.5808
29 | 51500 | 0.055288 | 42120 | 564961 | 565733 | 565476 | 566876 | 564657 | 0 | 0 | 1.2218 | 9.57797
29 | 51500 | 0.055288 | 42140 | 565147 | 565920 | 565662 | 567062 | 564843 | 0 | 0 | 1.2218 | 9.57515
29 | 51500 | 0.055288 | 42160 | 565333 | 566106 | 565848 | 567248 | 565029 | 0 | 0 | 1.2218 | 9.57233
29 | 51500 | 0.055288 | 42180 | 565519 | 566292 | 566034 | 567434 | 565215 | 0 | 0 | 1.2218 | 9.56951
29 | 51500 | 0.055288 | 42200 | 565704 | 566478 | 566220 | 567620 | 565401 | 0 | 0 | 1.2218 | 9.56669
29 | 51500 | 0.055288 | 42220 | 565890 | 566663 | 566405 | 567806 | 565587 | 0 | 0 | 1.2218 | 9.56387
29 | 51500 | 0.055288 | 42240 | 566076 | 566849 | 566591 | 567992 | 565773 | 0 | 0 | 1.2218 | 9.56105
29 | 51500 | 0.055288 | 42260 | 566261 | 567035 | 566777 | 568177 | 565959 | 0 | 0 | 1.2218 | 9.55823
29 | 51500 | 0.055288 | 42280 | 566447 | 567221 | 566962 | 568363 | 566145 | 0 | 0 | 1.2218 | 9.55541
29 | 51500 | 0.055288 | 42300 | 566632 | 567406 | 567148 | 568549 | 566330 | 0 | 0 | 1.2218 | 9.55259
29 | 51500 | 0.055288 | 42320 | 566817 | 567592 | 567333 | 568734 | 566516 | 0 | 0 | 1.2218 | 9.54978
29 | 51500 | 0.055288 | 42340 | 567003 | 567778 | 567519 | 568920 | 566701 | 0 | 0 | 1.22181 | 9.54696
29 | 51500 | 0.055288 | 42360 | 567188 | 567963 | 567704 | 569105 | 566887 | 0 | 0 | 1.22181 | 9.54414
29 | 51500 | 0.055288 | 42380 | 567373 | 568148 | 567890 | 569291 | 567072 | 0 | 0 | 1.22181 | 9.54133
29 | 51500 | 0.055288 | 42400 | 567558 | 568334 | 568075 | 569476 | 567258 | 0 | 0 | 1.22181 | 9.53852
29 | 51500 | 0.055288 | 42420 | 567743 | 568519 | 568260 | 569661 | 567443 | 0 | 0 | 1.22181 | 9.5357
29 | 51500 | 0.055288 | 42440 | 567928 | 568704 | 568445 | 569847 | 567628 | 0 | 0 | 1.22181 | 9.53289
29 | 51500 | 0.055288 | 42460 | 568113 | 568890 | 568630 | 570032 | 567813 | 0 | 0 | 1.22181 | 9.53008
29 | 51500 | 0.055288 | 42480 | 568298 | 569075 | 568815 | 570217 | 567999 | 0 | 0 | 1.22181 | 9.52727
29 | 51500 | 0.055288 | 42500 | 568483 | 569260 | 569000 | 570402 | 568184 | 0 | 0 | 1.22181 | 9.52446
29 | 51500 | 0.055288 | 42520 | 568668 | 569445 | 569185 | 570587 | 568369 | 0 | 0 | 1.22181 | 9.52165
29 | 51500 | 0.055288 | 42540 | 568852 | 569630 | 569370 | 570772 | 568554 | 0 | 0 | 1.22181 | 9.51884
29 | 51500 | 0.055288 | 42560 | 569037 | 569815 | 569555 | 570957 | 568739 | 0 | 0 | 1.22181 | 9.51603
29 | 51500 | 0.055288 | 42580 | 569221 | 570000 | 569740 | 571142 | 568923 | 0 | 0 | 1.22181 | 9.51322
29 | 51500 | 0.055288 | 42600 | 569406 | 570184 | 569925 | 571326 | 569108 | 0 | 0 | 1.22181 | 9.51042
29 | 51500 | 0.055288 | 42620 | 569590 | 570369 | 570109 | 571511 | 569293 | 0 | 0 | 1.22181 | 9.50761
29 | 51500 | 0.055288 | 42640 | 569775 | 570554 | 570294 | 571696 | 569478 | 0 | 0 | 1.22181 | 9.50481
29 | 51500 | 0.055288 | 42660 | 569959 | 570738 | 570478 | 571880 | 569662 | 0 | 0 | 1.22181 | 9.502
29 | 51500 | 0.055288 | 42680 | 570143 | 570923 | 570663 | 572065 | 569847 | 0 | 0 | 1.22181 | 9.4992
29 | 51500 | 0.055288 | 42700 | 570328 | 571107 | 570847 | 572249 | 570031 | 0 | 0 | 1.22181 | 9.49639
29 | 51500 | 0.055288 | 42720 | 570512 | 571292 | 571031 | 572434 | 570216 | 0 | 0 | 1.22181 | 9.49359
29 | 51500 | 0.055288 | 42740 | 570696 | 571476 | 571216 | 572618 | 570400 | 0 | 0 | 1.22181 | 9.49079
29 | 51500 | 0.055288 | 42760 | 570880 | 571660 | 571400 | 572803 | 570584 | 0 | 0 | 1.22181 | 9.48799
29 | 51500 | 0.055288 | 42780 | 571064 | 571845 | 571584 | 572987 | 570769 | 0 | 0 | 1.22181 | 9.48519
29 | 51500 | 0.055288 | 42800 | 571248 | 572029 | 571768 | 573171 | 570953 | 0 | 0 | 1.22181 | 9.48239
29 | 51500 | 0.055288 | 42820 | 571432 | 572213 | 571952 | 573355 | 571137 | 0 | 0 | 1.22181 | 9.47959
29 | 51500 | 0.055288 | 42840 | 571616 | 572397 | 572136 | 573539 | 571321 | 0 | 0 | 1.22181 | 9.47679
29 | 51500 | 0.055288 | 42860 | 571800 | 572581 | 572320 | 573723 | 571505 | 0 | 0 | 1.22181 | 9.47399
29 | 51500 | 0.055288 | 42880 | 571983 | 572765 | 572504 | 573907 | 571689 | 0 | 0 | 1.22181 | 9.4712
29 | 51500 | 0.055288 | 42900 | 572167 | 572949 | 572688 | 574091 | 571873 | 0 | 0 | 1.22181 | 9.4684
29 | 51500 | 0.055288 | 42920 | 572351 | 573133 | 572872 | 574275 | 572057 | 0 | 0 | 1.22181 | 9.4656
29 | 51500 | 0.055288 | 42940 | 572534 | 573317 | 573056 | 574459 | 572241 | 0 | 0 | 1.22181 | 9.46281
29 | 51500 | 0.055288 | 42960 | 572718 | 573500 | 573239 | 574642 | 572425 | 0 | 0 | 1.22181 | 9.46002
29 | 54500 | 0.055288 | 43800 | 580372 | 581166 | 580901 | 582307 | 580090 | 0 | 0 | 1.22182 | 9.3433
29 | 54500 | 0.055288 | 43820 | 580553 | 581347 | 581082 | 582488 | 580271 | 0 | 0 | 1.22182 | 9.34053
29 | 54500 | 0.055288 | 43840 | 580734 | 581528 | 581263 | 582669 | 580453 | 0 | 0 | 1.22183 | 9.33777
29 | 54500 | 0.055288 | 43860 | 580915 | 581709 | 581444 | 582851 | 580634 | 0 | 0 | 1.22183 | 9.33501
29 | 54500 | 0.055288 | 43880 | 581096 | 581890 | 581625 | 583032 | 580815 | 0 | 0 | 1.22183 | 9.33224
29 | 54500 | 0.055288 | 43900 | 581277 | 582071 | 581806 | 583213 | 580996 | 0 | 0 | 1.22183 | 9.32948
29 | 54500 | 0.055288 | 43920 | 581457 | 582252 | 581987 | 583394 | 581177 | 0 | 0 | 1.22183 | 9.32672
29 | 54500 | 0.055288 | 43940 | 581638 | 582433 | 582168 | 583575 | 581358 | 0 | 0 | 1.22183 | 9.32396
29 | 54500 | 0.055288 | 43960 | 581819 | 582614 | 582349 | 583755 | 581539 | 0 | 0 | 1.22183 | 9.3212
29 | 54500 | 0.055288 | 43980 | 581999 | 582795 | 582529 | 583936 | 581720 | 0 | 0 | 1.22183 | 9.31844
29 | 54500 | 0.055288 | 44000 | 582180 | 582976 | 582710 | 584117 | 581900 | 0 | 0 | 1.22183 | 9.31569
29 | 54500 | 0.055288 | 44020 | 582360 | 583156 | 582891 | 584298 | 582081 | 0 | 0 | 1.22183 | 9.31293
29 | 54500 | 0.055288 | 44040 | 582541 | 583337 | 583071 | 584478 | 582262 | 0 | 0 | 1.22183 | 9.31017
29 | 54500 | 0.055288 | 44060 | 582721 | 583518 | 583252 | 584659 | 582442 | 0 | 0 | 1.22183 | 9.30742
29 | 54500 | 0.055288 | 44080 | 582901 | 583698 | 583432 | 584839 | 582623 | 0 | 0 | 1.22183 | 9.30466
29 | 54500 | 0.055288 | 44100 | 583081 | 583879 | 583613 | 585020 | 582803 | 0 | 0 | 1.22183 | 9.30191
29 | 54500 | 0.055288 | 44120 | 583262 | 584059 | 583793 | 585200 | 582984 | 0 | 0 | 1.22183 | 9.29915
29 | 54500 | 0.055288 | 44140 | 583442 | 584239 | 583973 | 585381 | 583164 | 0 | 0 | 1.22183 | 9.2964
29 | 54500 | 0.055288 | 44160 | 583622 | 584420 | 584153 | 585561 | 583344 | 0 | 0 | 1.22183 | 9.29365
29 | 54500 | 0.055288 | 44180 | 583802 | 584600 | 584333 | 585741 | 583525 | 0 | 0 | 1.22183 | 9.2909
29 | 54500 | 0.055288 | 44200 | 583982 | 584780 | 584514 | 585921 | 583705 | 0 | 0 | 1.22183 | 9.28815
29 | 54500 | 0.055288 | 44220 | 584161 | 584960 | 584694 | 586101 | 583885 | 0 | 0 | 1.22183 | 9.2854
29 | 54500 | 0.055288 | 44240 | 584341 | 585140 | 584874 | 586282 | 584065 | 0 | 0 | 1.22183 | 9.28265
29 | 54500 | 0.055288 | 44260 | 584521 | 585320 | 585054 | 586462 | 584245 | 0 | 0 | 1.22183 | 9.2799
29 | 54500 | 0.055288 | 44280 | 584701 | 585500 | 585233 | 586641 | 584425 | 0 | 0 | 1.22183 | 9.27715
29 | 54500 | 0.055288 | 44300 | 584880 | 585680 | 585413 | 586821 | 584605 | 0 | 0 | 1.22183 | 9.2744
29 | 54500 | 0.055288 | 44320 | 585060 | 585860 | 585593 | 587001 | 584785 | 0 | 0 | 1.22183 | 9.27166
29 | 54500 | 0.055288 | 44340 | 585240 | 586040 | 585773 | 587181 | 584965 | 0 | 0 | 1.22183 | 9.26891
29 | 54500 | 0.055288 | 44360 | 585419 | 586220 | 585952 | 587361 | 585144 | 0 | 0 | 1.22183 | 9.26616
29 | 54500 | 0.055288 | 44380 | 585598 | 586399 | 586132 | 587540 | 585324 | 0 | 0 | 1.22183 | 9.26342
29 | 54500 | 0.055288 | 44400 | 585778 | 586579 | 586311 | 587720 | 585504 | 0 | 0 | 1.22183 | 9.26068
29 | 54500 | 0.055288 | 44420 | 585957 | 586758 | 586491 | 587900 | 585683 | 0 | 0 | 1.22183 | 9.25793
29 | 54500 | 0.055288 | 44440 | 586136 | 586938 | 586670 | 588079 | 585863 | 0 | 0 | 1.22183 | 9.25519
29 | 54500 | 0.055288 | 44460 | 586316 | 587117 | 586850 | 588258 | 586042 | 0 | 0 | 1.22183 | 9.25245
29 | 54500 | 0.055288 | 44480 | 586495 | 587297 | 587029 | 588438 | 586222 | 0 | 0 | 1.22183 | 9.24971
29 | 54500 | 0.055288 | 44500 | 586674 | 587476 | 587208 | 588617 | 586401 | 0 | 0 | 1.22183 | 9.24697
29 | 54500 | 0.055288 | 44520 | 586853 | 587655 | 587388 | 588796 | 586580 | 0 | 0 | 1.22183 | 9.24423
29 | 54500 | 0.055288 | 44540 | 587032 | 587835 | 587567 | 588976 | 586760 | 0 | 0 | 1.22183 | 9.24149
29 | 54500 | 0.055288 | 44560 | 587211 | 588014 | 587746 | 589155 | 586939 | 0 | 0 | 1.22183 | 9.23875
29 | 54500 | 0.055288 | 44580 | 587390 | 588193 | 587925 | 589334 | 587118 | 0 | 0 | 1.22183 | 9.23601
29 | 54500 | 0.055288 | 44600 | 587568 | 588372 | 588104 | 589513 | 587297 | 0 | 0 | 1.22183 | 9.23327
29 | 54500 | 0.055288 | 44620 | 587747 | 588551 | 588283 | 589692 | 587476 | 0 | 0 | 1.22183 | 9.23054
29 | 54500 | 0.055288 | 44640 | 587926 | 588730 | 588461 | 589871 | 587655 | 0 | 0 | 1.22184 | 9.2278
29 | 54500 | 0.055288 | 44660 | 588105 | 588909 | 588640 | 590050 | 587834 | 0 | 0 | 1.22184 | 9.22507
29 | 54500 | 0.055288 | 44680 | 588283 | 589088 | 588819 | 590228 | 588013 | 0 | 0 | 1.22184 | 9.22233
29 | 54500 | 0.055288 | 44700 | 588462 | 589266 | 588998 | 590407 | 588191 | 0 | 0 | 1.22184 | 9.2196
29 | 54500 | 0.055288 | 44720 | 588640 | 589445 | 589176 | 590586 | 588370 | 0 | 0 | 1.22184 | 9.21687
29 | 54500 | 0.055288 | 44740 | 588818 | 589624 | 589355 | 590765 | 588549 | 0 | 0 | 1.22184 | 9.21414
29 | 54500 | 0.055288 | 44760 | 588997 | 589802 | 589533 | 590943 | 588727 | 0 | 0 | 1.22184 | 9.2114
29 | 54500 | 0.055288 | 44780 | 589175 | 589981 | 589712 | 591122 | 588906 | 0 | 0 | 1.22184 | 9.20867
29 | 54500 | 0.055288 | 44800 | 589353 | 590159 | 589890 | 591300 | 589084 | 0 | 0 | 1.22184 | 9.20594
29 | 54500 | 0.055288 | 44820 | 589532 | 590338 | 590069 | 591479 | 589263 | 0 | 0 | 1.22184 | 9.20321
29 | 54500 | 0.055288 | 44840 | 589710 | 590516 | 590247 | 591657 | 589441 | 0 | 0 | 1.22184 | 9.20048
29 | 54500 | 0.055288 | 44860 | 589888 | 590694 | 590425 | 591835 | 589620 | 0 | 0 | 1.22184 | 9.19776
29 | 54500 | 0.055288 | 44880 | 590066 | 590873 | 590603 | 592014 | 589798 | 0 | 0 | 1.22184 | 9.19503
29 | 54500 | 0.055288 | 44900 | 590244 | 591051 | 590781 | 592192 | 589976 | 0 | 0 | 1.22184 | 9.1923
29 | 54500 | 0.055288 | 44920 | 590422 | 591229 | 590960 | 592370 | 590154 | 0 | 0 | 1.22184 | 9.18958
29 | 54500 | 0.055288 | 44940 | 590599 | 591407 | 591138 | 592548 | 590332 | 0 | 0 | 1.22184 | 9.18685
29 | 54500 | 0.055288 | 44960 | 590777 | 591585 | 591315 | 592726 | 590510 | 0 | 0 | 1.22184 | 9.18413
29 | 54500 | 0.055288 | 44980 | 590955 | 591763 | 591493 | 592904 | 590688 | 0 | 0 | 1.22184 | 9.1814
29 | 54500 | 0.055288 | 45000 | 591133 | 591941 | 591671 | 593082 | 590866 | 0 | 0 | 1.22184 | 9.17868
29 | 54500 | 0.055288 | 45020 | 591310 | 592119 | 591849 | 593260 | 591044 | 0 | 0 | 1.22184 | 9.17596
29 | 54500 | 0.055288 | 45040 | 591488 | 592297 | 592027 | 593437 | 591222 | 0 | 0 | 1.22184 | 9.17324
29 | 54500 | 0.055288 | 45060 | 591665 | 592474 | 592204 | 593615 | 591400 | 0 | 0 | 1.22184 | 9.17051
29 | 54500 | 0.055288 | 45080 | 591843 | 592652 | 592382 | 593793 | 591577 | 0 | 0 | 1.22184 | 9.16779
29 | 54500 | 0.055288 | 45100 | 592020 | 592830 | 592560 | 593971 | 591755 | 0 | 0 | 1.22184 | 9.16507
29 | 54500 | 0.055288 | 45120 | 592198 | 593007 | 592737 | 594148 | 591933 | 0 | 0 | 1.22184 | 9.16235
29 | 54500 | 0.055288 | 45140 | 592375 | 593185 | 592915 | 594326 | 592110 | 0 | 0 | 1.22184 | 9.15964
29 | 54500 | 0.055288 | 45160 | 592552 | 593362 | 593092 | 594503 | 592288 | 0 | 0 | 1.22184 | 9.15692
29 | 54500 | 0.055288 | 45180 | 592729 | 593540 | 593269 | 594680 | 592465 | 0 | 0 | 1.22184 | 9.1542
29 | 54500 | 0.055288 | 45200 | 592906 | 593717 | 593447 | 594858 | 592642 | 0 | 0 | 1.22184 | 9.15149
29 | 54500 | 0.055288 | 45220 | 593083 | 593894 | 593624 | 595035 | 592820 | 0 | 0 | 1.22184 | 9.14877
29 | 54500 | 0.055288 | 45240 | 593260 | 594072 | 593801 | 595212 | 592997 | 0 | 0 | 1.22184 | 9.14605
29 | 54500 | 0.055288 | 45260 | 593437 | 594249 | 593978 | 595390 | 593174 | 0 | 0 | 1.22184 | 9.14334
29 | 54500 | 0.055288 | 45280 | 593614 | 594426 | 594155 | 595567 | 593351 | 0 | 0 | 1.22184 | 9.14063
29 | 54500 | 0.055288 | 45300 | 593791 | 594603 | 594332 | 595744 | 593528 | 0 | 0 | 1.22184 | 9.13791
29 | 54500 | 0.055288 | 45320 | 593968 | 594780 | 594509 | 595921 | 593706 | 0 | 0 | 1.22184 | 9.1352
29 | 54500 | 0.055288 | 45340 | 594145 | 594957 | 594686 | 596098 | 593882 | 0 | 0 | 1.22184 | 9.13249
29 | 54500 | 0.055288 | 45360 | 594321 | 595134 | 594863 | 596275 | 594059 | 0 | 0 | 1.22184 | 9.12978
29 | 54500 | 0.055288 | 45380 | 594498 | 595311 | 595040 | 596451 | 594236 | 0 | 0 | 1.22184 | 9.12707
29 | 54500 | 0.055288 | 45400 | 594674 | 595488 | 595216 | 596628 | 594413 | 0 | 0 | 1.22184 | 9.12436
29 | 54500 | 0.055288 | 45420 | 594851 | 595664 | 595393 | 596805 | 594590 | 0 | 0 | 1.22184 | 9.12165
30 | 0 | 0.184162 | 0 | 0 | 0 | 0 | 38873 | 24263 | 0 | 0 | 0 | 22.9907
30 | 15000 | 0.184162 | 33640 | 462235 | 469220 | 466562 | 477121 | 462754 | 0 | 0 | 0.431088 | 11.9444
30 | 15000 | 0.184162 | 33660 | 462469 | 469457 | 466798 | 477359 | 462992 | 0 | 0 | 0.431088 | 11.9432
30 | 15000 | 0.184162 | 33680 | 462703 | 469695 | 467034 | 477597 | 463230 | 0 | 0 | 0.431088 | 11.9421
30 | 15000 | 0.184162 | 33700 | 462937 | 469933 | 467271 | 477834 | 463468 | 0 | 0 | 0.431088 | 11.9409
30 | 15000 | 0.184162 | 33720 | 463171 | 470171 | 467507 | 478072 | 463706 | 0 | 0 | 0.431088 | 11.9398
30 | 15000 | 0.184162 | 33740 | 463406 | 470409 | 467744 | 478310 | 463944 | 0 | 0 | 0.431089 | 11.9386
30 | 15000 | 0.184162 | 33760 | 463640 | 470646 | 467980 | 478547 | 464182 | 0 | 0 | 0.431089 | 11.9374
30 | 15000 | 0.184162 | 33780 | 463874 | 470884 | 468216 | 478785 | 464419 | 0 | 0 | 0.431089 | 11.9363
30 | 15000 | 0.184162 | 33800 | 464108 | 471122 | 468453 | 479022 | 464657 | 0 | 0 | 0.431089 | 11.9351
30 | 15000 | 0.184162 | 33820 | 464342 | 471359 | 468689 | 479260 | 464895 | 0 | 0 | 0.431089 | 11.934
30 | 15000 | 0.184162 | 33840 | 464576 | 471597 | 468925 | 479497 | 465132 | 0 | 0 | 0.431089 | 11.9328
30 | 15000 | 0.184162 | 33860 | 464810 | 471834 | 469161 | 479735 | 465370 | 0 | 0 | 0.431089 | 11.9317
30 | 15000 | 0.184162 | 33880 | 465044 | 472072 | 469398 | 479972 | 465608 | 0 | 0 | 0.43109 | 11.9305
30 | 15000 | 0.184162 | 33900 | 465278 | 472310 | 469634 | 480210 | 465845 | 0 | 0 | 0.43109 | 11.9293
30 | 15000 | 0.184162 | 33920 | 465512 | 472547 | 469870 | 480447 | 466083 | 0 | 0 | 0.43109 | 11.9282
30 | 15000 | 0.184162 | 33940 | 465746 | 472785 | 470106 | 480685 | 466320 | 0 | 0 | 0.43109 | 11.927
30 | 15000 | 0.184162 | 33960 | 465980 | 473022 | 470342 | 480922 | 466558 | 0 | 0 | 0.43109 | 11.9259
30 | 15000 | 0.184162 | 33980 | 466213 | 473259 | 470578 | 481159 | 466795 | 0 | 0 | 0.43109 | 11.9247
30 | 15000 | 0.184162 | 34000 | 466447 | 473497 | 470814 | 481397 | 467033 | 0 | 0 | 0.43109 | 11.9236
30 | 15000 | 0.184162 | 34020 | 466681 | 473734 | 471050 | 481634 | 467270 | 0 | 0 | 0.431091 | 11.9224
30 | 15000 | 0.184162 | 34040 | 466915 | 473972 | 471286 | 481871 | 467508 | 0 | 0 | 0.431091 | 11.9213
30 | 15000 | 0.184162 | 34060 | 467149 | 474209 | 471522 | 482109 | 467745 | 0 | 0 | 0.431091 | 11.9201
30 | 15000 | 0.184162 | 34080 | 467382 | 474446 | 471758 | 482346 | 467982 | 0 | 0 | 0.431091 | 11.919
30 | 15000 | 0.184162 | 34100 | 467616 | 474683 | 471994 | 482583 | 468220 | 0 | 0 | 0.431091 | 11.9178
30 | 15000 | 0.184162 | 34120 | 467850 | 474921 | 472230 | 482820 | 468457 | 0 | 0 | 0.431091 | 11.9166
30 | 15000 | 0.184162 | 34140 | 468083 | 475158 | 472466 | 483057 | 468694 | 0 | 0 | 0.431092 | 11.9155
30 | 15000 | 0.184162 | 34160 | 468317 | 475395 | 472702 | 483294 | 468932 | 0 | 0 | 0.431092 | 11.9143
30 | 15000 | 0.184162 | 34180 | 468550 | 475632 | 472937 | 483532 | 469169 | 0 | 0 | 0.431092 | 11.9132
30 | 15000 | 0.184162 | 34200 | 468784 | 475869 | 473173 | 483769 | 469406 | 0 | 0 | 0.431092 | 11.912
30 | 15000 | 0.184162 | 34220 | 469018 | 476107 | 473409 | 484006 | 469643 | 0 | 0 | 0.431092 | 11.9109
30 | 15000 | 0.184162 | 34240 | 469251 | 476344 | 473645 | 484243 | 469880 | 0 | 0 | 0.431092 | 11.9097
30 | 15000 | 0.184162 | 34260 | 469485 | 476581 | 473880 | 484480 | 470118 | 0 | 0 | 0.431092 | 11.9086
30 | 15000 | 0.184162 | 34280 | 469718 | 476818 | 474116 | 484717 | 470355 | 0 | 0 | 0.431093 | 11.9074
30 | 15000 | 0.184162 | 34300 | 469951 | 477055 | 474352 | 484954 | 470592 | 0 | 0 | 0.431093 | 11.9063
30 | 15000 | 0.184162 | 34320 | 470185 | 477292 | 474587 | 485191 | 470829 | 0 | 0 | 0.431093 | 11.9051
30 | 15000 | 0.184162 | 34340 | 470418 | 477529 | 474823 | 485427 | 471066 | 0 | 0 | 0.431093 | 11.9039
30 | 15000 | 0.184162 | 34360 | 470652 | 477766 | 475059 | 485664 | 471303 | 0 | 0 | 0.431093 | 11.9028
30 | 15000 | 0.184162 | 34380 | 470885 | 478003 | 475294 | 485901 | 471540 | 0 | 0 | 0.431093 | 11.9016
30 | 15000 | 0.184162 | 34400 | 471118 | 478239 | 475530 | 486138 | 471777 | 0 | 0 | 0.431093 | 11.9005
30 | 15000 | 0.184162 | 34420 | 471352 | 478476 | 475765 | 486375 | 472014 | 0 | 0 | 0.431094 | 11.8993
30 | 15000 | 0.184162 | 34440 | 471585 | 478713 | 476001 | 486611 | 472251 | 0 | 0 | 0.431094 | 11.8982
30 | 15000 | 0.184162 | 34460 | 471818 | 478950 | 476236 | 486848 | 472488 | 0 | 0 | 0.431094 | 11.897
30 | 15000 | 0.184162 | 34480 | 472051 | 479187 | 476471 | 487085 | 472724 | 0 | 0 | 0.431094 | 11.8959
30 | 15000 | 0.184162 | 34500 | 472284 | 479424 | 476707 | 487322 | 472961 | 0 | 0 | 0.431094 | 11.8947
30 | 15000 | 0.184162 | 34520 | 472518 | 479660 | 476942 | 487558 | 473198 | 0 | 0 | 0.431094 | 11.8936
30 | 15000 | 0.184162 | 34540 | 472751 | 479897 | 477178 | 487795 | 473435 | 0 | 0 | 0.431094 | 11.8924
30 | 15000 | 0.184162 | 34560 | 472984 | 480134 | 477413 | 488031 | 473671 | 0 | 0 | 0.431095 | 11.8913
30 | 15000 | 0.184162 | 34580 | 473217 | 480370 | 477648 | 488268 | 473908 | 0 | 0 | 0.431095 | 11.8901
30 | 15000 | 0.184162 | 34600 | 473450 | 480607 | 477883 | 488505 | 474145 | 0 | 0 | 0.431095 | 11.889
30 | 15000 | 0.184162 | 34620 | 473683 | 480844 | 478119 | 488741 | 474382 | 0 | 0 | 0.431095 | 11.8878
30 | 15000 | 0.184162 | 34640 | 473916 | 481080 | 478354 | 488978 | 474618 | 0 | 0 | 0.431095 | 11.8866
30 | 15000 | 0.184162 | 34660 | 474149 | 481317 | 478589 | 489214 | 474855 | 0 | 0 | 0.431095 | 11.8855
30 | 15000 | 0.184162 | 34680 | 474382 | 481553 | 478824 | 489451 | 475091 | 0 | 0 | 0.431095 | 11.8843
30 | 15000 | 0.184162 | 34700 | 474615 | 481790 | 479059 | 489687 | 475328 | 0 | 0 | 0.431096 | 11.8832
30 | 15000 | 0.184162 | 34720 | 474848 | 482026 | 479295 | 489923 | 475565 | 0 | 0 | 0.431096 | 11.882
30 | 15000 | 0.184162 | 34740 | 475081 | 482263 | 479530 | 490160 | 475801 | 0 | 0 | 0.431096 | 11.8809
30 | 15000 | 0.184162 | 34760 | 475314 | 482499 | 479765 | 490396 | 476038 | 0 | 0 | 0.431096 | 11.8797
30 | 15000 | 0.184162 | 34780 | 475546 | 482735 | 480000 | 490632 | 476274 | 0 | 0 | 0.431096 | 11.8786
30 | 15000 | 0.184162 | 34800 | 475779 | 482972 | 480235 | 490869 | 476510 | 0 | 0 | 0.431096 | 11.8774
30 | 15000 | 0.184162 | 34820 | 476012 | 483208 | 480470 | 491105 | 476747 | 0 | 0 | 0.431096 | 11.8763
30 | 15000 | 0.184162 | 34840 | 476245 | 483445 | 480705 | 491341 | 476983 | 0 | 0 | 0.431097 | 11.8751
30 | 15000 | 0.184162 | 34860 | 476477 | 483681 | 480940 | 491577 | 477220 | 0 | 0 | 0.431097 | 11.874
30 | 15000 | 0.184162 | 34880 | 476710 | 483917 | 481175 | 491814 | 477456 | 0 | 0 | 0.431097 | 11.8728
30 | 15000 | 0.184162 | 34900 | 476943 | 484153 | 481409 | 492050 | 477692 | 0 | 0 | 0.431097 | 11.8717
30 | 15000 | 0.184162 | 34920 | 477175 | 484390 | 481644 | 492286 | 477929 | 0 | 0 | 0.431097 | 11.8705
30 | 15000 | 0.184162 | 34940 | 477408 | 484626 | 481879 | 492522 | 478165 | 0 | 0 | 0.431097 | 11.8694
30 | 15000 | 0.184162 | 34960 | 477641 | 484862 | 482114 | 492758 | 478401 | 0 | 0 | 0.431097 | 11.8682
30 | 15000 | 0.184162 | 34980 | 477873 | 485098 | 482349 | 492994 | 478637 | 0 | 0 | 0.431098 | 11.8671
30 | 15000 | 0.184162 | 35000 | 478106 | 485334 | 482584 | 493230 | 478873 | 0 | 0 | 0.431098 | 11.8659
30 | 15000 | 0.184162 | 35020 | 478338 | 485570 | 482818 | 493466 | 479110 | 0 | 0 | 0.431098 | 11.8648
30 | 15000 | 0.184162 | 35040 | 478571 | 485806 | 483053 | 493702 | 479346 | 0 | 0 | 0.431098 | 11.8636
30 | 15000 | 0.184162 | 35060 | 478803 | 486042 | 483288 | 493938 | 479582 | 0 | 0 | 0.431098 | 11.8625
30 | 15000 | 0.184162 | 35080 | 479036 | 486278 | 483522 | 494174 | 479818 | 0 | 0 | 0.431098 | 11.8613
30 | 15000 | 0.184162 | 35100 | 479268 | 486514 | 483757 | 494410 | 480054 | 0 | 0 | 0.431098 | 11.8602
30 | 15000 | 0.184162 | 35120 | 479501 | 486750 | 483992 | 494646 | 480290 | 0 | 0 | 0.431099 | 11.859
30 | 15000 | 0.184162 | 35140 | 479733 | 486986 | 484226 | 494882 | 480526 | 0 | 0 | 0.431099 | 11.8579
30 | 15000 | 0.184162 | 35160 | 479965 | 487222 | 484461 | 495118 | 480762 | 0 | 0 | 0.431099 | 11.8567
30 | 15000 | 0.184162 | 35180 | 480198 | 487458 | 484695 | 495353 | 480998 | 0 | 0 | 0.431099 | 11.8556
30 | 15000 | 0.184162 | 35200 | 480430 | 487694 | 484930 | 495589 | 481234 | 0 | 0 | 0.431099 | 11.8544
30 | 15000 | 0.184162 | 35220 | 480662 | 487930 | 485164 | 495825 | 481470 | 0 | 0 | 0.431099 | 11.8533
30 | 15000 | 0.184162 | 35240 | 480894 | 488166 | 485399 | 496061 | 481706 | 0 | 0 | 0.431099 | 11.8521
30 | 15000 | 0.184162 | 35260 | 481127 | 488401 | 485633 | 496296 | 481941 | 0 | 0 | 0.4311 | 11.851
30 | 15000 | 0.184162 | 35280 | 481359 | 488637 | 485867 | 496532 | 482177 | 0 | 0 | 0.4311 | 11.8498
30 | 15000 | 0.184162 | 35300 | 481591 | 488873 | 486102 | 496768 | 482413 | 0 | 0 | 0.4311 | 11.8487
30 | 15000 | 0.184162 | 35320 | 481823 | 489109 | 486336 | 497003 | 482649 | 0 | 0 | 0.4311 | 11.8475
30 | 15000 | 0.184162 | 35340 | 482055 | 489344 | 486570 | 497239 | 482885 | 0 | 0 | 0.4311 | 11.8464
30 | 15000 | 0.184162 | 35360 | 482287 | 489580 | 486805 | 497474 | 483120 | 0 | 0 | 0.4311 | 11.8452
30 | 15000 | 0.184162 | 35380 | 482519 | 489815 | 487039 | 497710 | 483356 | 0 | 0 | 0.4311 | 11.8441
30 | 15000 | 0.184162 | 35400 | 482751 | 490051 | 487273 | 497946 | 483592 | 0 | 0 | 0.4311 | 11.8429
30 | 15000 | 0.184162 | 35420 | 482983 | 490287 | 487508 | 498181 | 483827 | 0 | 0 | 0.431101 | 11.8418
30 | 15000 | 0.184162 | 35440 | 483215 | 490522 | 487742 | 498417 | 484063 | 0 | 0 | 0.431101 | 11.8406
30 | 15000 | 0.184162 | 35460 | 483447 | 490758 | 487976 | 498652 | 484298 | 0 | 0 | 0.431101 | 11.8395
30 | 15000 | 0.184162 | 35480 | 483679 | 490993 | 488210 | 498887 | 484534 | 0 | 0 | 0.431101 | 11.8383
30 | 15000 | 0.184162 | 35500 | 483911 | 491229 | 488444 | 499123 | 484770 | 0 | 0 | 0.431101 | 11.8372
30 | 15000 | 0.184162 | 35520 | 484143 | 491464 | 488678 | 499358 | 485005 | 0 | 0 | 0.431101 | 11.836
30 | 15000 | 0.184162 | 35540 | 484375 | 491700 | 488912 | 499594 | 485241 | 0 | 0 | 0.431101 | 11.8349
30 | 15000 | 0.184162 | 35560 | 484607 | 491935 | 489146 | 499829 | 485476 | 0 | 0 | 0.431102 | 11.8337
30 | 15000 | 0.184162 | 35580 | 484839 | 492170 | 489380 | 500064 | 485711 | 0 | 0 | 0.431102 | 11.8326
30 | 15000 | 0.184162 | 35600 | 485071 | 492406 | 489614 | 500299 | 485947 | 0 | 0 | 0.431102 | 11.8314
30 | 15000 | 0.184162 | 35620 | 485302 | 492641 | 489848 | 500535 | 486182 | 0 | 0 | 0.431102 | 11.8303
30 | 15000 | 0.184162 | 35640 | 485534 | 492876 | 490082 | 500770 | 486418 | 0 | 0 | 0.431102 | 11.8291
30 | 15000 | 0.184162 | 35660 | 485766 | 493112 | 490316 | 501005 | 486653 | 0 | 0 | 0.431102 | 11.828
30 | 15000 | 0.184162 | 35680 | 485997 | 493347 | 490550 | 501240 | 486888 | 0 | 0 | 0.431102 | 11.8268
30 | 15000 | 0.184162 | 35700 | 486229 | 493582 | 490784 | 501475 | 487124 | 0 | 0 | 0.431103 | 11.8257
30 | 15000 | 0.184162 | 35720 | 486461 | 493817 | 491018 | 501710 | 487359 | 0 | 0 | 0.431103 | 11.8246
30 | 15000 | 0.184162 | 35740 | 486692 | 494052 | 491252 | 501946 | 487594 | 0 | 0 | 0.431103 | 11.8234
30 | 15000 | 0.184162 | 35760 | 486924 | 494288 | 491485 | 502181 | 487829 | 0 | 0 | 0.431103 | 11.8223
30 | 15000 | 0.184162 | 35780 | 487155 | 494523 | 491719 | 502416 | 488064 | 0 | 0 | 0.431103 | 11.8211
30 | 15000 | 0.184162 | 35800 | 487387 | 494758 | 491953 | 502651 | 488300 | 0 | 0 | 0.431103 | 11.82
30 | 15000 | 0.184162 | 35820 | 487619 | 494993 | 492187 | 502886 | 488535 | 0 | 0 | 0.431103 | 11.8188
30 | 15000 | 0.184162 | 35840 | 487850 | 495228 | 492420 | 503121 | 488770 | 0 | 0 | 0.431103 | 11.8177
30 | 15000 | 0.184162 | 35860 | 488081 | 495463 | 492654 | 503356 | 489005 | 0 | 0 | 0.431104 | 11.8165
30 | 15000 | 0.184162 | 35880 | 488313 | 495698 | 492888 | 503590 | 489240 | 0 | 0 | 0.431104 | 11.8154
30 | 15000 | 0.184162 | 35900 | 488544 | 495933 | 493121 | 503825 | 489475 | 0 | 0 | 0.431104 | 11.8142
30 | 15000 | 0.184162 | 35920 | 488776 | 496168 | 493355 | 504060 | 489710 | 0 | 0 | 0.431104 | 11.8131
30 | 15000 | 0.184162 | 35940 | 489007 | 496403 | 493588 | 504295 | 489945 | 0 | 0 | 0.431104 | 11.8119
30 | 30000 | 0.184162 | 68420 | 832882 | 845551 | 840730 | 853317 | 839197 | 0 | 0 | 0.431218 | 10.0667
30 | 30000 | 0.184162 | 68440 | 833075 | 845747 | 840925 | 853513 | 839393 | 0 | 0 | 0.431218 | 10.0657
30 | 30000 | 0.184162 | 68460 | 833268 | 845943 | 841120 | 853709 | 839589 | 0 | 0 | 0.431218 | 10.0647
30 | 30000 | 0.184162 | 68480 | 833461 | 846139 | 841315 | 853904 | 839785 | 0 | 0 | 0.431218 | 10.0637
30 | 30000 | 0.184162 | 68500 | 833654 | 846335 | 841509 | 854100 | 839981 | 0 | 0 | 0.431218 | 10.0627
30 | 30000 | 0.184162 | 68520 | 833847 | 846531 | 841704 | 854296 | 840177 | 0 | 0 | 0.431218 | 10.0617
30 | 30000 | 0.184162 | 68540 | 834040 | 846727 | 841899 | 854492 | 840373 | 0 | 0 | 0.431218 | 10.0607
30 | 30000 | 0.184162 | 68560 | 834232 | 846923 | 842094 | 854688 | 840569 | 0 | 0 | 0.431218 | 10.0597
30 | 30000 | 0.184162 | 68580 | 834425 | 847118 | 842288 | 854883 | 840765 | 0 | 0 | 0.431218 | 10.0587
30 | 30000 | 0.184162 | 68600 | 834618 | 847314 | 842483 | 855079 | 840961 | 0 | 0 | 0.431218 | 10.0577
30 | 30000 | 0.184162 | 68620 | 834811 | 847510 | 842677 | 855275 | 841157 | 0 | 0 | 0.431218 | 10.0567
30 | 30000 | 0.184162 | 68640 | 835004 | 847706 | 842872 | 855470 | 841352 | 0 | 0 | 0.431219 | 10.0557
30 | 30000 | 0.184162 | 68660 | 835196 | 847901 | 843067 | 855666 | 841548 | 0 | 0 | 0.431219 | 10.0546
30 | 30000 | 0.184162 | 68680 | 835389 | 848097 | 843261 | 855862 | 841744 | 0 | 0 | 0.431219 | 10.0536
30 | 30000 | 0.184162 | 68700 | 835582 | 848293 | 843456 | 856057 | 841940 | 0 | 0 | 0.431219 | 10.0526
30 | 30000 | 0.184162 | 68720 | 835775 | 848488 | 843650 | 856253 | 842135 | 0 | 0 | 0.431219 | 10.0516
30 | 30000 | 0.184162 | 68740 | 835967 | 848684 | 843845 | 856448 | 842331 | 0 | 0 | 0.431219 | 10.0506
30 | 30000 | 0.184162 | 68760 | 836160 | 848880 | 844039 | 856644 | 842527 | 0 | 0 | 0.431219 | 10.0496
30 | 30000 | 0.184162 | 68780 | 836353 | 849075 | 844234 | 856839 | 842722 | 0 | 0 | 0.431219 | 10.0486
30 | 30000 | 0.184162 | 68800 | 836545 | 849271 | 844428 | 857035 | 842918 | 0 | 0 | 0.431219 | 10.0476
30 | 30000 | 0.184162 | 68820 | 836738 | 849466 | 844623 | 857230 | 843114 | 0 | 0 | 0.431219 | 10.0466
30 | 30000 | 0.184162 | 68840 | 836930 | 849662 | 844817 | 857426 | 843309 | 0 | 0 | 0.431219 | 10.0456
30 | 30000 | 0.184162 | 68860 | 837123 | 849857 | 845011 | 857621 | 843505 | 0 | 0 | 0.431219 | 10.0446
30 | 30000 | 0.184162 | 68880 | 837315 | 850053 | 845206 | 857817 | 843700 | 0 | 0 | 0.431219 | 10.0436
30 | 30000 | 0.184162 | 68900 | 837508 | 850248 | 845400 | 858012 | 843896 | 0 | 0 | 0.431219 | 10.0426
30 | 30000 | 0.184162 | 68920 | 837700 | 850444 | 845594 | 858207 | 844091 | 0 | 0 | 0.431219 | 10.0416
30 | 30000 | 0.184162 | 68940 | 837893 | 850639 | 845789 | 858403 | 844287 | 0 | 0 | 0.431219 | 10.0406
30 | 30000 | 0.184162 | 68960 | 838085 | 850834 | 845983 | 858598 | 844482 | 0 | 0 | 0.431219 | 10.0396
30 | 30000 | 0.184162 | 68980 | 838278 | 851030 | 846177 | 858793 | 844678 | 0 | 0 | 0.431219 | 10.0386
30 | 30000 | 0.184162 | 69000 | 838470 | 851225 | 846371 | 858988 | 844873 | 0 | 0 | 0.431219 | 10.0376
30 | 30000 | 0.184162 | 69020 | 838662 | 851420 | 846566 | 859184 | 845068 | 0 | 0 | 0.431219 | 10.0366
30 | 30000 | 0.184162 | 69040 | 838855 | 851616 | 846760 | 859379 | 845264 | 0 | 0 | 0.431219 | 10.0356
30 | 30000 | 0.184162 | 69060 | 839047 | 851811 | 846954 | 859574 | 845459 | 0 | 0 | 0.431219 | 10.0346
30 | 30000 | 0.184162 | 69080 | 839239 | 852006 | 847148 | 859769 | 845654 | 0 | 0 | 0.431219 | 10.0336
30 | 30000 | 0.184162 | 69100 | 839432 | 852202 | 847342 | 859964 | 845850 | 0 | 0 | 0.431219 | 10.0326
30 | 30000 | 0.184162 | 69120 | 839624 | 852397 | 847536 | 860159 | 846045 | 0 | 0 | 0.431219 | 10.0316
30 | 30000 | 0.184162 | 69140 | 839816 | 852592 | 847730 | 860355 | 846240 | 0 | 0 | 0.431219 | 10.0306
30 | 30000 | 0.184162 | 69160 | 840008 | 852787 | 847924 | 860550 | 846436 | 0 | 0 | 0.431219 | 10.0296
30 | 30000 | 0.184162 | 69180 | 840200 | 852982 | 848118 | 860745 | 846631 | 0 | 0 | 0.431219 | 10.0286
30 | 30000 | 0.184162 | 69200 | 840393 | 853177 | 848312 | 860940 | 846826 | 0 | 0 | 0.43122 | 10.0276
30 | 30000 | 0.184162 | 69220 | 840585 | 853372 | 848506 | 861135 | 847021 | 0 | 0 | 0.43122 | 10.0266
30 | 30000 | 0.184162 | 69240 | 840777 | 853567 | 848700 | 861330 | 847216 | 0 | 0 | 0.43122 | 10.0256
30 | 30000 | 0.184162 | 69260 | 840969 | 853763 | 848894 | 861525 | 847411 | 0 | 0 | 0.43122 | 10.0246
30 | 30000 | 0.184162 | 69280 | 841161 | 853958 | 849088 | 861720 | 847606 | 0 | 0 | 0.43122 | 10.0236
30 | 30000 | 0.184162 | 69300 | 841353 | 854153 | 849282 | 861915 | 847801 | 0 | 0 | 0.43122 | 10.0226
30 | 30000 | 0.184162 | 69320 | 841545 | 854348 | 849476 | 862110 | 847996 | 0 | 0 | 0.43122 | 10.0216
30 | 30000 | 0.184162 | 69340 | 841737 | 854542 | 849670 | 862304 | 848191 | 0 | 0 | 0.43122 | 10.0206
30 | 30000 | 0.184162 | 69360 | 841929 | 854737 | 849863 | 862499 | 848386 | 0 | 0 | 0.43122 | 10.0196
30 | 30000 | 0.184162 | 69380 | 842121 | 854932 | 850057 | 862694 | 848581 | 0 | 0 | 0.43122 | 10.0186
30 | 30000 | 0.184162 | 69400 | 842313 | 855127 | 850251 | 862889 | 848776 | 0 | 0 | 0.43122 | 10.0176
30 | 30000 | 0.184162 | 69420 | 842505 | 855322 | 850445 | 863084 | 848971 | 0 | 0 | 0.43122 | 10.0166
[truncated: 25,830,186 more chars]
